# Supplementary material for: Integration of miRNAs, Degradome, and Transcriptome Omics Uncovers a Complex Regulatory Network and Provides Insights Into Lipid and Fatty Acid Synthesis During Sesame Seed Development
Source: Front Plant Sci. 2021 Jul 29;12:709197. doi: 10.3389/fpls.2021.709197 (PMC8358462; doi:10.3389/fpls.2021.709197)
Supplement: Supplementary File 1 — Sequences and primers of miRNAs and their target genes in RT-qPCR test experiment. [file Table_1.XLS]

## Sheet: Primer miR_seq
number	gene_name	miR_name	Primer miR_seq
1	LOC105161564	gma-MIR169o-p3_2ss16AC21CG	TGCCGGCATATGCTTCAAAGGA
2	LOC105155310	osa-miR398a	TGTGTTCTCAGGTCACCCCTT
3	LOC105158773	mes-miR160a_L-2R+2	CCTGGCTCCCTGTATGCCATC
4	LOC105162196	PC-3p-62_86681	TACTCCATATCCAGTCCTGGC
5	LOC105163373	PC-3p-14226_618	CACGAACGTGACTTGGGACCAG
6	LOC105178588	PC-5p-145800_91	TTACTTTTAGTCCCTTGGCATATT
7	LOC105171095	mdm-MIR1511-p5_2ss18TA19GT	ACCTAGCTCTGATACCAAT
8	LOC105176298	bol-MIR9410-p3_2ss4TG17TA	TTTGCAGACGACTTAAAT
9	LOC105159459	stu-MIR8005c-p3_1ss13AG	TTAGGGTTTAGGGTTTAGGGT
10	LOC105158355	pgi-miR482a_2ss14TA20TC	TCTTGCCAATTCCACCCATCCC
11	LOC105165222	vvi-MIR390-p3	TGTGGCGCTATCTATCCTGAG
12	LOC105168326	rgl-miR7972_1ss14TC	TTGTCAGGCTTGTCATTCTCC
13	FAD2	sly-miR166c-5p_1ss21AG	GGGATGTTGTCTGGCTCGACG
14	LOC105174578	PC-3p-59282_203	CAGCCTCTTTGACCATTCCTTT
15	LOC105169658	mtr-MIR396b-p3_1ss19AG	TTCAATAAAGCTGTGGGAGG
16	LOC105167408	bol-MIR9410-p3_2ss4TG17TA	TTTGCAGACGACTTAAAT
17	LOC105164488	PC-5p-71445_174	AACGAGCACCCTCCAGATTTGACA
18	LOC105155235	stu-miR482a-5p_2ss3AG20GT	GGGATTGGTGGATTGGAAATC
19	LOC105165228	gma-MIR1510a-p3_2ss12AT19CT	TTACCTATTCCTCCCATTT
20	LOC105162096	PC-3p-15838_568	AGTTACTCCAAATCCCGGTCC
	UBQ(ubiquitin)	F: CACCAAGCCGAAGAAGATCAAG	R ： CCTCAGCCTCTGCACCTTTC

## Sheet: Gene primers
Oligo Name	Primer Sequence(5' to 3')
LOC105162096 F	gga gga ttg tgc agg atg gat tgg
LOC105162096 R	tca gtg tct cta ccg aag cag tcc
LOC105165228 F	tgc gga aca tat tct gcg tac tgg
LOC105165228 R	cgt agt ggg gtg cct tct cat ttc
LOC105155235 F	tcc aag ttg atg ttc cag cac tgc
LOC105155235 R	atc ttc gcc tgt tcg ctt ctg atg
LOC105164488 F	gca agt ttt ggc tcg tcg aaa tcg
LOC105164488 R	ctc agt agc agc cct ggc ata aac
LOC105167408 F	atg atg agt gag tct gcg gaa agc
LOC105167408 R	ggc aac aat gac agc aca agt gac
LOC105169658 F	ctt ttc ttg gga tgg ctc cag gtc
LOC105169658 R	cgg cag cgt aca cgg att gg
LOC105174578 F	ggc tct gac gga acc tga tta tgg
LOC105174578 R	aga atc cag cct ccc tca acc ttc
105163532 F	gtc agc cgt tcg ttc tcc tat gtc
105163532 R	ggg atg gca gca gat gga agt aag
LOC105168326 F	atg gag ttc gtg ctt ggg ttg c
LOC105168326 R	aca cca cag cct tgt tgt cat cc
LOC105165222 F	ggc ttg aca tca ggc gaa ccc
LOC105165222 R	tac tgt cgg tgc cac ctt ctc c
LOC105158355 F	tgc cac cgg acg aag tat tca ttg
LOC105158355 R	cat gct cca ccc atc ccg att g
LOC105159459 F	gag agc ggg atg gga gcc tac
LOC105159459 R	agg gag cgt atg gcg ggt atc
LOC105176298 F	gtc acc gct gtc cag gat gtt g
LOC105176298 R	gcc ttt gtg ttg ttc ccc att tcc
LOC105171095 F	ttt gga ggt gtc ggt cct agt gg
LOC105171095 R	act ggt ttc tcg tgg ctg aat gtg
LOC105178588 F	cgg agg agc aga ggc aga cc
LOC105178588 R	cgt aga tcc cat cag cgt aca cac
LOC105163373 F	tgc agt ttc caa cga cga gac atc
LOC105163373 R	cat caa gtc agc cac cca ctc aag
LOC105162196 F	aac att agg acg atg ccg aac agg
LOC105162196 R	cag tca tgc ctc cac cag tca ac
LOC105158773 F	atg act gaa ctc agc ggt ttg gc
LOC105158773 R	aag agg aga gtg gtg gcg tgt c
LOC105155310 F	aag acg act aat cgc agg caa gtg
LOC105155310 R	aag agc atc cac cag agt tga agc
LOC105161564 F	tat ggg cga agg tgg ctc tgg
LOC105161564 R	aga ttg cgg cac atg ctt cag g
UBQ(ubiquitin) F	cac caa gcc gaa gaa gat caa g
UBQ(ubiquitin) R	cct cag cct ctg cac ctt tc
