# Supplementary material for: Integration of miRNAs, Degradome, and Transcriptome Omics Uncovers a Complex Regulatory Network and Provides Insights Into Lipid and Fatty Acid Synthesis During Sesame Seed Development
Source: Front Plant Sci. 2021 Jul 29;12:709197. doi: 10.3389/fpls.2021.709197 (PMC8358462; doi:10.3389/fpls.2021.709197)
Supplement: Supplementary File 2 — Length distribution of unique miRNAs. [file Table_2.XLS]

## Sheet: Sheet1
Length distribution of unique miRs.
Length	Unique miRNA	%
18	30	2.58
19	42	3.62
20	61	5.25
21	267	23
22	96	8.27
23	90	7.75
24	570	49.1
25	5	0.43
all	1161	100
