# Supplementary material for: Integration of miRNAs, Degradome, and Transcriptome Omics Uncovers a Complex Regulatory Network and Provides Insights Into Lipid and Fatty Acid Synthesis During Sesame Seed Development
Source: Front Plant Sci. 2021 Jul 29;12:709197. doi: 10.3389/fpls.2021.709197 (PMC8358462; doi:10.3389/fpls.2021.709197)
Supplement: Supplementary File 3 — miRNAs were categorized into five different groups based on the abundance of miRNAs expression levels. [file Table_3.XLS]

## Sheet: Sheet1
		Total		S1_seed1		S1_seed2		S1_seed3		S2_seed1		S2_seed2		S2_seed3		S3_seed1		S3_seed2		S3_seed3		S4_seed1		S4_seed2		S4_seed3
Groups:	Criteria	Pre-miRNA	Unique miRNA	Pre-miRNA	Unique miRNA	Pre-miRNA	Unique miRNA	Pre-miRNA	Unique miRNA	Pre-miRNA	Unique miRNA	Pre-miRNA	Unique miRNA	Pre-miRNA	Unique miRNA	Pre-miRNA	Unique miRNA	Pre-miRNA	Unique miRNA	Pre-miRNA	Unique miRNA	Pre-miRNA	Unique miRNA	Pre-miRNA	Unique miRNA	Pre-miRNA	Unique miRNA
gp1	Reads map to specific miRNAs/pre-miRNAs in miRbase and the pre-miRNAs further map to the genome & EST.	20	30	18	23	18	22	18	23	16	21	18	22	18	22	18	23	19	26	19	27	19	25	20	30	18	23
gp2a	Reads map to selected miRNAs/pre-miRNAs in miRbase. The mapped pre-miRNAs do not map to the genome, but the reads (and of course the miRNAs of the pre-miRNAs) map to genome. The extended genome sequences from the genome loci may form hairpins.	66	92	56	68	56	65	57	69	54	64	54	65	53	64	49	61	54	70	54	71	56	72	56	75	51	61
gp2b	Reads were mapped to miRNAs/pre-miRNAs of selected species in miRbase and the mapped pre-miRNAs were not further mapped to genome, but the reads (and of course the miRNAs of the pre-miRNAs) were mapped to genome. The extended genome sequences from the genome loci may not form hairpins.	238	200	124	98	139	105	135	105	129	101	115	89	113	87	146	109	141	110	167	133	172	136	209	166	142	109
gp3	Reads map to slected miRNAs/pre-miRNAs in miRbase. The mapped pre-miRNAs do not map to the genome, and the reads do not map to the genome.	31	32	13	13	16	16	18	17	19	19	15	15	17	17	15	15	20	21	26	27	12	12	19	19	13	13
gp4	Reads do not map to selected pre-miRNAs in miRbase. But the reads map to genome & the extended genome sequences from genome may form hairpins.	664	671	329	327	260	256	224	220	199	196	252	246	250	250	317	300	425	405	453	435	294	282	556	546	195	185
		1019	1025
	S1					S2					S3					S4
	S1_seed1	S1_seed2	S1_seed3			S2_seed1	S2_seed2	S2_seed3			S3_seed1	S3_seed2	S3_seed3			S4_seed1	S4_seed2	S4_seed3
Groups:	Unique miRNA	Unique miRNA	Unique miRNA			Unique miRNA	Unique miRNA	Unique miRNA			Unique miRNA	Unique miRNA	Unique miRNA			Unique miRNA	Unique miRNA	Unique miRNA
gp1	23	22	23	22.6667		21	22	22	21.6667		23	26	27	25.3333		25	30	23	26
gp2a	68	65	69	67.3333		64	65	64	64.3333		61	70	71	67.3333		72	75	61	69.3333
gp2b	98	105	105	102.667		101	89	87	92.3333		109	110	133	117.333		136	166	109	137
gp3	13	16	17	15.3333		19	15	17	17		15	21	27	21		12	19	13	14.6667
gp4	327	256	220	267.667		196	246	250	230.667		300	405	435	380		282	546	185	337.667
	S1	S2	S3	S4
gp1	22.6667	21.6667	25.3333	26
gp2a	67.3333	64.3333	67.3333	69.3333
gp2b	102.667	92.3333	117.333	137
gp3	15.3333	17	21	14.6667
gp4	267.667	230.667	380	337.667
S1	22.6667	67.3333	102.667	15.3333	267.667
S2	21.6667	64.3333	92.3333	17	230.667
S3	25.3333	67.3333	117.333	21	380
S4	26	69.3333	137	14.6667	337.667
	gp1	gp2a	gp2b	gp3	gp4
