# Supplementary material for: Integration of miRNAs, Degradome, and Transcriptome Omics Uncovers a Complex Regulatory Network and Provides Insights Into Lipid and Fatty Acid Synthesis During Sesame Seed Development
Source: Front Plant Sci. 2021 Jul 29;12:709197. doi: 10.3389/fpls.2021.709197 (PMC8358462; doi:10.3389/fpls.2021.709197)
Supplement: Supplementary File 4 — Analysis of miRNA first nucleotide bias total. [file Table_4.XLS]

## Sheet: Sheet1
	miRNA first nucleotide bias total					miRNA first nucleotide bias gp1_3					miRNA first nucleotide bias gp4
Length	A	C	G	U		A	C	G	U		A	C	G	U
18	33.33	23.33	13.33	30		30	13.33	23.33	33.33
19	33.33	14.29	26.19	26.19		26.83	26.83	14.63	31.71		0	0	0	100
20	67.21	14.75	13.11	4.92		5.45	9.09	16.36	69.09		0	50	0	50
21	63.3	11.99	18.73	5.99		6.6	18.78	14.21	60.41		4.29	18.57	5.71	71.43
22	71.88	6.25	15.62	6.25		8.06	11.29	6.45	74.19		2.94	23.53	5.88	67.65
23	86.67	4.44	4.44	4.44		20	0	15	65		0	5.71	1.43	92.86
24	42.81	51.58	2.11	3.51		15.15	6.06	63.64	15.15		2.79	1.86	50.84	44.51
25	0	20	0	80		100	0	0	0		75	0	25	0
	49.8163	18.3287	11.6913	20.1625		26.5113	10.6725	19.2025	43.61		12.1457	14.2386	12.6943	60.9214
