# Supplementary material for: Integration of miRNAs, Degradome, and Transcriptome Omics Uncovers a Complex Regulatory Network and Provides Insights Into Lipid and Fatty Acid Synthesis During Sesame Seed Development
Source: Front Plant Sci. 2021 Jul 29;12:709197. doi: 10.3389/fpls.2021.709197 (PMC8358462; doi:10.3389/fpls.2021.709197)
Supplement: Supplementary File 5 — Sequencing result of identified miRNAs and their targets genes during sesame seed development. [file Table_5.XLS]

## Sheet: Sheet1
Sample	S_seed(number)	S_seed(ratio)
Raw Reads	39727422	/
Unique Raw Reads	10473429	/
reads < 15nt after removing 3 adaptor	227734	0.57%
Mappable Reads	39499688	99.43%
Unique reads < 15nt after removing 3 adaptor	72201	0.69%
Unique Mappable Reads	10401228	99.31%
Mapped Reads	33155150	83.46%
Unique Mapped Reads	7419022	70.84%
Number of input Transcript	40039	/
Number of Coverd Transcript	36735	91.75%
