# Supplementary material for: Integration of miRNAs, Degradome, and Transcriptome Omics Uncovers a Complex Regulatory Network and Provides Insights Into Lipid and Fatty Acid Synthesis During Sesame Seed Development
Source: Front Plant Sci. 2021 Jul 29;12:709197. doi: 10.3389/fpls.2021.709197 (PMC8358462; doi:10.3389/fpls.2021.709197)
Supplement: Supplementary File 6 — Identify of miRNAs and transcript targets from mixed degradome data. [file Table_6.XLS]

## Sheet: Sheet1
SiteID	Query	Transcript	TStart	TStop	TSlice	MFEperfect	MFEsite	MFEratio	AllenScore	Paired	Unpaired	Structure	Sequence	DegradomeRawReads	DegradomeNormReads	DegradomeCategory	DegradomePval	Tplot_file_path	GO	KEGG
NM_001304393.1:254	PC-5p-653384_13	NM_001304393.1	240	263	254	-40.8	-27	0.661765	12.5	5-11,259-253;13-19,251-245;22-24,242-240	1-4,263-260[UP5];12-12,252-252[SIL];20-21,244-243[SIL]	(((..(((((((.(((((((....&....))))))).)))))))..)))	GAGUAUGCUAAGAGAGGGGCGUGC&UUUUGCCCUUCAUUUAGCACUCUC	1	4.5716	4	0.999998	Output/S_seed/cleaveLand_result/t_plot/PC-5p-653384_13_NM_001304393.1_254_TPlot.pdf	GO:0008202(steroid metabolic process);GO:0009507(chloroplast);GO:0009737(response to abscisic acid);GO:0009741(response to brassinosteroid);GO:0016491(oxidoreductase activity);GO:0070524(11-beta-hydroxysteroid dehydrogenase (NADP+) activity);GO:0072555(17-beta-ketosteroid reductase activity);GO:0072582(17-beta-hydroxysteroid dehydrogenase (NADP+) activity)	NA
NM_001304393.1:386	PC-5p-479911_21	NM_001304393.1	373	394	386	-35.8	-24.1	0.673184	8.5	1-5,394-390;8-11,388-385;13-23,383-373	6-7,389-389[AILq];12-12,384-384[SIL]	(((((((((((.((((.-(((((&)))))..)))).)))))))))))	AGGACUGCAGGAAGGUU-GUUGA&UCAAUUUACCUCCCUGUAGUUUU	4	18.2864	3	0.938394	Output/S_seed/cleaveLand_result/t_plot/PC-5p-479911_21_NM_001304393.1_386_TPlot.pdf	GO:0008202(steroid metabolic process);GO:0009507(chloroplast);GO:0009737(response to abscisic acid);GO:0009741(response to brassinosteroid);GO:0016491(oxidoreductase activity);GO:0070524(11-beta-hydroxysteroid dehydrogenase (NADP+) activity);GO:0072555(17-beta-ketosteroid reductase activity);GO:0072582(17-beta-hydroxysteroid dehydrogenase (NADP+) activity)	NA
NM_001304393.1:539	PC-3p-73333_170	NM_001304393.1	522	548	539	-38.5	-25.9	0.672727	12.5	5-20,544-529;21-24,525-522	1-4,548-545[UP5];x-x,528-526[BULt]	((((...((((((((((((((((....&....))))))))))))))))---))))	GGCUAUGUGUAUAUGACCCGAUUUGCC&AUUUAAUUGGGUCAUGUGCA---AGUC	21	96.0035	2	0.640377	Output/S_seed/cleaveLand_result/t_plot/PC-3p-73333_170_NM_001304393.1_539_TPlot.pdf	GO:0008202(steroid metabolic process);GO:0009507(chloroplast);GO:0009737(response to abscisic acid);GO:0009741(response to brassinosteroid);GO:0016491(oxidoreductase activity);GO:0070524(11-beta-hydroxysteroid dehydrogenase (NADP+) activity);GO:0072555(17-beta-ketosteroid reductase activity);GO:0072582(17-beta-hydroxysteroid dehydrogenase (NADP+) activity)	NA
NM_001304393.1:836	vvi-MIR390-p3	NM_001304393.1	825	845	836	-40.1	-27	0.673317	8	1-3,845-843;5-9,841-837;11-18,835-828;20-21,826-825	4-4,842-842[SIL];10-10,836-836[SIL];19-19,827-827[SIL]	((.((((((((.(((((.(((&))).))))).)))))))).))	CUGAGGGUGGAAAGUGCGGCA&UGUGGCGCUAUCUAUCCUGAG	5	22.858	3	0.821447	Output/S_seed/cleaveLand_result/t_plot/vvi-MIR390-p3_NM_001304393.1_836_TPlot.pdf	GO:0008202(steroid metabolic process);GO:0009507(chloroplast);GO:0009737(response to abscisic acid);GO:0009741(response to brassinosteroid);GO:0016491(oxidoreductase activity);GO:0070524(11-beta-hydroxysteroid dehydrogenase (NADP+) activity);GO:0072555(17-beta-ketosteroid reductase activity);GO:0072582(17-beta-hydroxysteroid dehydrogenase (NADP+) activity)	NA
NM_001304393.1:946	PC-5p-663949_12	NM_001304393.1	931	955	946	-39.4	-25.96	0.658883	13	1-9,955-947;14-17,942-939;19-24,936-931	10-13,946-943[SIL];18-18,938-937[AILt]	((((((..((((....(((((((((&)))))))))....))))-.))))))	UCUGCCCUGAGGUGAUGGAGUGGGU&ACUUACUUUUAAUCCUC-UGGCAGA	10	45.716	3	0.854206	Output/S_seed/cleaveLand_result/t_plot/PC-5p-663949_12_NM_001304393.1_946_TPlot.pdf	GO:0008202(steroid metabolic process);GO:0009507(chloroplast);GO:0009737(response to abscisic acid);GO:0009741(response to brassinosteroid);GO:0016491(oxidoreductase activity);GO:0070524(11-beta-hydroxysteroid dehydrogenase (NADP+) activity);GO:0072555(17-beta-ketosteroid reductase activity);GO:0072582(17-beta-hydroxysteroid dehydrogenase (NADP+) activity)	NA
NM_001304394.1:193	PC-3p-470971_21	NM_001304394.1	182	202	193	-36.2	-25.1	0.69337	8	3-7,200-196;9-20,194-183	1-2,202-201[UP5];8-8,195-195[SIL];21-21,182-182[UP3]	.((((((((((((.(((((..&..))))).)))))))))))).	CCUGAUAUGGAUCACCCCAAC&UAUGGGGCGAUUCAUAUUGGA	13	59.4307	3	0.570246	Output/S_seed/cleaveLand_result/t_plot/PC-3p-470971_21_NM_001304394.1_193_TPlot.pdf	GO:0004392(heme oxygenase (decyclizing) activity);GO:0004497(monooxygenase activity);GO:0005509(calcium ion binding);GO:0005783(endoplasmic reticulum);GO:0005811(lipid droplet);GO:0006952(defense response);GO:0009737(response to abscisic acid);GO:0009793(embryo development ending in seed dormancy);GO:0016021(integral component of membrane);GO:0031090(organelle membrane);GO:0031408(oxylipin biosyn…	ko00073(Cutin, suberine and wax biosynthesis)
NM_001304394.1:515	PC-3p-17018_539	NM_001304394.1	504	524	515	-28.9	-20.6	0.712803	5	1-8,524-517;10-13,515-512;15-20,510-505	9-9,516-516[SIL];14-14,511-511[SIL];21-21,504-504[UP3]	.((((((.((((.((((((((&)))))))).)))).)))))).	AUUUUGAGAACCUGUUCAGCA&UGUUGAACUGGUUAUCAAAAA	37	169.149	2	0.95637	Output/S_seed/cleaveLand_result/t_plot/PC-3p-17018_539_NM_001304394.1_515_TPlot.pdf	GO:0004392(heme oxygenase (decyclizing) activity);GO:0004497(monooxygenase activity);GO:0005509(calcium ion binding);GO:0005783(endoplasmic reticulum);GO:0005811(lipid droplet);GO:0006952(defense response);GO:0009737(response to abscisic acid);GO:0009793(embryo development ending in seed dormancy);GO:0016021(integral component of membrane);GO:0031090(organelle membrane);GO:0031408(oxylipin biosyn…	ko00073(Cutin, suberine and wax biosynthesis)
NM_001304394.1:538	mtr-MIR2592ay-p5_2ss6AG17CG_1	NM_001304394.1	530	549	538	-33.8	-23.3	0.689349	11	3-9,547-541;10-17,538-531	1-2,549-548[UP5];x-x,540-539[BULt];18-18,530-530[UP3]	.((((((((..(((((((..&..)))))))--)))))))).	GCCCGGACAAUGCCCGAUAG&GAGUCGGGU--UGUUUGGGA	69	315.44	2	1	Output/S_seed/cleaveLand_result/t_plot/mtr-MIR2592ay-p5_2ss6AG17CG_1_NM_001304394.1_538_TPlot.pdf	GO:0004392(heme oxygenase (decyclizing) activity);GO:0004497(monooxygenase activity);GO:0005509(calcium ion binding);GO:0005783(endoplasmic reticulum);GO:0005811(lipid droplet);GO:0006952(defense response);GO:0009737(response to abscisic acid);GO:0009793(embryo development ending in seed dormancy);GO:0016021(integral component of membrane);GO:0031090(organelle membrane);GO:0031408(oxylipin biosyn…	ko00073(Cutin, suberine and wax biosynthesis)
NM_001304395.1:1162	ath-MIR5638a-p3_2ss11GA18CT	NM_001304395.1	1154	1171	1162	-23.7	-16.8	0.708861	8	1-12,1171-1160	13-18,1159-1154[UP3]	......((((((((((((&))))))))))))......	GACAACUUCGACUCUGCU&AGUAGAGUUGAAACAUUU	1	4.5716	4	1	Output/S_seed/cleaveLand_result/t_plot/ath-MIR5638a-p3_2ss11GA18CT_NM_001304395.1_1162_TPlot.pdf	GO:0004497(monooxygenase activity)	NA
NM_001304395.1:1405	csi-MIR169g-p3_1ss22CT	NM_001304395.1	1392	1419	1405	-38.5	-25.6	0.664935	17.5	1-6,1419-1414;7-12,1408-1403;13-20,1401-1394	x-x,1413-1409[BULt];x-x,1402-1402[BULt];21-22,1393-1392[UP3]	..((((((((.((((((.....((((((&))))))-----))))))-))))))))..	CCAGCCGGAGUGCAGCUUCUGAUGCCGG&UCGGCA-----AGUUGU-CUUUGGCUAU	1	4.5716	4	1	Output/S_seed/cleaveLand_result/t_plot/csi-MIR169g-p3_1ss22CT_NM_001304395.1_1405_TPlot.pdf	GO:0004497(monooxygenase activity)	NA
NM_001304395.1:793	osa-miR393a_R-2_1ss19AT	NM_001304395.1	784	812	793	-33.3	-21.8	0.654655	23	2-6,811-807;7-19,796-784	1-1,812-812[UP5];x-x,806-797[BULt]	(((((((((((((..........(((((.&.)))))----------)))))))))))))	GCGAUGCGAUCUCACGUACUGCAUUUGGG&UCCAAA----------GGGAUCGCAUUGU	1	4.5716	4	1	Output/S_seed/cleaveLand_result/t_plot/osa-miR393a_R-2_1ss19AT_NM_001304395.1_793_TPlot.pdf	GO:0004497(monooxygenase activity)	NA
NM_001304396.1:1036	PC-5p-844834_8	NM_001304396.1	1022	1045	1036	-38.1	-25.8	0.677165	10.5	5-11,1041-1035;13-20,1033-1026;22-24,1024-1022	1-4,1045-1042[UP5];12-12,1034-1034[SIL];21-21,1025-1025[SIL]	(((.((((((((.(((((((....&....))))))).)))))))).)))	GUACAGGGGUGAUGUUGUUCCCAA&UUUCGAACAACUUUACCCCUAUAC	25	114.29	3	0.126395	Output/S_seed/cleaveLand_result/t_plot/PC-5p-844834_8_NM_001304396.1_1036_TPlot.pdf	GO:0000226(microtubule cytoskeleton organization);GO:0003924(GTPase activity);GO:0005200(structural constituent of cytoskeleton);GO:0005515(protein binding);GO:0005525(GTP binding);GO:0005618(cell wall);GO:0005730(nucleolus);GO:0005737(cytoplasm);GO:0005773(vacuole);GO:0005829(cytosol);GO:0005874(microtubule);GO:0005886(plasma membrane);GO:0007017(microtubule-based process);GO:0009506(plasmodesma…	ko04145(Phagosome)
NM_001304396.1:1178	gma-MIR5368-p5_1ss16CT	NM_001304396.1	1169	1188	1178	-32	-21	0.65625	10.5	4-6,1185-1183;8-13,1180-1175;15-20,1174-1169	1-3,1188-1186[UP5];7-7,1182-1181[AILt];14-14,x-x[BULq]	((((((-((((((..(((...&...)))-.)))))).))))))	CCUGGC-CAAGGUGCAGAGAG&AAUUCU-AACCUUGUGUCAGG	264	1206.9	2	0.999985	Output/S_seed/cleaveLand_result/t_plot/gma-MIR5368-p5_1ss16CT_NM_001304396.1_1178_TPlot.pdf	GO:0000226(microtubule cytoskeleton organization);GO:0003924(GTPase activity);GO:0005200(structural constituent of cytoskeleton);GO:0005515(protein binding);GO:0005525(GTP binding);GO:0005618(cell wall);GO:0005730(nucleolus);GO:0005737(cytoplasm);GO:0005773(vacuole);GO:0005829(cytosol);GO:0005874(microtubule);GO:0005886(plasma membrane);GO:0007017(microtubule-based process);GO:0009506(plasmodesma…	ko04145(Phagosome)
NM_001304396.1:1222	ptc-miR6478_R-1	NM_001304396.1	1212	1231	1222	-38.2	-25.08	0.656545	8.5	3-11,1229-1221;15-20,1217-1212	1-2,1231-1230[UP5];12-14,1220-1218[SIL]	((((((...(((((((((..&..)))))))))...))))))	ACCAGCGUUGCUGAGGUCUU&CCGACCUUAGCUCAGUUGGU	48	219.437	2	0.999996	Output/S_seed/cleaveLand_result/t_plot/ptc-miR6478_R-1_NM_001304396.1_1222_TPlot.pdf	GO:0000226(microtubule cytoskeleton organization);GO:0003924(GTPase activity);GO:0005200(structural constituent of cytoskeleton);GO:0005515(protein binding);GO:0005525(GTP binding);GO:0005618(cell wall);GO:0005730(nucleolus);GO:0005737(cytoplasm);GO:0005773(vacuole);GO:0005829(cytosol);GO:0005874(microtubule);GO:0005886(plasma membrane);GO:0007017(microtubule-based process);GO:0009506(plasmodesma…	ko04145(Phagosome)
NM_001304396.1:132	PC-3p-134619_99	NM_001304396.1	117	141	132	-44.6	-29.6	0.663677	8	3-13,139-129;15-22,127-120;23-24,118-117	1-2,141-140[UP5];14-14,128-128[SIL];x-x,119-119[BULt]	((.((((((((.(((((((((((..&..))))))))))).))))))))-))	GGCAAUGCUUGUUGGGAGCUCUACU&UUUGGAGCUUCCACUAAGCGUU-CC	1	4.5716	4	0.995237	Output/S_seed/cleaveLand_result/t_plot/PC-3p-134619_99_NM_001304396.1_132_TPlot.pdf	GO:0000226(microtubule cytoskeleton organization);GO:0003924(GTPase activity);GO:0005200(structural constituent of cytoskeleton);GO:0005515(protein binding);GO:0005525(GTP binding);GO:0005618(cell wall);GO:0005730(nucleolus);GO:0005737(cytoplasm);GO:0005773(vacuole);GO:0005829(cytosol);GO:0005874(microtubule);GO:0005886(plasma membrane);GO:0007017(microtubule-based process);GO:0009506(plasmodesma…	ko04145(Phagosome)
NM_001304396.1:1322	bdi-MIR7767-p3_2ss6CA19CT	NM_001304396.1	1313	1334	1322	-36.2	-23.82	0.658011	13	1-2,1334-1333;4-5,1331-1330;8-19,1324-1313	3-3,1332-1332[SIL];6-7,1329-1325[AILt]	((((((((((((.....((.((&)).))---..))))))))))))	AGGAGAGUUCUCUGAGGCUAGG&CCAAG---AUGAGAGCUCUCCU	6	27.4296	3	0.999774	Output/S_seed/cleaveLand_result/t_plot/bdi-MIR7767-p3_2ss6CA19CT_NM_001304396.1_1322_TPlot.pdf	GO:0000226(microtubule cytoskeleton organization);GO:0003924(GTPase activity);GO:0005200(structural constituent of cytoskeleton);GO:0005515(protein binding);GO:0005525(GTP binding);GO:0005618(cell wall);GO:0005730(nucleolus);GO:0005737(cytoplasm);GO:0005773(vacuole);GO:0005829(cytosol);GO:0005874(microtubule);GO:0005886(plasma membrane);GO:0007017(microtubule-based process);GO:0009506(plasmodesma…	ko04145(Phagosome)
NM_001304396.1:1377	PC-5p-870653_7	NM_001304396.1	1367	1385	1377	-32.8	-25.6	0.780488	7	3-7,1383-1379;9-19,1378-1368	1-2,1385-1384[UP5];8-8,x-x[BULq];20-20,1367-1367[UP3]	.(((((((((((-(((((..&..))))).))))))))))).	AGAAGUUGGGGC-AGAGUCU&UAACUCUUGCCUCAACUUCA	5	22.858	3	0.637036	Output/S_seed/cleaveLand_result/t_plot/PC-5p-870653_7_NM_001304396.1_1377_TPlot.pdf	GO:0000226(microtubule cytoskeleton organization);GO:0003924(GTPase activity);GO:0005200(structural constituent of cytoskeleton);GO:0005515(protein binding);GO:0005525(GTP binding);GO:0005618(cell wall);GO:0005730(nucleolus);GO:0005737(cytoplasm);GO:0005773(vacuole);GO:0005829(cytosol);GO:0005874(microtubule);GO:0005886(plasma membrane);GO:0007017(microtubule-based process);GO:0009506(plasmodesma…	ko04145(Phagosome)
NM_001304396.1:1389	PC-5p-803712_9	NM_001304396.1	1374	1398	1389	-41.2	-27.6	0.669903	12.5	5-20,1394-1379;21-21,1377-1377	1-4,1398-1395[UP5];x-x,1378-1378[BULt];22-24,1376-1374[UP3]	...(.((((((((((((((((....&....))))))))))))))))-)...	GGGGCAGAGUCUGCCGAAGGAGAGG&UUAGUCCUUUGGCAGAUUCU-CGAA	9	41.1444	3	0.753881	Output/S_seed/cleaveLand_result/t_plot/PC-5p-803712_9_NM_001304396.1_1389_TPlot.pdf	GO:0000226(microtubule cytoskeleton organization);GO:0003924(GTPase activity);GO:0005200(structural constituent of cytoskeleton);GO:0005515(protein binding);GO:0005525(GTP binding);GO:0005618(cell wall);GO:0005730(nucleolus);GO:0005737(cytoplasm);GO:0005773(vacuole);GO:0005829(cytosol);GO:0005874(microtubule);GO:0005886(plasma membrane);GO:0007017(microtubule-based process);GO:0009506(plasmodesma…	ko04145(Phagosome)
NM_001304396.1:1390	PC-5p-459318_22	NM_001304396.1	1378	1399	1390	-32.1	-26	0.809969	9	1-3,1399-1397;6-21,1394-1379	4-5,1396-1395[SIL];22-22,1378-1378[UP3]	.((((((((((((((((..(((&)))..)))))))))))))))).	CAGAGUCUGCCGAAGGAGAGGA&UUUAGUCCUUUGGCAGAUUUUU	3	13.7148	3	0.286674	Output/S_seed/cleaveLand_result/t_plot/PC-5p-459318_22_NM_001304396.1_1390_TPlot.pdf	GO:0000226(microtubule cytoskeleton organization);GO:0003924(GTPase activity);GO:0005200(structural constituent of cytoskeleton);GO:0005515(protein binding);GO:0005525(GTP binding);GO:0005618(cell wall);GO:0005730(nucleolus);GO:0005737(cytoplasm);GO:0005773(vacuole);GO:0005829(cytosol);GO:0005874(microtubule);GO:0005886(plasma membrane);GO:0007017(microtubule-based process);GO:0009506(plasmodesma…	ko04145(Phagosome)
NM_001304396.1:1391	PC-5p-1206693_5	NM_001304396.1	1378	1400	1391	-36.6	-29.2	0.797814	9	1-4,1400-1397;7-22,1394-1379	5-6,1396-1395[SIL];23-23,1378-1378[UP3]	.((((((((((((((((..((((&))))..)))))))))))))))).	CAGAGUCUGCCGAAGGAGAGGAG&CUUUAGUCCUUUGGCAGAUUUUC	1	4.5716	4	0.205448	Output/S_seed/cleaveLand_result/t_plot/PC-5p-1206693_5_NM_001304396.1_1391_TPlot.pdf	GO:0000226(microtubule cytoskeleton organization);GO:0003924(GTPase activity);GO:0005200(structural constituent of cytoskeleton);GO:0005515(protein binding);GO:0005525(GTP binding);GO:0005618(cell wall);GO:0005730(nucleolus);GO:0005737(cytoplasm);GO:0005773(vacuole);GO:0005829(cytosol);GO:0005874(microtubule);GO:0005886(plasma membrane);GO:0007017(microtubule-based process);GO:0009506(plasmodesma…	ko04145(Phagosome)
NM_001304396.1:1397	PC-5p-57117_209	NM_001304396.1	1383	1407	1397	-39	-28.4	0.728205	11.5	2-5,1406-1403;6-10,1401-1397;13-24,1394-1383	1-1,1407-1407[UP5];x-x,1402-1402[BULt];11-12,1396-1395[SIL]	((((((((((((..(((((.((((.&.))))-)))))..))))))))))))	UCUGCCGAAGGAGAGGAGGAUGAGA&ACUUA-CUUUUAGUCCUUUGGCAGA	6	27.4296	3	0.310369	Output/S_seed/cleaveLand_result/t_plot/PC-5p-57117_209_NM_001304396.1_1397_TPlot.pdf	GO:0000226(microtubule cytoskeleton organization);GO:0003924(GTPase activity);GO:0005200(structural constituent of cytoskeleton);GO:0005515(protein binding);GO:0005525(GTP binding);GO:0005618(cell wall);GO:0005730(nucleolus);GO:0005737(cytoplasm);GO:0005773(vacuole);GO:0005829(cytosol);GO:0005874(microtubule);GO:0005886(plasma membrane);GO:0007017(microtubule-based process);GO:0009506(plasmodesma…	ko04145(Phagosome)
NM_001304397.1:1024	csi-MIR169g-p3_1ss22CT	NM_001304397.1	1011	1033	1024	-38.5	-26.4	0.685714	8.5	3-8,1031-1026;10-16,1024-1018;17-21,1016-1012	1-2,1033-1032[UP5];9-9,1025-1025[SIL];x-x,1017-1017[BULt];22-22,1011-1011[UP3]	.(((((.(((((((.((((((..&..)))))).)))))))-))))).	UUGGCCUGAGGACAUCUUGCCCC&UCGGCAAGUUGUCUUU-GGCUAU	2	9.14319	3	0.974833	Output/S_seed/cleaveLand_result/t_plot/csi-MIR169g-p3_1ss22CT_NM_001304397.1_1024_TPlot.pdf	GO:0004096(catalase activity);GO:0005737(cytoplasm);GO:0020037(heme binding);GO:0042542(response to hydrogen peroxide);GO:0042744(hydrogen peroxide catabolic process)	ko00630(Glyoxylate and dicarboxylate metabolism);ko00380(Tryptophan metabolism);ko04016(MAPK signaling pathway - plant);ko04146(Peroxisome)
NM_001304397.1:1499	stu-miR408b-5p_L-1R+1	NM_001304397.1	1488	1508	1499	-45	-30.5	0.677778	8	1-6,1508-1503;9-17,1500-1492	7-8,1502-1501[SIL];18-21,1491-1488[UP3]	....(((((((((..((((((&))))))..)))))))))....	CGAGGCUCUGUCUGAUCCCCG&CGGGGACGAGACAGAGCAUGG	1	4.5716	4	0.964373	Output/S_seed/cleaveLand_result/t_plot/stu-miR408b-5p_L-1R+1_NM_001304397.1_1499_TPlot.pdf	GO:0004096(catalase activity);GO:0005737(cytoplasm);GO:0020037(heme binding);GO:0042542(response to hydrogen peroxide);GO:0042744(hydrogen peroxide catabolic process)	ko00630(Glyoxylate and dicarboxylate metabolism);ko00380(Tryptophan metabolism);ko04016(MAPK signaling pathway - plant);ko04146(Peroxisome)
NM_001304398.1:1212	PC-5p-301243_40	NM_001304398.1	1192	1222	1212	-40.9	-27.6	0.674817	11.5	1-3,1222-1220;4-16,1218-1206;17-20,1199-1196;22-24,1194-1192	x-x,1219-1219[BULt];x-x,1205-1200[BULt];21-21,1195-1195[SIL]	(((.((((......(((((((((((((.(((&)))-)))))))))))))------)))).)))	ACAAGGGAAGAUCGGUGUUGAACGAGGAGGU&AUC-CCUCGUUUAACAU------UCCCAUGU	4991	22816.8	2	0.874739	Output/S_seed/cleaveLand_result/t_plot/PC-5p-301243_40_NM_001304398.1_1212_TPlot.pdf	GO:0042735(protein body);GO:0045735(nutrient reservoir activity);GO:0051259(protein complex oligomerization)	NA
NM_001304398.1:1345	PC-5p-183467_72	NM_001304398.1	1332	1353	1345	-38	-27.5	0.723684	10.5	3-5,1351-1349;7-20,1348-1335	1-2,1353-1352[UP5];6-6,x-x[BULq];21-23,1334-1332[UP3]	...((((((((((((((-(((..&..))).))))))))))))))...	AGCGAGCUGGCAGGGCG-GCUCU&UUAGCUCGCUCUGUUAGUUCUUA	126	576.021	3	0.524409	Output/S_seed/cleaveLand_result/t_plot/PC-5p-183467_72_NM_001304398.1_1345_TPlot.pdf	GO:0042735(protein body);GO:0045735(nutrient reservoir activity);GO:0051259(protein complex oligomerization)	NA
NM_001304398.1:1353	osa-miR399d	NM_001304398.1	1342	1367	1353	-41.9	-32.78	0.782339	18	2-4,1366-1364;8-21,1355-1342	1-1,1367-1367[UP5];5-7,1363-1356[AILt]	((((((((((((((........(((.&.)))-----...))))))))))))))	CAGGGCGGCUCUCCGCCAUCCGGGCG&UGCC-----AAAGGAGAGUUGCCCUG	1210	5531.63	3	0.236814	Output/S_seed/cleaveLand_result/t_plot/osa-miR399d_NM_001304398.1_1353_TPlot.pdf	GO:0042735(protein body);GO:0045735(nutrient reservoir activity);GO:0051259(protein complex oligomerization)	NA
NM_001304398.1:1474	PC-5p-1032661_6	NM_001304398.1	1461	1483	1474	-33.5	-24.2	0.722388	9	1-11,1483-1473;13-18,1471-1466	12-12,1472-1472[SIL];19-23,1465-1461[UP3]	.....((((((.(((((((((((&))))))))))).)))))).....	CCCGGAGGAAGAACAGGGGGGUA&UACCCUCCUGUACUUUUUAAAAU	197	900.604	3	0.741089	Output/S_seed/cleaveLand_result/t_plot/PC-5p-1032661_6_NM_001304398.1_1474_TPlot.pdf	GO:0042735(protein body);GO:0045735(nutrient reservoir activity);GO:0051259(protein complex oligomerization)	NA
NM_001304398.1:1475	PC-5p-297898_41	NM_001304398.1	1461	1484	1475	-34.5	-24.4	0.707246	9	2-12,1483-1473;14-19,1471-1466	1-1,1484-1484[UP5];13-13,1472-1472[SIL];20-24,1465-1461[UP3]	.....((((((.(((((((((((.&.))))))))))).)))))).....	CCCGGAGGAAGAACAGGGGGGUAU&UUACCCUCCUGUACUUUUUAAAAU	184	841.174	3	0.762057	Output/S_seed/cleaveLand_result/t_plot/PC-5p-297898_41_NM_001304398.1_1475_TPlot.pdf	GO:0042735(protein body);GO:0045735(nutrient reservoir activity);GO:0051259(protein complex oligomerization)	NA
NM_001304398.1:1482	PC-5p-590782_15	NM_001304398.1	1468	1488	1482	-39.3	-26	0.661578	9.5	2-5,1487-1484;9-19,1483-1473;21-24,1471-1468	1-1,1488-1488[UP5];6-8,x-x[BULq];20-20,1472-1472[SIL]	((((.(((((((((((---((((.&.))))...))))))))))).))))	GAAGAACAGGGGGGUA---UGCUU&UAGCAAUUUACUCCCCUGUACUUU	76	347.441	3	0.824437	Output/S_seed/cleaveLand_result/t_plot/PC-5p-590782_15_NM_001304398.1_1482_TPlot.pdf	GO:0042735(protein body);GO:0045735(nutrient reservoir activity);GO:0051259(protein complex oligomerization)	NA
NM_001304398.1:159	gma-MIR5368-p5_2ss12CG20TC	NM_001304398.1	148	168	159	-44.1	-28.7	0.650794	8	1-5,168-164;7-9,162-160;11-15,158-154;17-21,152-148	6-6,163-163[SIL];10-10,159-159[SIL];16-16,153-153[SIL]	(((((.(((((.(((.(((((&))))).))).))))).)))))	GGGCCAAGACUGAGUGCCAGG&CCUGGGAUUGGGUUUGGGCCU	189	864.032	3	1	Output/S_seed/cleaveLand_result/t_plot/gma-MIR5368-p5_2ss12CG20TC_NM_001304398.1_159_TPlot.pdf	GO:0042735(protein body);GO:0045735(nutrient reservoir activity);GO:0051259(protein complex oligomerization)	NA
NM_001304398.1:192	gma-MIR5368-p5_2ss10CG18TC	NM_001304398.1	181	201	192	-38.2	-25.2	0.659686	10.5	2-12,200-190;13-17,187-183	1-1,201-201[UP5];x-x,189-188[BULt];18-19,182-181[UP3]	..(((((..(((((((((((.&.)))))))))))--)))))..	CAGCCCGCCAGCCCAGUUCCC&UGGGAUUGGGUU--UGGGCCU	152	694.883	3	1	Output/S_seed/cleaveLand_result/t_plot/gma-MIR5368-p5_2ss10CG18TC_NM_001304398.1_192_TPlot.pdf	GO:0042735(protein body);GO:0045735(nutrient reservoir activity);GO:0051259(protein complex oligomerization)	NA
NM_001304398.1:449	PC-5p-172646_77	NM_001304398.1	436	458	449	-40.7	-26.5	0.651106	9	2-11,457-448;13-19,447-441	1-1,458-458[UP5];12-12,x-x[BULq];20-24,440-436[UP3]	.....(((((((-((((((((((.&.)))))))))).))))))).....	AAGAAGAAGGUC-GCCAGAGAACA&AGUUCUCUGGCAGAUUUUCGAACA	1070	4891.61	3	0.939426	Output/S_seed/cleaveLand_result/t_plot/PC-5p-172646_77_NM_001304398.1_449_TPlot.pdf	GO:0042735(protein body);GO:0045735(nutrient reservoir activity);GO:0051259(protein complex oligomerization)	NA
NM_001304398.1:515	PC-3p-1219405_5	NM_001304398.1	499	524	515	-37.7	-24.7	0.655172	12	3-5,522-520;7-16,518-509;17-22,504-499	1-2,524-523[UP5];6-6,519-519[SIL];x-x,508-505[BULt]	((((((....((((((((((.(((..&..))).))))))))))----))))))	UCCUCGCAUUGAGGGAGGGUGUCACC&UUUGAGACUCUUCUUC----UGAGGA	94	429.73	3	0.999741	Output/S_seed/cleaveLand_result/t_plot/PC-3p-1219405_5_NM_001304398.1_515_TPlot.pdf	GO:0042735(protein body);GO:0045735(nutrient reservoir activity);GO:0051259(protein complex oligomerization)	NA
NM_001304398.1:524	PC-3p-590144_15	NM_001304398.1	511	535	524	-38.1	-25.34	0.665092	14	1-9,535-527;14-23,520-511	10-13,526-521[AILt]	((((((((((......(((((((((&)))))))))--....))))))))))	GGGAGGGUGUCACCCACUGGGCUUA&UAAGCUUAG--ACAAACACCCUCUU	741	3387.55	3	0.703629	Output/S_seed/cleaveLand_result/t_plot/PC-3p-590144_15_NM_001304398.1_524_TPlot.pdf	GO:0042735(protein body);GO:0045735(nutrient reservoir activity);GO:0051259(protein complex oligomerization)	NA
NM_001304398.1:532	gma-miR6300_R+1_1	NM_001304398.1	523	542	532	-31.2	-22.2	0.711538	7.5	1-9,542-534;10-11,532-531;13-18,529-524	x-x,533-533[BULt];12-12,530-530[SIL];19-19,523-523[UP3]	.((((((.((.(((((((((&)))))))))-)).)))))).	CCCACUGGGCUUAUAACGAC&GUCGUUGUA-GUAUAGUGGA	1323	6048.22	3	0.978014	Output/S_seed/cleaveLand_result/t_plot/gma-miR6300_R+1_1_NM_001304398.1_532_TPlot.pdf	GO:0042735(protein body);GO:0045735(nutrient reservoir activity);GO:0051259(protein complex oligomerization)	NA
NM_001304398.1:706	mdm-MIR394b-p3_2ss3CA21GC	NM_001304398.1	695	717	706	-37.7	-24.7	0.655172	10	1-2,717-716;4-8,714-710;10-21,706-695	3-3,715-715[SIL];9-9,709-707[AILt]	((((((((((((...(((((.((&)).)))))--.))))))))))))	GGGCAGGAGAGGUCAAGAAGAAG&CUAUUUCU--CCCUCUCUUGCUC	2215	10126.1	2	1	Output/S_seed/cleaveLand_result/t_plot/mdm-MIR394b-p3_2ss3CA21GC_NM_001304398.1_706_TPlot.pdf	GO:0042735(protein body);GO:0045735(nutrient reservoir activity);GO:0051259(protein complex oligomerization)	NA
NM_001304398.1:88	gma-MIR395f-p5_2ss20TA21TC	NM_001304398.1	76	98	88	-40.3	-27.1	0.672457	8.5	1-9,98-90;12-17,86-81;18-21,79-76	10-11,89-87[AILt];x-x,80-80[BULt]	((((.((((((...(((((((((&)))))))))-..))))))-))))	GUGUAGCUCAGCUCGAGCUCCAG&UUGGAGUUC-CUCUGAGC-ACAC	1178	5385.34	3	0.936277	Output/S_seed/cleaveLand_result/t_plot/gma-MIR395f-p5_2ss20TA21TC_NM_001304398.1_88_TPlot.pdf	GO:0042735(protein body);GO:0045735(nutrient reservoir activity);GO:0051259(protein complex oligomerization)	NA
NM_001304399.1:1057	osa-MIR5538-p3_2ss11CT21GC	NM_001304399.1	1044	1066	1057	-45	-31.2	0.693333	7.5	1-5,1066-1062;8-18,1059-1049;20-23,1048-1045	6-7,1061-1060[SIL];19-19,x-x[BULq];24-24,1044-1044[UP3]	.((((-(((((((((((..(((((&)))))..))))))))))).)))).	GGAGU-CCUUUACAGGAAUGGCCU&AGGUCUAUCCUGUAGAGGUACUCA	214	978.321	3	0.155414	Output/S_seed/cleaveLand_result/t_plot/osa-MIR5538-p3_2ss11CT21GC_NM_001304399.1_1057_TPlot.pdf	GO:0000326(protein storage vacuole);GO:0005634(nucleus);GO:0009737(response to abscisic acid);GO:0010431(seed maturation);GO:0045735(nutrient reservoir activity);GO:0071215(cellular response to abscisic acid stimulus)	NA
NM_001304399.1:1069	vvi-MIR390-p3	NM_001304399.1	1053	1078	1069	-40.1	-26.4	0.658354	17	1-12,1078-1067;15-19,1059-1055	13-14,1066-1060[AILt];20-21,1054-1053[UP3]	..(((((.......((((((((((((&))))))))))))-----..)))))..	UACAGGAAUGGCCUGGUGGCGCCGCA&UGUGGCGCUAUC-----UAUCCUGAG	469	2144.08	2	0.99338	Output/S_seed/cleaveLand_result/t_plot/vvi-MIR390-p3_NM_001304399.1_1069_TPlot.pdf	GO:0000326(protein storage vacuole);GO:0005634(nucleus);GO:0009737(response to abscisic acid);GO:0010431(seed maturation);GO:0045735(nutrient reservoir activity);GO:0071215(cellular response to abscisic acid stimulus)	NA
NM_001304399.1:1153	PC-3p-420045_25	NM_001304399.1	1140	1162	1153	-45.5	-29.8	0.654945	13	6-13,1157-1150;15-23,1148-1140	1-5,1162-1158[UP5];14-14,1149-1149[SIL]	(((((((((.((((((((.....&.....)))))))).)))))))))	GUCGGCCAUACCGGCCGGUCAGU&UUUCUCUGGUCGGAAUGGUCGGC	342	1563.49	2	0.976228	Output/S_seed/cleaveLand_result/t_plot/PC-3p-420045_25_NM_001304399.1_1153_TPlot.pdf	GO:0000326(protein storage vacuole);GO:0005634(nucleus);GO:0009737(response to abscisic acid);GO:0010431(seed maturation);GO:0045735(nutrient reservoir activity);GO:0071215(cellular response to abscisic acid stimulus)	NA
NM_001304399.1:1186	osa-MIR408-p3_2ss18GT19GT	NM_001304399.1	1177	1195	1186	-36	-23.5	0.652778	8.5	3-4,1193-1192;5-9,1190-1186;11-18,1185-1178	1-2,1195-1194[UP5];x-x,1191-1191[BULt];10-10,x-x[BULq];19-19,1177-1177[UP3]	.((((((((-(((((.((..&..))-))))).)))))))).	UGAGGGAAG-GGCAGCUGAU&UGCA-CUGCCUCUUCCCUUU	164	749.742	3	1	Output/S_seed/cleaveLand_result/t_plot/osa-MIR408-p3_2ss18GT19GT_NM_001304399.1_1186_TPlot.pdf	GO:0000326(protein storage vacuole);GO:0005634(nucleus);GO:0009737(response to abscisic acid);GO:0010431(seed maturation);GO:0045735(nutrient reservoir activity);GO:0071215(cellular response to abscisic acid stimulus)	NA
NM_001304399.1:1253	osa-MIR5083-p3_1ss20GT	NM_001304399.1	1243	1264	1253	-35.3	-24.8	0.70255	6.5	1-4,1264-1261;5-9,1259-1255;10-20,1253-1243	x-x,1260-1260[BULt];x-x,1254-1254[BULt]	(((((((((((.(((((.((((&))))-)))))-)))))))))))	AGGGCUUGGAGUGGAUCUCAUU&AAUG-GAUCC-UUCUGAGCCUU	424	1938.36	2	0.999983	Output/S_seed/cleaveLand_result/t_plot/osa-MIR5083-p3_1ss20GT_NM_001304399.1_1253_TPlot.pdf	GO:0000326(protein storage vacuole);GO:0005634(nucleus);GO:0009737(response to abscisic acid);GO:0010431(seed maturation);GO:0045735(nutrient reservoir activity);GO:0071215(cellular response to abscisic acid stimulus)	NA
NM_001304399.1:1311	osa-miR399d	NM_001304399.1	1300	1325	1311	-41.9	-28.88	0.68926	20	2-4,1324-1322;8-19,1313-1302	1-1,1325-1325[UP5];5-7,1321-1314[AILt];20-21,1301-1300[UP3]	..((((((((((((........(((.&.)))-----...))))))))))))..	CCGGGCGGCUCUCCGCCAUCCGGGCG&UGCC-----AAAGGAGAGUUGCCCUG	4678	21385.9	2	0.95198	Output/S_seed/cleaveLand_result/t_plot/osa-miR399d_NM_001304399.1_1311_TPlot.pdf	GO:0000326(protein storage vacuole);GO:0005634(nucleus);GO:0009737(response to abscisic acid);GO:0010431(seed maturation);GO:0045735(nutrient reservoir activity);GO:0071215(cellular response to abscisic acid stimulus)	NA
NM_001304399.1:1333	PC-5p-330398_36	NM_001304399.1	1319	1342	1333	-43.4	-28.38	0.653917	13	6-16,1337-1327;20-24,1323-1319	1-5,1342-1338[UP5];17-19,1326-1324[SIL]	(((((...(((((((((((.....&.....)))))))))))...)))))	CCGGGCGAUGCCAGAGGAGGUAGU&UUUUACUCCUCUGGCAGAUCUUGG	1146	5239.05	2	0.994873	Output/S_seed/cleaveLand_result/t_plot/PC-5p-330398_36_NM_001304399.1_1333_TPlot.pdf	GO:0000326(protein storage vacuole);GO:0005634(nucleus);GO:0009737(response to abscisic acid);GO:0010431(seed maturation);GO:0045735(nutrient reservoir activity);GO:0071215(cellular response to abscisic acid stimulus)	NA
NM_001304399.1:1338	ptc-miR393a-3p_R-1	NM_001304399.1	1327	1348	1338	-33.4	-23.1	0.691617	8.5	2-6,1347-1343;7-11,1341-1337;12-18,1335-1329	1-1,1348-1348[UP5];x-x,1342-1342[BULt];x-x,1336-1336[BULt];19-20,1328-1327[UP3]	..(((((((.(((((.(((((.&.)))))-)))))-)))))))..	UGCCAGAGGAGGUAGUCAUGAC&AUCAUG-CUAUC-CCUUUGGAU	991	4530.45	2	0.99979	Output/S_seed/cleaveLand_result/t_plot/ptc-miR393a-3p_R-1_NM_001304399.1_1338_TPlot.pdf	GO:0000326(protein storage vacuole);GO:0005634(nucleus);GO:0009737(response to abscisic acid);GO:0010431(seed maturation);GO:0045735(nutrient reservoir activity);GO:0071215(cellular response to abscisic acid stimulus)	NA
NM_001304399.1:1401	gma-MIR1510a-p3_2ss12AT19CT	NM_001304399.1	1392	1413	1401	-29.9	-20.7	0.692308	13	2-6,1412-1408;7-15,1404-1396	1-1,1413-1413[UP5];x-x,1407-1405[BULt];16-19,1395-1392[UP3]	....(((((((((...(((((.&.)))))---)))))))))....	AACAGGGAGGAAUCCAGGGUGU&UUACCU---AUUCCUCCCAUUU	139	635.452	3	1	Output/S_seed/cleaveLand_result/t_plot/gma-MIR1510a-p3_2ss12AT19CT_NM_001304399.1_1401_TPlot.pdf	GO:0000326(protein storage vacuole);GO:0005634(nucleus);GO:0009737(response to abscisic acid);GO:0010431(seed maturation);GO:0045735(nutrient reservoir activity);GO:0071215(cellular response to abscisic acid stimulus)	NA
NM_001304399.1:444	aly-MIR853-p3_1ss14AC	NM_001304399.1	426	453	444	-40.3	-29	0.719603	8	2-13,452-441;14-16,439-437;17-24,433-426	1-1,453-453[UP5];x-x,440-440[BULt];x-x,436-434[BULt]	((((((((...(((.((((((((((((.&.))))))))))))-)))---))))))))	CCGAGACAGGAUCGAAGGAGAAGGUUUA&AAGAUCUUCUCCU-CGA---UGUUUUGG	457	2089.22	2	0.550214	Output/S_seed/cleaveLand_result/t_plot/aly-MIR853-p3_1ss14AC_NM_001304399.1_444_TPlot.pdf	GO:0000326(protein storage vacuole);GO:0005634(nucleus);GO:0009737(response to abscisic acid);GO:0010431(seed maturation);GO:0045735(nutrient reservoir activity);GO:0071215(cellular response to abscisic acid stimulus)	NA
NM_001304399.1:492	egu-MIR172f-p5_2ss11AG17CT	NM_001304399.1	484	501	492	-32.2	-21.3	0.661491	8	1-8,501-494;11-17,491-485	9-10,493-492[SIL];18-18,484-484[UP3]	.(((((((..((((((((&))))))))..))))))).	GGCAGGGCGACAUUCUCG&CGAGGAUGAGGUCUUGUA	210	960.035	3	1	Output/S_seed/cleaveLand_result/t_plot/egu-MIR172f-p5_2ss11AG17CT_NM_001304399.1_492_TPlot.pdf	GO:0000326(protein storage vacuole);GO:0005634(nucleus);GO:0009737(response to abscisic acid);GO:0010431(seed maturation);GO:0045735(nutrient reservoir activity);GO:0071215(cellular response to abscisic acid stimulus)	NA
NM_001304399.1:499	osa-miR399d	NM_001304399.1	486	512	499	-41.9	-27.3	0.651551	13.5	2-4,511-509;5-8,505-502;9-12,500-497;13-21,494-486	1-1,512-512[UP5];x-x,508-506[BULt];x-x,501-501[BULt];x-x,496-495[BULt]	(((((((((..((((.((((...(((.&.)))---))))-))))--)))))))))	CAGGGCGACAUUCUCGCUUUGCCGGCU&UGCC---AAAG-GAGA--GUUGCCCUG	404	1846.92	2	0.999639	Output/S_seed/cleaveLand_result/t_plot/osa-miR399d_NM_001304399.1_499_TPlot.pdf	GO:0000326(protein storage vacuole);GO:0005634(nucleus);GO:0009737(response to abscisic acid);GO:0010431(seed maturation);GO:0045735(nutrient reservoir activity);GO:0071215(cellular response to abscisic acid stimulus)	NA
NM_001304399.1:743	PC-3p-632237_13	NM_001304399.1	729	752	743	-36.8	-24	0.652174	13	5-10,748-743;11-20,740-731	1-4,752-749[UP5];x-x,742-741[BULt];21-22,730-729[UP3]	..((((((((((..((((((....&....))))))--))))))))))..	AUUCUGGCAGAUGCUUUCGGUGUA&UUGUCCGAAA--AUCUGCCAGAUA	62	283.439	3	0.982348	Output/S_seed/cleaveLand_result/t_plot/PC-3p-632237_13_NM_001304399.1_743_TPlot.pdf	GO:0000326(protein storage vacuole);GO:0005634(nucleus);GO:0009737(response to abscisic acid);GO:0010431(seed maturation);GO:0045735(nutrient reservoir activity);GO:0071215(cellular response to abscisic acid stimulus)	NA
NM_001304399.1:773	PC-5p-880327_7	NM_001304399.1	759	782	773	-39	-25.7	0.658974	10.5	3-15,780-768;17-20,766-763	1-2,782-781[UP5];16-16,767-767[SIL];21-24,762-759[UP3]	....((((.(((((((((((((..&..))))))))))))).))))....	CAAACUGCGAGGAGAUUGAAAGGG&UACUUUUAGUCUUCUGGCAGGUUU	40	182.864	3	0.9937	Output/S_seed/cleaveLand_result/t_plot/PC-5p-880327_7_NM_001304399.1_773_TPlot.pdf	GO:0000326(protein storage vacuole);GO:0005634(nucleus);GO:0009737(response to abscisic acid);GO:0010431(seed maturation);GO:0045735(nutrient reservoir activity);GO:0071215(cellular response to abscisic acid stimulus)	NA
NM_001304399.1:860	aly-MIR408-p3_2ss17CT21CT	NM_001304399.1	849	870	860	-38.6	-28.1	0.727979	6	1-9,870-862;10-12,860-858;14-21,856-849	x-x,861-861[BULt];13-13,857-857[SIL]	((((((((.(((.(((((((((&)))))))))-))).))))))))	GAGGAGGAAAGGUGGGAGAGAG&CUCUCUCUC-UCUCUCCUUCUU	77	352.013	3	1	Output/S_seed/cleaveLand_result/t_plot/aly-MIR408-p3_2ss17CT21CT_NM_001304399.1_860_TPlot.pdf	GO:0000326(protein storage vacuole);GO:0005634(nucleus);GO:0009737(response to abscisic acid);GO:0010431(seed maturation);GO:0045735(nutrient reservoir activity);GO:0071215(cellular response to abscisic acid stimulus)	NA
NM_001304400.1:1090	egu-MIR172f-p5_2ss11AG17CT	NM_001304400.1	1082	1100	1090	-32.2	-21.1	0.65528	6	1-5,1100-1096;6-10,1094-1090;12-18,1088-1082	x-x,1095-1095[BULt];11-11,1089-1089[SIL]	(((((((.(((((.(((((&)))))-))))).)))))))	UACAAGAGCUCAUAUCUUG&CGAGG-AUGAGGUCUUGUA	2	9.14319	3	1	Output/S_seed/cleaveLand_result/t_plot/egu-MIR172f-p5_2ss11AG17CT_NM_001304400.1_1090_TPlot.pdf	GO:0003677(DNA binding);GO:0004365(glyceraldehyde-3-phosphate dehydrogenase (NAD+) (phosphorylating) activity);GO:0005507(copper ion binding);GO:0005515(protein binding);GO:0005634(nucleus);GO:0005737(cytoplasm);GO:0005739(mitochondrion);GO:0005740(mitochondrial envelope);GO:0005774(vacuolar membrane);GO:0005794(Golgi apparatus);GO:0005829(cytosol);GO:0005886(plasma membrane);GO:0006094(gluconeog…	ko00010(Glycolysis / Gluconeogenesis);ko00710(Carbon fixation in photosynthetic organisms)
NM_001304400.1:114	bol-MIR9410-p3_2ss4TG17TA	NM_001304400.1	106	124	114	-25.3	-16.6	0.656126	9	1-8,124-117;9-14,115-110	x-x,116-116[BULt];15-18,109-106[UP3]	....((((((.((((((((&))))))))-))))))....	GCGAGGGUUGCUCUGCAGA&UUUGCAGA-CGACUUAAAU	1	4.5716	4	1	Output/S_seed/cleaveLand_result/t_plot/bol-MIR9410-p3_2ss4TG17TA_NM_001304400.1_114_TPlot.pdf	GO:0003677(DNA binding);GO:0004365(glyceraldehyde-3-phosphate dehydrogenase (NAD+) (phosphorylating) activity);GO:0005507(copper ion binding);GO:0005515(protein binding);GO:0005634(nucleus);GO:0005737(cytoplasm);GO:0005739(mitochondrion);GO:0005740(mitochondrial envelope);GO:0005774(vacuolar membrane);GO:0005794(Golgi apparatus);GO:0005829(cytosol);GO:0005886(plasma membrane);GO:0006094(gluconeog…	ko00010(Glycolysis / Gluconeogenesis);ko00710(Carbon fixation in photosynthetic organisms)
NM_001304400.1:115	bol-MIR9410-p5_2ss5TG18TA	NM_001304400.1	105	125	115	-29.1	-19.8	0.680412	10	1-9,125-117;10-15,115-110	x-x,116-116[BULt];16-20,109-105[UP3]	.....((((((.(((((((((&)))))))))-)))))).....	UGCGAGGGUUGCUCUGCAGAG&CUUUGCAGA-CGACUUAAAUA	1	4.5716	4	1	Output/S_seed/cleaveLand_result/t_plot/bol-MIR9410-p5_2ss5TG18TA_NM_001304400.1_115_TPlot.pdf	GO:0003677(DNA binding);GO:0004365(glyceraldehyde-3-phosphate dehydrogenase (NAD+) (phosphorylating) activity);GO:0005507(copper ion binding);GO:0005515(protein binding);GO:0005634(nucleus);GO:0005737(cytoplasm);GO:0005739(mitochondrion);GO:0005740(mitochondrial envelope);GO:0005774(vacuolar membrane);GO:0005794(Golgi apparatus);GO:0005829(cytosol);GO:0005886(plasma membrane);GO:0006094(gluconeog…	ko00010(Glycolysis / Gluconeogenesis);ko00710(Carbon fixation in photosynthetic organisms)
NM_001304400.1:327	osa-miR166g-3p_L+2R-2	NM_001304400.1	317	337	327	-42	-27.5	0.654762	7	2-6,336-332;7-11,330-326;13-21,325-317	1-1,337-337[UP5];x-x,331-331[BULt];12-12,x-x[BULq]	(((((((((-(((((.(((((.&.)))))-))))).)))))))))	GGGGUGAAG-CUGGUGCUGAGU&UCUCGG-ACCAGGCUUCAUUCC	5	22.858	2	0.999548	Output/S_seed/cleaveLand_result/t_plot/osa-miR166g-3p_L+2R-2_NM_001304400.1_327_TPlot.pdf	GO:0003677(DNA binding);GO:0004365(glyceraldehyde-3-phosphate dehydrogenase (NAD+) (phosphorylating) activity);GO:0005507(copper ion binding);GO:0005515(protein binding);GO:0005634(nucleus);GO:0005737(cytoplasm);GO:0005739(mitochondrion);GO:0005740(mitochondrial envelope);GO:0005774(vacuolar membrane);GO:0005794(Golgi apparatus);GO:0005829(cytosol);GO:0005886(plasma membrane);GO:0006094(gluconeog…	ko00010(Glycolysis / Gluconeogenesis);ko00710(Carbon fixation in photosynthetic organisms)
NM_001304400.1:924	PC-3p-552856_17	NM_001304400.1	913	935	924	-37.5	-24.6	0.656	10.5	1-8,935-928;9-9,926-926;10-17,924-917	x-x,927-927[BULt];x-x,925-925[BULt];18-21,916-913[UP3]	....((((((((.(.((((((((&))))))))-)-))))))))....	UUUGUGGGUGACAGCCGGUCGAG&CUUGAUCG-C-GUCGCCCAAAUU	1	4.5716	4	1	Output/S_seed/cleaveLand_result/t_plot/PC-3p-552856_17_NM_001304400.1_924_TPlot.pdf	GO:0003677(DNA binding);GO:0004365(glyceraldehyde-3-phosphate dehydrogenase (NAD+) (phosphorylating) activity);GO:0005507(copper ion binding);GO:0005515(protein binding);GO:0005634(nucleus);GO:0005737(cytoplasm);GO:0005739(mitochondrion);GO:0005740(mitochondrial envelope);GO:0005774(vacuolar membrane);GO:0005794(Golgi apparatus);GO:0005829(cytosol);GO:0005886(plasma membrane);GO:0006094(gluconeog…	ko00010(Glycolysis / Gluconeogenesis);ko00710(Carbon fixation in photosynthetic organisms)
NM_001304401.1:640	PC-3p-884058_7	NM_001304401.1	630	650	640	-30.4	-21.3	0.700658	9	1-3,650-648;5-15,645-635	4-4,647-646[AILt];16-20,634-630[UP3]	.....(((((((((((..(((&)))-.))))))))))).....	CCUCUGCCAAGGAUGAGCUUG&CAA-AUCAUCCUUGGCUAUAU	4	18.2864	3	0.998313	Output/S_seed/cleaveLand_result/t_plot/PC-3p-884058_7_NM_001304401.1_640_TPlot.pdf	GO:0005576(extracellular region);GO:0006694(steroid biosynthetic process);GO:0016021(integral component of membrane);GO:0016491(oxidoreductase activity);GO:0055114(oxidation-reduction process)	NA
NM_001304403.1:237	PC-5p-377409_30	NM_001304403.1	227	247	237	-38.8	-26.2	0.675258	8.5	2-8,246-240;10-18,237-229	1-1,247-247[UP5];9-9,239-238[AILt];19-20,228-227[UP3]	..(((((((((..(((((((.&.)))))))-.)))))))))..	CAGCGGGCAGCAAUUCCCACC&UGUGGGAA-GGCUGUUCGUCU	10	45.716	2	0.999809	Output/S_seed/cleaveLand_result/t_plot/PC-5p-377409_30_NM_001304403.1_237_TPlot.pdf	GO:0009507(chloroplast);GO:0016491(oxidoreductase activity);GO:0055114(oxidation-reduction process)	ko04146(Peroxisome)
NM_001304403.1:356	csi-MIR169a-p5_2ss8CT18TC	NM_001304403.1	346	368	356	-35.1	-23.18	0.660399	13	2-7,367-362;8-9,360-359;12-20,354-346	1-1,368-368[UP5];x-x,361-361[BULt];10-11,358-355[AILt]	(((((((((....((.((((((.&.))))))-))--..)))))))))	AAGUGGCUCUGGUGACGGGAGGU&UUCUCCU-UC--UUGAGCCACUU	2	9.14319	3	1	Output/S_seed/cleaveLand_result/t_plot/csi-MIR169a-p5_2ss8CT18TC_NM_001304403.1_356_TPlot.pdf	GO:0009507(chloroplast);GO:0016491(oxidoreductase activity);GO:0055114(oxidation-reduction process)	ko04146(Peroxisome)
NM_001304403.1:366	PC-5p-1387683_5	NM_001304403.1	352	375	366	-40.5	-29.1	0.718519	11	4-13,372-363;15-20,361-356	1-3,375-373[UP5];14-14,362-362[SIL];21-24,355-352[UP3]	....((((((.((((((((((...&...)))))))))).))))))....	CUCUGGUGACGGGAGGUGAUUCGG&AAAAAUCACCUCUGGUCGCCUUUA	10	45.716	2	0.673256	Output/S_seed/cleaveLand_result/t_plot/PC-5p-1387683_5_NM_001304403.1_366_TPlot.pdf	GO:0009507(chloroplast);GO:0016491(oxidoreductase activity);GO:0055114(oxidation-reduction process)	ko04146(Peroxisome)
NM_001304403.1:367	bdi-MIR7722-p5_2ss4TG17GT	NM_001304403.1	356	380	367	-41.8	-31	0.741627	13.5	3-6,378-375;7-8,370-369;10-21,367-356	1-2,380-379[UP5];x-x,374-371[BULt];9-9,368-368[SIL]	((((((((((((.((....((((..&..))))----)).))))))))))))	GGUGACGGGAGGUGAUUCGGGCAUC&UUUGCC----UCUCCUCCCGUUACC	12	54.8591	2	0.917324	Output/S_seed/cleaveLand_result/t_plot/bdi-MIR7722-p5_2ss4TG17GT_NM_001304403.1_367_TPlot.pdf	GO:0009507(chloroplast);GO:0016491(oxidoreductase activity);GO:0055114(oxidation-reduction process)	ko04146(Peroxisome)
NM_001304403.1:391	PC-5p-377409_30	NM_001304403.1	381	399	391	-38.8	-25.8	0.664948	9.5	2-5,398-395;9-20,392-381	1-1,399-399[UP5];6-8,394-393[AILq]	((((((((((((..-((((.&.))))...))))))))))))	GGACGGGCAGUCGG-CCACU&UGUGGGAAGGCUGUUCGUCU	10	45.716	2	0.999994	Output/S_seed/cleaveLand_result/t_plot/PC-5p-377409_30_NM_001304403.1_391_TPlot.pdf	GO:0009507(chloroplast);GO:0016491(oxidoreductase activity);GO:0055114(oxidation-reduction process)	ko04146(Peroxisome)
NM_001304403.1:675	PC-5p-281438_44	NM_001304403.1	661	684	675	-44.6	-29.8	0.668161	8.5	3-12,682-673;14-18,671-667;19-23,665-661	1-2,684-683[UP5];13-13,672-672[SIL];x-x,666-666[BULt]	(((((.(((((.((((((((((..&..)))))))))).)))))-)))))	AGCCCAGGCUUGAGAGGGUGUUUA&UUGACACUCUCUGAGGUC-GGGUU	6	27.4296	3	0.555481	Output/S_seed/cleaveLand_result/t_plot/PC-5p-281438_44_NM_001304403.1_675_TPlot.pdf	GO:0009507(chloroplast);GO:0016491(oxidoreductase activity);GO:0055114(oxidation-reduction process)	ko04146(Peroxisome)
NM_001304404.1:1058	mtr-miR2111a-5p_R-1	NM_001304404.1	1047	1067	1058	-33.1	-22.5	0.679758	7.5	3-13,1065-1055;16-19,1051-1048	1-2,1067-1066[UP5];14-15,1054-1052[AILt];20-20,1047-1047[UP3]	.((((...(((((((((((..&..)))))))))))-..)))).	CAACCAGAGGGAUGCAGAUCU&UAAUCUGCAUCCU-GAGGUUU	2	9.14319	3	0.999965	Output/S_seed/cleaveLand_result/t_plot/mtr-miR2111a-5p_R-1_NM_001304404.1_1058_TPlot.pdf	GO:0004197(cysteine-type endopeptidase activity);GO:0006624(vacuolar protein processing);GO:0051603(proteolysis involved in cellular protein catabolic process)	NA
NM_001304404.1:108	sly-miR319a_L-1R+1	NM_001304404.1	97	118	108	-39.9	-26.7	0.669173	9	1-5,118-114;6-7,112-111;9-13,109-105;15-19,102-98	x-x,113-113[BULt];8-8,110-110[SIL];14-14,104-103[AILt];20-20,97-97[UP3]	.(((((..(((((.((.(((((&)))))-)).)))))-.))))).	CGGAGCGGCCCUUGGGAUCCGA&UUGGA-CUGAAGGG-AGCUCCU	3	13.7148	3	0.97945	Output/S_seed/cleaveLand_result/t_plot/sly-miR319a_L-1R+1_NM_001304404.1_108_TPlot.pdf	GO:0004197(cysteine-type endopeptidase activity);GO:0006624(vacuolar protein processing);GO:0051603(proteolysis involved in cellular protein catabolic process)	NA
NM_001304404.1:263	PC-3p-518941_18	NM_001304404.1	251	272	263	-34.7	-23.1	0.665706	8	1-9,272-264;12-12,261-261;14-21,259-252	10-11,263-262[SIL];13-13,260-260[SIL];22-22,251-251[UP3]	.((((((((.(..(((((((((&)))))))))..).)))))))).	AAAAGGGAGGGCUGAGAGAUGA&UCAUCUCUCUUUGUUCUCUUUC	2	9.14319	3	1	Output/S_seed/cleaveLand_result/t_plot/PC-3p-518941_18_NM_001304404.1_263_TPlot.pdf	GO:0004197(cysteine-type endopeptidase activity);GO:0006624(vacuolar protein processing);GO:0051603(proteolysis involved in cellular protein catabolic process)	NA
NM_001304404.1:265	PC-5p-213494_61	NM_001304404.1	252	275	265	-36.7	-24.3	0.662125	10.5	1-6,275-270;8-18,267-257;20-22,256-254	7-7,269-268[AILt];19-19,x-x[BULq];23-24,253-252[UP3]	..(((-(((((((((((..((((((&))))))-.))))))))))).)))..	AAAGG-GAGGGCUGAGAGAUGAGAA&UUUUCA-AUUUUAGUCCUCACCUGU	1	4.5716	4	0.999991	Output/S_seed/cleaveLand_result/t_plot/PC-5p-213494_61_NM_001304404.1_265_TPlot.pdf	GO:0004197(cysteine-type endopeptidase activity);GO:0006624(vacuolar protein processing);GO:0051603(proteolysis involved in cellular protein catabolic process)	NA
NM_001304404.1:391	PC-5p-358211_32	NM_001304404.1	378	402	391	-35.1	-25.18	0.717379	12.5	1-9,402-394;12-21,389-380	10-11,393-390[AILt];22-23,379-378[UP3]	..((((((((((....(((((((((&)))))))))--..))))))))))..	UCCGAAGGACUACACUGGUGAGCAA&UUGCUUACU--UUUAGUCCUUUGUC	4	18.2864	3	0.577444	Output/S_seed/cleaveLand_result/t_plot/PC-5p-358211_32_NM_001304404.1_391_TPlot.pdf	GO:0004197(cysteine-type endopeptidase activity);GO:0006624(vacuolar protein processing);GO:0051603(proteolysis involved in cellular protein catabolic process)	NA
NM_001304404.1:394	PC-5p-425468_25	NM_001304404.1	378	403	394	-36.5	-28.18	0.772055	12.5	2-10,402-394;13-23,389-379	1-1,403-403[UP5];11-12,393-390[AILt];24-24,378-378[UP3]	.(((((((((((....(((((((((.&.)))))))))--..))))))))))).	UCCGAAGGACUACACUGGUGAGCAAG&AUUGCUUACU--UUUAGUCCUUUGGU	3	13.7148	3	0.0653316	Output/S_seed/cleaveLand_result/t_plot/PC-5p-425468_25_NM_001304404.1_394_TPlot.pdf	GO:0004197(cysteine-type endopeptidase activity);GO:0006624(vacuolar protein processing);GO:0051603(proteolysis involved in cellular protein catabolic process)	NA
NM_001304404.1:537	lja-MIR11145c-p3_2ss14TC24CA	NM_001304404.1	523	546	537	-39	-26.9	0.689744	16	8-21,539-526;23-23,524-524	1-7,546-540[UP5];22-22,525-525[SIL];24-24,523-523[UP3]	.(.((((((((((((((.......&.......)))))))))))))).).	GGUGGACCGGGAGUGCUCGGGAUG&AAAAAUUAGCACUCUUGGUCCUCA	19	86.8603	2	0.889771	Output/S_seed/cleaveLand_result/t_plot/lja-MIR11145c-p3_2ss14TC24CA_NM_001304404.1_537_TPlot.pdf	GO:0004197(cysteine-type endopeptidase activity);GO:0006624(vacuolar protein processing);GO:0051603(proteolysis involved in cellular protein catabolic process)	NA
NM_001304404.1:538	lja-MIR11145c-p3_1ss15TC	NM_001304404.1	524	547	538	-38.3	-26.6	0.694517	18	9-22,539-526	1-8,547-540[UP5];23-24,525-524[UP3]	..((((((((((((((........&........))))))))))))))..	GUGGACCGGGAGUGCUCGGGAUGC&AAAAAAUUAGCACUCUUGGUCCUC	13	59.4307	2	0.784339	Output/S_seed/cleaveLand_result/t_plot/lja-MIR11145c-p3_1ss15TC_NM_001304404.1_538_TPlot.pdf	GO:0004197(cysteine-type endopeptidase activity);GO:0006624(vacuolar protein processing);GO:0051603(proteolysis involved in cellular protein catabolic process)	NA
NM_001304404.1:541	osa-miR394_1ss12TA	NM_001304404.1	532	550	541	-39.2	-25.9	0.660714	4	1-12,550-539;14-16,537-535;18-20,534-532	13-13,538-538[SIL];17-17,x-x[BULq]	(((-(((.((((((((((((&)))))))))))).))).)))	GGA-GUGCUCGGGAUGCCAA&UUGGCAUUCUGACCACCUCC	9	41.1444	2	1	Output/S_seed/cleaveLand_result/t_plot/osa-miR394_1ss12TA_NM_001304404.1_541_TPlot.pdf	GO:0004197(cysteine-type endopeptidase activity);GO:0006624(vacuolar protein processing);GO:0051603(proteolysis involved in cellular protein catabolic process)	NA
NM_001304404.1:95	PC-5p-239220_54	NM_001304404.1	82	105	95	-40.5	-26.5	0.654321	11.5	2-7,104-99;9-13,96-92;16-24,90-82	1-1,105-105[UP5];8-8,98-97[AILt];14-15,91-91[AILq]	(((((((((.-(((((..((((((.&.))))))-.)))))..)))))))))	GCCGGAGGAG-GAAGGCGGAGCGGC&ACUGCUU-ACUUUUAGUCCUUUGGC	4	18.2864	3	0.970701	Output/S_seed/cleaveLand_result/t_plot/PC-5p-239220_54_NM_001304404.1_95_TPlot.pdf	GO:0004197(cysteine-type endopeptidase activity);GO:0006624(vacuolar protein processing);GO:0051603(proteolysis involved in cellular protein catabolic process)	NA
NM_001304404.1:967	PC-5p-54875_216	NM_001304404.1	954	977	967	-38.8	-25.7	0.662371	6.5	2-4,976-974;5-20,972-957;22-23,956-955	1-1,977-977[UP5];x-x,973-973[BULt];21-21,x-x[BULq];24-24,954-954[UP3]	.((-((((((((((((((((.(((.&.)))-)))))))))))))))).)).	AUC-UGAAAAGCUCUAUUUGUACCA&AGGU-CAAGUAGAGCUUUUUAUGAC	3	13.7148	3	0.65497	Output/S_seed/cleaveLand_result/t_plot/PC-5p-54875_216_NM_001304404.1_967_TPlot.pdf	GO:0004197(cysteine-type endopeptidase activity);GO:0006624(vacuolar protein processing);GO:0051603(proteolysis involved in cellular protein catabolic process)	NA
NM_001304404.1:97	PC-5p-415261_26	NM_001304404.1	83	106	97	-40.6	-26.9	0.662562	17	8-23,99-84	1-7,106-100[UP5];24-24,83-83[UP3]	.((((((((((((((((.......&.......)))))))))))))))).	CCGGAGGAGGAAGGCGGAGCGGCC&AAAACAGUCGUCUUCUUCCUCUGU	2	9.14319	3	0.999825	Output/S_seed/cleaveLand_result/t_plot/PC-5p-415261_26_NM_001304404.1_97_TPlot.pdf	GO:0004197(cysteine-type endopeptidase activity);GO:0006624(vacuolar protein processing);GO:0051603(proteolysis involved in cellular protein catabolic process)	NA
NM_001304406.1:1115	aly-MIR408-p3_2ss17CT21CT	NM_001304406.1	1104	1123	1115	-38.6	-25.6	0.663212	5.5	1-7,1123-1117;9-12,1116-1113;15-20,1110-1105	8-8,x-x[BULq];13-14,1112-1111[SIL];21-21,1104-1104[UP3]	.((((((..((((-(((((((&))))))).))))..)))))).	CAGGAGGUUAGAG-GAGAGAG&CUCUCUCUCUCUCUCCUUCUU	4	18.2864	2	1	Output/S_seed/cleaveLand_result/t_plot/aly-MIR408-p3_2ss17CT21CT_NM_001304406.1_1115_TPlot.pdf	GO:0002213(defense response to insect);GO:0004768(stearoyl-CoA 9-desaturase activity);GO:0006631(fatty acid metabolic process);GO:0006633(fatty acid biosynthetic process);GO:0006636(unsaturated fatty acid biosynthetic process);GO:0006952(defense response);GO:0008610(lipid biosynthetic process);GO:0009507(chloroplast);GO:0009534(chloroplast thylakoid);GO:0009536(plastid);GO:0009570(chloroplast str…	ko00061(Fatty acid biosynthesis);ko01040(Biosynthesis of unsaturated fatty acids)
NM_001304406.1:1130	PC-5p-546076_17	NM_001304406.1	1115	1139	1130	-36.1	-23.9	0.66205	13.5	4-13,1136-1127;14-21,1125-1118	1-3,1139-1137[UP5];x-x,1126-1126[BULt];22-24,1117-1115[UP3]	...((((((((.((((((((((...&...))))))))))-))))))))...	AGGAGAGAGCUCAAGGGCGGGCCAA&AUUGCUUGCUUUU-AGUUCUCUAAC	1	4.5716	4	1	Output/S_seed/cleaveLand_result/t_plot/PC-5p-546076_17_NM_001304406.1_1130_TPlot.pdf	GO:0002213(defense response to insect);GO:0004768(stearoyl-CoA 9-desaturase activity);GO:0006631(fatty acid metabolic process);GO:0006633(fatty acid biosynthetic process);GO:0006636(unsaturated fatty acid biosynthetic process);GO:0006952(defense response);GO:0008610(lipid biosynthetic process);GO:0009507(chloroplast);GO:0009534(chloroplast thylakoid);GO:0009536(plastid);GO:0009570(chloroplast str…	ko00061(Fatty acid biosynthesis);ko01040(Biosynthesis of unsaturated fatty acids)
NM_001304406.1:1141	PC-5p-273277_46	NM_001304406.1	1130	1151	1141	-34.6	-23.66	0.683815	7	1-9,1151-1143;10-14,1141-1137;19-21,1132-1130	x-x,1142-1142[BULt];15-18,1136-1133[SIL]	(((....(((((.(((((((((&)))))))))-)))))....)))	GGCGGGCCAAGCAAGCACCAAA&UUUGGUGCU-GUUUGAAAAGCC	7	32.0012	2	0.999692	Output/S_seed/cleaveLand_result/t_plot/PC-5p-273277_46_NM_001304406.1_1141_TPlot.pdf	GO:0002213(defense response to insect);GO:0004768(stearoyl-CoA 9-desaturase activity);GO:0006631(fatty acid metabolic process);GO:0006633(fatty acid biosynthetic process);GO:0006636(unsaturated fatty acid biosynthetic process);GO:0006952(defense response);GO:0008610(lipid biosynthetic process);GO:0009507(chloroplast);GO:0009534(chloroplast thylakoid);GO:0009536(plastid);GO:0009570(chloroplast str…	ko00061(Fatty acid biosynthesis);ko01040(Biosynthesis of unsaturated fatty acids)
NM_001304406.1:991	csi-MIR169g-p3_1ss22CT	NM_001304406.1	979	998	991	-38.5	-25.88	0.672208	10.5	1-6,998-993;11-20,990-981	7-10,992-991[AILq];21-22,980-979[UP3]	..((((((((((..--((((((&))))))....))))))))))..	ACGGCCAAAGACUA--UGCCGA&UCGGCAAGUUGUCUUUGGCUAU	2	9.14319	3	0.994679	Output/S_seed/cleaveLand_result/t_plot/csi-MIR169g-p3_1ss22CT_NM_001304406.1_991_TPlot.pdf	GO:0002213(defense response to insect);GO:0004768(stearoyl-CoA 9-desaturase activity);GO:0006631(fatty acid metabolic process);GO:0006633(fatty acid biosynthetic process);GO:0006636(unsaturated fatty acid biosynthetic process);GO:0006952(defense response);GO:0008610(lipid biosynthetic process);GO:0009507(chloroplast);GO:0009534(chloroplast thylakoid);GO:0009536(plastid);GO:0009570(chloroplast str…	ko00061(Fatty acid biosynthesis);ko01040(Biosynthesis of unsaturated fatty acids)
NM_001304407.1:1160	PC-5p-220189_59	NM_001304407.1	1147	1169	1160	-38.6	-25.1	0.650259	8	1-8,1169-1162;11-18,1159-1152;20-23,1151-1148	9-10,1161-1160[SIL];19-19,x-x[BULq];24-24,1147-1147[UP3]	.((((-((((((((..((((((((&))))))))..)))))))).)))).	UGUUU-GUGGUGCCUCAGUACUAU&AUAGUGCUUUGGUACCAUUAAACC	103	470.874	3	0.830269	Output/S_seed/cleaveLand_result/t_plot/PC-5p-220189_59_NM_001304407.1_1160_TPlot.pdf	GO:0042735(protein body);GO:0045735(nutrient reservoir activity);GO:0051259(protein complex oligomerization)	NA
NM_001304407.1:1171	gma-miR6300_R+5_2	NM_001304407.1	1158	1180	1171	-39.8	-27.7	0.69598	8.5	1-7,1180-1174;10-17,1171-1164;19-22,1162-1159	8-9,1173-1172[SIL];18-18,1163-1163[SIL];23-23,1158-1158[UP3]	.((((.((((((((..(((((((&)))))))..)))))))).)))).	CCUCAGUACUAUACCUCGACGGC&GUCGUUGUAGUAUAGUGGUGAGU	161	736.027	3	0.397535	Output/S_seed/cleaveLand_result/t_plot/gma-miR6300_R+5_2_NM_001304407.1_1171_TPlot.pdf	GO:0042735(protein body);GO:0045735(nutrient reservoir activity);GO:0051259(protein complex oligomerization)	NA
NM_001304407.1:46	bdi-miR156a_L+1R-3_2ss17AC18GA	NM_001304407.1	37	54	46	-33.9	-25.4	0.749263	6	3-8,52-47;10-18,46-38	1-2,54-53[UP5];9-9,x-x[BULq];19-19,37-37[UP3]	.(((((((((-((((((..&..)))))).))))))))).	UUGCUCUCUC-UCUGUCCC&UUGACAGAAGAGAGAGCAC	286	1307.48	3	0.732193	Output/S_seed/cleaveLand_result/t_plot/bdi-miR156a_L+1R-3_2ss17AC18GA_NM_001304407.1_46_TPlot.pdf	GO:0042735(protein body);GO:0045735(nutrient reservoir activity);GO:0051259(protein complex oligomerization)	NA
NM_001304407.1:47	osa-miR156k_L+1R-2	NM_001304407.1	38	54	47	-35.7	-23.4	0.655462	9	3-8,52-47;12-20,46-38	1-2,54-53[UP5];9-11,x-x[BULq]	(((((((((---((((((..&..))))))...)))))))))	UGCUCUCUC---UCUGUCCC&UUGACAGAAGAGAGAGAGCA	375	1714.35	3	1	Output/S_seed/cleaveLand_result/t_plot/osa-miR156k_L+1R-2_NM_001304407.1_47_TPlot.pdf	GO:0042735(protein body);GO:0045735(nutrient reservoir activity);GO:0051259(protein complex oligomerization)	NA
NM_001304407.1:503	gma-miR6300_R+7	NM_001304407.1	487	512	503	-42.2	-28.96	0.686256	7.5	1-13,512-500;18-20,495-493;21-25,491-487	14-17,499-496[SIL];x-x,492-492[BULt]	(((((.(((....(((((((((((((&)))))))))))))....)))-)))))	GUGCUGCACAUUGGUGCUACAACGAC&GUCGUUGUAGUAUAGUGGUG-AGUAU	1910	8731.75	3	0.274523	Output/S_seed/cleaveLand_result/t_plot/gma-miR6300_R+7_NM_001304407.1_503_TPlot.pdf	GO:0042735(protein body);GO:0045735(nutrient reservoir activity);GO:0051259(protein complex oligomerization)	NA
NM_001304407.1:746	aly-MIR408-p3_2ss17CT21CT	NM_001304407.1	735	755	746	-38.6	-29.3	0.759067	6.5	1-10,755-746;12-19,744-737	11-11,745-745[SIL];20-21,736-735[UP3]	..((((((((.((((((((((&)))))))))).))))))))..	UCGGAGGAGGAAGAGAGAGGG&CUCUCUCUCUCUCUCCUUCUU	2897	13243.9	2	1	Output/S_seed/cleaveLand_result/t_plot/aly-MIR408-p3_2ss17CT21CT_NM_001304407.1_746_TPlot.pdf	GO:0042735(protein body);GO:0045735(nutrient reservoir activity);GO:0051259(protein complex oligomerization)	NA
NM_001304407.1:758	bdi-MIR7767-p3_2ss6CA19CT	NM_001304407.1	748	768	758	-36.2	-24.3	0.671271	6.5	1-3,768-766;5-9,764-760;10-17,758-751;18-19,749-748	4-4,765-765[SIL];x-x,759-759[BULt];x-x,750-750[BULt]	((.((((((((.(((((.(((&))).)))))-))))))))-))	AGAGAGGGCUCAUCGUCAUGG&CCAAGAUGA-GAGCUCUC-CU	2062	9426.63	2	0.999993	Output/S_seed/cleaveLand_result/t_plot/bdi-MIR7767-p3_2ss6CA19CT_NM_001304407.1_758_TPlot.pdf	GO:0042735(protein body);GO:0045735(nutrient reservoir activity);GO:0051259(protein complex oligomerization)	NA
NM_001304407.1:816	aly-MIR408-p3_2ss17CT21CT	NM_001304407.1	805	828	816	-38.6	-25.3	0.65544	11	1-4,828-825;5-8,821-818;11-21,815-805	x-x,824-822[BULt];9-10,817-816[SIL]	(((((((((((..((((...((((&))))---))))..)))))))))))	AAGAAGGAGAGCAAGAGCAUAGGG&CUCU---CUCUCUCUCUCCUUCUU	927	4237.87	3	1	Output/S_seed/cleaveLand_result/t_plot/aly-MIR408-p3_2ss17CT21CT_NM_001304407.1_816_TPlot.pdf	GO:0042735(protein body);GO:0045735(nutrient reservoir activity);GO:0051259(protein complex oligomerization)	NA
NM_001304407.1:904	PC-3p-599499_15	NM_001304407.1	892	912	904	-44.2	-29.8	0.674208	8.5	4-7,909-906;9-16,905-898;18-23,897-892	1-3,912-910[UP5];8-8,x-x[BULq];17-17,x-x[BULq]	((((((-((((((((-((((...&...)))).)))))))).))))))	AGAGCC-GGAGGGAA-GCAGAUA&CAACUGCAUUCCCUUCAGGCUCU	685	3131.54	3	0.872633	Output/S_seed/cleaveLand_result/t_plot/PC-3p-599499_15_NM_001304407.1_904_TPlot.pdf	GO:0042735(protein body);GO:0045735(nutrient reservoir activity);GO:0051259(protein complex oligomerization)	NA
NM_001304408.1:1059	PC-5p-346001_34	NM_001304408.1	1041	1068	1059	-39	-26.3	0.674359	10	2-10,1067-1059;11-13,1057-1055;14-23,1051-1042	1-1,1068-1068[UP5];x-x,1058-1058[BULt];x-x,1054-1052[BULt];24-24,1041-1041[UP3]	.((((((((((...(((.(((((((((.&.)))))))))-)))---)))))))))).	UGAAUCUGUCAGACGAGAGGCUGAAAGC&ACUUUUAGUC-CUU---UGGCAGAUUCU	2	9.14319	3	0.904424	Output/S_seed/cleaveLand_result/t_plot/PC-5p-346001_34_NM_001304408.1_1059_TPlot.pdf	GO:0004124(cysteine synthase activity);GO:0005737(cytoplasm);GO:0006535(cysteine biosynthetic process from serine);GO:0030170(pyridoxal phosphate binding)	ko00920(Sulfur metabolism);ko00270(Cysteine and methionine metabolism)
NM_001304408.1:1060	PC-5p-880327_7	NM_001304408.1	1042	1069	1060	-39	-26.7	0.684615	14.5	3-12,1067-1058;13-24,1053-1042	1-2,1069-1068[UP5];x-x,1057-1054[BULt]	((((((((((((....((((((((((..&..))))))))))----))))))))))))	GAAUCUGUCAGACGAGAGGCUGAAAGCA&UACUUUUAGUCU----UCUGGCAGGUUU	1	4.5716	4	0.996627	Output/S_seed/cleaveLand_result/t_plot/PC-5p-880327_7_NM_001304408.1_1060_TPlot.pdf	GO:0004124(cysteine synthase activity);GO:0005737(cytoplasm);GO:0006535(cysteine biosynthetic process from serine);GO:0030170(pyridoxal phosphate binding)	ko00920(Sulfur metabolism);ko00270(Cysteine and methionine metabolism)
NM_001304408.1:771	osa-miR166g-3p_L+2R-2	NM_001304408.1	760	780	771	-42	-27.8	0.661905	9.5	5-15,776-766;18-21,763-760	1-4,780-777[UP5];16-17,765-764[SIL]	((((..(((((((((((....&....)))))))))))..))))	GGAGGAAAGCCUGGUCCACAC&UCUCGGACCAGGCUUCAUUCC	1	4.5716	4	0.999985	Output/S_seed/cleaveLand_result/t_plot/osa-miR166g-3p_L+2R-2_NM_001304408.1_771_TPlot.pdf	GO:0004124(cysteine synthase activity);GO:0005737(cytoplasm);GO:0006535(cysteine biosynthetic process from serine);GO:0030170(pyridoxal phosphate binding)	ko00920(Sulfur metabolism);ko00270(Cysteine and methionine metabolism)
NM_001304408.1:915	PC-5p-244999_52	NM_001304408.1	900	924	915	-34.6	-23.9	0.690751	18.5	9-17,916-908;18-24,906-900	1-8,924-917[UP5];x-x,907-907[BULt]	(((((((.(((((((((........&........)))))))))-)))))))	AGAGGGGUUGUUGGUGGGAAUAUCA&UUAAAAAUUUACCAAUA-CCCCUCU	3	13.7148	2	0.777335	Output/S_seed/cleaveLand_result/t_plot/PC-5p-244999_52_NM_001304408.1_915_TPlot.pdf	GO:0004124(cysteine synthase activity);GO:0005737(cytoplasm);GO:0006535(cysteine biosynthetic process from serine);GO:0030170(pyridoxal phosphate binding)	ko00920(Sulfur metabolism);ko00270(Cysteine and methionine metabolism)
NM_001304408.1:932	mdm-miR397a_1ss20AT	NM_001304408.1	920	942	932	-35.8	-23.3	0.650838	10	4-6,939-937;7-14,935-928;15-21,926-920	1-3,942-940[UP5];x-x,936-936[BULt];x-x,927-927[BULt]	(((((((.((((((((.(((...&...)))-))))))))-)))))))	UAUCAUCUGGCGCUGCUGCUGCU&UUGAGU-GCAGCGUU-GAUGAUA	2	9.14319	3	0.999898	Output/S_seed/cleaveLand_result/t_plot/mdm-miR397a_1ss20AT_NM_001304408.1_932_TPlot.pdf	GO:0004124(cysteine synthase activity);GO:0005737(cytoplasm);GO:0006535(cysteine biosynthetic process from serine);GO:0030170(pyridoxal phosphate binding)	ko00920(Sulfur metabolism);ko00270(Cysteine and methionine metabolism)
NM_001304409.1:1065	PC-5p-655871_12	NM_001304409.1	1050	1074	1065	-36.8	-24.8	0.673913	9	1-7,1074-1068;9-12,1066-1063;13-22,1061-1052	8-8,1067-1067[SIL];x-x,1062-1062[BULt];23-24,1051-1050[UP3]	..((((((((((.((((.(((((((&))))))).))))-))))))))))..	CAUCUGGGAAACAACGACGGGAUGA&UUAUCCCCUUGU-GUUUUUCAGAAU	2	9.14319	2	0.999247	Output/S_seed/cleaveLand_result/t_plot/PC-5p-655871_12_NM_001304409.1_1065_TPlot.pdf	GO:0004512(inositol-3-phosphate synthase activity);GO:0005515(protein binding);GO:0005737(cytoplasm);GO:0006021(inositol biosynthetic process);GO:0008654(phospholipid biosynthetic process);GO:0009408(response to heat);GO:0009644(response to high light intensity);GO:0009733(response to auxin);GO:0009793(embryo development ending in seed dormancy);GO:0010264(myo-inositol hexakisphosphate biosynthet…	ko00562(Inositol phosphate metabolism)
NM_001304409.1:823	PC-3p-352764_33	NM_001304409.1	809	832	823	-36.3	-24	0.661157	8	2-10,831-823;12-13,820-819;15-23,817-809	1-1,832-832[UP5];11-11,822-821[AILt];14-14,818-818[SIL]	(((((((((.((..(((((((((.&.)))))))))-.)).)))))))))	GAAUGAGGCCGAGAUAUCUCCUUC&UAAGGGGAUA-AUCUGCUUCAUUU	1	4.5716	4	0.999995	Output/S_seed/cleaveLand_result/t_plot/PC-3p-352764_33_NM_001304409.1_823_TPlot.pdf	GO:0004512(inositol-3-phosphate synthase activity);GO:0005515(protein binding);GO:0005737(cytoplasm);GO:0006021(inositol biosynthetic process);GO:0008654(phospholipid biosynthetic process);GO:0009408(response to heat);GO:0009644(response to high light intensity);GO:0009733(response to auxin);GO:0009793(embryo development ending in seed dormancy);GO:0010264(myo-inositol hexakisphosphate biosynthet…	ko00562(Inositol phosphate metabolism)
NM_001304410.1:323	cme-MIR166i-p5_2ss9GT18CT	NM_001304410.1	314	341	323	-30.9	-22.6	0.731392	21	1-8,341-334;9-19,324-314	x-x,333-325[BULt]	(((((((((((.........((((((((&))))))))---------)))))))))))	AGAAUGGGGCGGACUUGAUUUGGUCCGA&UCGGACCA---------UGCUUCAUUUU	1	4.5716	4	0.999993	Output/S_seed/cleaveLand_result/t_plot/cme-MIR166i-p5_2ss9GT18CT_NM_001304410.1_323_TPlot.pdf	GO:0009809(lignin biosynthetic process);GO:0016020(membrane);GO:0016709(oxidoreductase activity, acting on paired donors, with incorporation or reduction of molecular oxygen, NAD(P)H as one donor, and incorporation of one atom of oxygen)	ko00940(Phenylpropanoid biosynthesis);ko00945(Stilbenoid, diarylheptanoid and gingerol biosynthesis);ko00941(Flavonoid biosynthesis)
NM_001304410.1:599	PC-5p-279579_44	NM_001304410.1	585	608	599	-40	-26.4	0.66	8.5	1-10,608-599;12-14,596-594;15-18,592-589;19-21,587-585	11-11,598-597[AILt];x-x,593-593[BULt];x-x,588-588[BULt]	(((.((((.(((..((((((((((&))))))))))-.)))-))))-)))	UGGCGUAGUCGACGGGCAGGGAGA&UUUCCCUGCC-AUCG-UUGC-CUA	1	4.5716	4	1	Output/S_seed/cleaveLand_result/t_plot/PC-5p-279579_44_NM_001304410.1_599_TPlot.pdf	GO:0009809(lignin biosynthetic process);GO:0016020(membrane);GO:0016709(oxidoreductase activity, acting on paired donors, with incorporation or reduction of molecular oxygen, NAD(P)H as one donor, and incorporation of one atom of oxygen)	ko00940(Phenylpropanoid biosynthesis);ko00945(Stilbenoid, diarylheptanoid and gingerol biosynthesis);ko00941(Flavonoid biosynthesis)
NM_001304410.1:610	PC-5p-228878_56	NM_001304410.1	597	619	610	-33.7	-22.4	0.664688	14	5-10,615-610;12-20,608-600;22-22,598-598	1-4,619-616[UP5];11-11,609-609[SIL];21-21,599-599[SIL];23-23,597-597[UP3]	.(.(((((((((.((((((....&....)))))).))))))))).).	CGGGCAGGGAGAAGAGUUGAAGG&UUAACAAUUUAUCUCCCUGUGUU	1	4.5716	4	0.999992	Output/S_seed/cleaveLand_result/t_plot/PC-5p-228878_56_NM_001304410.1_610_TPlot.pdf	GO:0009809(lignin biosynthetic process);GO:0016020(membrane);GO:0016709(oxidoreductase activity, acting on paired donors, with incorporation or reduction of molecular oxygen, NAD(P)H as one donor, and incorporation of one atom of oxygen)	ko00940(Phenylpropanoid biosynthesis);ko00945(Stilbenoid, diarylheptanoid and gingerol biosynthesis);ko00941(Flavonoid biosynthesis)
NM_001304411.1:1299	PC-3p-13419_647	NM_001304411.1	1285	1308	1299	-46.1	-31.5	0.683297	11.5	4-7,1305-1302;10-23,1299-1286	1-3,1308-1306[UP5];8-9,1301-1300[SIL];24-24,1285-1285[UP3]	.((((((((((((((..((((...&...))))..)))))))))))))).	UGCAAGGACACGUGUUUUGCUGAC&ACGAGCAUUGCACGUGUCCUUGUC	1	4.5716	4	0.748386	Output/S_seed/cleaveLand_result/t_plot/PC-3p-13419_647_NM_001304411.1_1299_TPlot.pdf	GO:0006631(fatty acid metabolic process);GO:0006979(response to oxidative stress);GO:0009266(response to temperature stimulus);GO:0009507(chloroplast);GO:0009534(chloroplast thylakoid);GO:0009644(response to high light intensity);GO:0009706(chloroplast inner membrane);GO:0009915(phloem sucrose loading);GO:0009941(chloroplast envelope);GO:0009976(tocopherol cyclase activity);GO:0010189(vitamin E b…	ko00130(Ubiquinone and other terpenoid-quinone biosynthesis)
NM_001304414.1:1154	rco-MIR159-p5_1ss11CA	NM_001304414.1	1142	1163	1154	-41	-27.9	0.680488	10	2-11,1162-1153;14-21,1149-1142	1-1,1163-1163[UP5];12-13,1152-1150[AILt]	((((((((...((((((((((.&.))))))))))-..))))))))	GGGAUCUGGCCUUUCGGCGGCG&AGCUGCUGAGA-UAUGGAUCCC	6	27.4296	3	0.921959	Output/S_seed/cleaveLand_result/t_plot/rco-MIR159-p5_1ss11CA_NM_001304414.1_1154_TPlot.pdf	GO:0050832(defense response to fungus)	NA
NM_001304414.1:1155	cas-miR159b-5p_L+1_2ss9AG12CA	NM_001304414.1	1142	1164	1155	-41.9	-27.9	0.665871	11	3-12,1162-1153;15-22,1149-1142	1-2,1164-1163[UP5];13-14,1152-1150[AILt]	((((((((...((((((((((..&..))))))))))-..))))))))	GGGAUCUGGCCUUUCGGCGGCGA&AAGCUGCUGAGA-UAUGGAUCCC	7	32.0012	3	0.937344	Output/S_seed/cleaveLand_result/t_plot/cas-miR159b-5p_L+1_2ss9AG12CA_NM_001304414.1_1155_TPlot.pdf	GO:0050832(defense response to fungus)	NA
NM_001304414.1:1268	egu-MIR172f-p5_2ss11AG17CT	NM_001304414.1	1260	1277	1268	-32.2	-21	0.652174	6.5	2-5,1276-1273;7-18,1271-1260	1-1,1277-1277[UP5];6-6,1272-1272[SIL]	((((((((((((.((((.&.)))).))))))))))))	UACGAGACCUUGAUCUCA&CGAGGAUGAGGUCUUGUA	18	82.2887	3	1	Output/S_seed/cleaveLand_result/t_plot/egu-MIR172f-p5_2ss11AG17CT_NM_001304414.1_1268_TPlot.pdf	GO:0050832(defense response to fungus)	NA
NM_001304414.1:1685	bna-miR394a_R+3_1ss20CT	NM_001304414.1	1672	1693	1685	-40.2	-27.4	0.681592	7.5	1-5,1693-1689;7-11,1688-1684;14-23,1681-1672	6-6,x-x[BULq];12-13,1683-1682[SIL]	((((((((((..(((((-(((((&))))).)))))..))))))))))	GGAAGAGGUGUUCAGGA-GCCAG&UUGGCAUUCUGUCCACCUCUUUU	179	818.316	2	0.99998	Output/S_seed/cleaveLand_result/t_plot/bna-miR394a_R+3_1ss20CT_NM_001304414.1_1685_TPlot.pdf	GO:0050832(defense response to fungus)	NA
NM_001304414.1:170	mtr-MIR168c-p5	NM_001304414.1	158	180	170	-37.6	-25.7	0.683511	11.5	1-3,180-178;8-14,172-166;15-21,164-158	4-7,177-173[AILt];x-x,165-165[BULt]	(((((((.(((((((.....(((&)))-....)))))))-)))))))	GCCUGCAUCCAAGCGUGCAAAGA&UCU-AAUUCGCUUGG-UGCAGGU	168	768.028	2	0.957743	Output/S_seed/cleaveLand_result/t_plot/mtr-MIR168c-p5_NM_001304414.1_170_TPlot.pdf	GO:0050832(defense response to fungus)	NA
NM_001304414.1:207	PC-3p-1043372_6	NM_001304414.1	193	226	207	-41.7	-28.9	0.693046	25.5	1-8,226-219;9-22,208-195	x-x,218-209[BULt];23-24,194-193[UP3]	..((((((((((((((..........((((((((&))))))))----------))))))))))))))..	GAAACAUCAAGGGGAGCACGGCCGCGGAGGCGGU&AUUGCCUU----------CUCCUCUUGAUGUUGA	151	690.311	2	0.99927	Output/S_seed/cleaveLand_result/t_plot/PC-3p-1043372_6_NM_001304414.1_207_TPlot.pdf	GO:0050832(defense response to fungus)	NA
NM_001304414.1:217	osa-MIR164f-p3_1ss7GT	NM_001304414.1	203	226	217	-54.4	-35.4	0.650735	7	2-11,225-216;13-15,214-212;16-17,209-208;18-18,206-206;20-21,204-203	1-1,226-226[UP5];12-12,215-215[SIL];x-x,211-210[BULt];x-x,207-207[BULt];19-19,205-205[SIL]	((.(.((..(((.((((((((((.&.)))))))))).)))--))-).))	GGGGAGCACGGCCGCGGAGGCGGU&UCCGCCUCCGCCGCC--GC-CGCC	97	443.445	3	1	Output/S_seed/cleaveLand_result/t_plot/osa-MIR164f-p3_1ss7GT_NM_001304414.1_217_TPlot.pdf	GO:0050832(defense response to fungus)	NA
NM_001304414.1:220	osa-MIR408-p3_2ss18GT19GT	NM_001304414.1	201	230	220	-36	-24.5	0.680556	24.5	1-2,230-229;3-12,227-218;13-19,207-201	x-x,228-228[BULt];x-x,217-208[BULt]	(((((((..........((((((((((.((&))-))))))))))----------)))))))	AAGGGGAGCACGGCCGCGGAGGCGGUGACA&UG-CACUGCCUCU----------UCCCUUU	210	960.035	2	1	Output/S_seed/cleaveLand_result/t_plot/osa-MIR408-p3_2ss18GT19GT_NM_001304414.1_220_TPlot.pdf	GO:0050832(defense response to fungus)	NA
NM_001304414.1:227	PC-5p-649862_13	NM_001304414.1	216	240	227	-45.8	-30	0.655022	12.5	1-9,240-232;10-16,227-221;18-21,219-216	x-x,231-228[BULt];17-17,220-220[SIL]	((((.(((((((....(((((((((&)))))))))----))))))).))))	GCGGAGGCGGUGACAUCCUCGAGGA&UCUUCGGGG----CACCGCUGCUGU	122	557.735	3	0.999873	Output/S_seed/cleaveLand_result/t_plot/PC-5p-649862_13_NM_001304414.1_227_TPlot.pdf	GO:0050832(defense response to fungus)	NA
NM_001304414.1:240	aly-MIR853-p3_1ss14AC	NM_001304414.1	223	249	240	-40.3	-28.2	0.699752	9	2-16,248-234;17-20,230-227;22-22,225-225;24-24,223-223	1-1,249-249[UP5];x-x,233-231[BULt];21-21,226-226[SIL];23-23,224-224[SIL]	(.(.((((...(((((((((((((((.&.)))))))))))))))---)))).).)	CGGUGACAUCCUCGAGGAGGAGGUCUG&AAGAUCUUCUCCUCGA---UGUUUUGG	144	658.31	2	0.75493	Output/S_seed/cleaveLand_result/t_plot/aly-MIR853-p3_1ss14AC_NM_001304414.1_240_TPlot.pdf	GO:0050832(defense response to fungus)	NA
NM_001304414.1:244	PC-3p-1219405_5	NM_001304414.1	231	252	244	-37.7	-25.6	0.679045	7.5	1-3,252-250;5-8,248-245;10-17,244-237;18-22,235-231	4-4,249-249[SIL];9-9,x-x[BULq];x-x,236-236[BULt]	(((((.((((((((-((((.(((&))).)))).))))))))-)))))	UCCUCGAGGAGGAG-GUCUGGAA&UUUGAGACUCUUCUUCU-GAGGA	206	941.749	2	0.999087	Output/S_seed/cleaveLand_result/t_plot/PC-3p-1219405_5_NM_001304414.1_244_TPlot.pdf	GO:0050832(defense response to fungus)	NA
NM_001304414.1:246	osa-miR166g-3p	NM_001304414.1	236	256	246	-42	-27.6	0.657143	8.5	2-4,255-253;6-14,250-242;16-21,241-236	1-1,256-256[UP5];5-5,252-251[AILt];15-15,x-x[BULq]	((((((-(((((((((..(((.&.)))-.))))))))).))))))	GAGGAG-GAGGUCUGGAACCGG&UCGG-ACCAGGCUUCAUUCCUC	132	603.451	3	0.978382	Output/S_seed/cleaveLand_result/t_plot/osa-miR166g-3p_NM_001304414.1_246_TPlot.pdf	GO:0050832(defense response to fungus)	NA
NM_001304414.1:26	osa-MIR408-p3_2ss18GT19GT	NM_001304414.1	17	35	26	-36	-24	0.666667	9.5	2-5,34-31;7-16,29-20	1-1,35-35[UP5];6-6,30-30[SIL];17-19,19-17[UP3]	...((((((((((.((((.&.)))).))))))))))...	UGCGGGGGGAGGUUGUGUU&UGCACUGCCUCUUCCCUUU	74	338.298	3	1	Output/S_seed/cleaveLand_result/t_plot/osa-MIR408-p3_2ss18GT19GT_NM_001304414.1_26_TPlot.pdf	GO:0050832(defense response to fungus)	NA
NM_001304414.1:31	PC-3p-633317_13	NM_001304414.1	18	40	31	-35.8	-24.4	0.681564	16	7-12,34-29;15-23,26-18	1-6,40-35[UP5];13-14,28-27[SIL]	(((((((((..((((((......&......))))))..)))))))))	GCGGGGGGAGGUUGUGUUUGGUG&UAAAUUGCAUAAAAUCCCCCUGU	92	420.587	3	0.649093	Output/S_seed/cleaveLand_result/t_plot/PC-3p-633317_13_NM_001304414.1_31_TPlot.pdf	GO:0050832(defense response to fungus)	NA
NM_001304414.1:359	PC-5p-749710_10	NM_001304414.1	346	367	359	-33.6	-21.9	0.651786	9	1-4,367-364;7-17,362-352;19-23,350-346	5-6,363-363[AILq];18-18,351-351[SIL]	(((((.(((((((((((.-((((&))))..))))))))))).)))))	GGAGGAGUACCAGAGGGA-GAAA&UUUUAGUCCUCUGGUAUAUUUUC	178	813.744	2	1	Output/S_seed/cleaveLand_result/t_plot/PC-5p-749710_10_NM_001304414.1_359_TPlot.pdf	GO:0050832(defense response to fungus)	NA
NM_001304414.1:361	mdm-MIR394b-p3_2ss3CA21GC	NM_001304414.1	350	370	361	-37.7	-25.5	0.676393	5.5	1-2,370-369;4-14,367-357;17-21,354-350	3-3,368-368[SIL];15-16,356-355[SIL]	(((((..(((((((((((.((&)).)))))))))))..)))))	GAGUACCAGAGGGAGAAAGGG&CUAUUUCUCCCUCUCUUGCUC	36	164.577	3	1	Output/S_seed/cleaveLand_result/t_plot/mdm-MIR394b-p3_2ss3CA21GC_NM_001304414.1_361_TPlot.pdf	GO:0050832(defense response to fungus)	NA
NM_001304414.1:362	mdm-MIR394b-p3_2ss4CA22GC	NM_001304414.1	350	371	362	-39.6	-27.1	0.684343	5.5	1-3,371-369;5-15,367-357;18-22,354-350	4-4,368-368[SIL];16-17,356-355[SIL]	(((((..(((((((((((.(((&))).)))))))))))..)))))	GAGUACCAGAGGGAGAAAGGGA&UCUAUUUCUCCCUCUCUUGCUC	115	525.734	3	1	Output/S_seed/cleaveLand_result/t_plot/mdm-MIR394b-p3_2ss4CA22GC_NM_001304414.1_362_TPlot.pdf	GO:0050832(defense response to fungus)	NA
NM_001304414.1:371	PC-3p-25549_393	NM_001304414.1	357	386	371	-43.6	-28.5	0.65367	19	3-7,384-380;8-11,373-370;14-23,367-358	1-2,386-385[UP5];x-x,379-374[BULt];12-13,369-368[SIL];24-24,357-357[UP3]	.((((((((((..((((......(((((..&..)))))------))))..)))))))))).	AGAGGGAGAAAGGGAGGCAGGACGAUGACA&UUUCAUC------CCUCAAUUUCUCCCUCC	81	370.299	3	0.999923	Output/S_seed/cleaveLand_result/t_plot/PC-3p-25549_393_NM_001304414.1_371_TPlot.pdf	GO:0050832(defense response to fungus)	NA
NM_001304414.1:449	ppe-MIR399k-p5_1ss14TA	NM_001304414.1	437	458	449	-38.6	-25.4	0.658031	12	5-16,454-443;17-20,441-438	1-4,458-455[UP5];x-x,442-442[BULt];21-21,437-437[UP3]	.((((.((((((((((((....&....))))))))))))-)))).	CGCCAGGGUGAGGGAGGCGGAU&UAGGGCUUCUCUUACU-UGGCA	21	96.0035	3	0.999996	Output/S_seed/cleaveLand_result/t_plot/ppe-MIR399k-p5_1ss14TA_NM_001304414.1_449_TPlot.pdf	GO:0050832(defense response to fungus)	NA
NM_001304414.1:503	mtr-MIR2603-p3_2ss9AC17AC	NM_001304414.1	495	515	503	-34.6	-25.5	0.736994	9	1-8,515-508;9-9,505-505;10-17,503-496	x-x,507-506[BULt];x-x,504-504[BULt];18-18,495-495[UP3]	.((((((((.(..((((((((&))))))))--)-)))))))).	AGUACAGAGAGCAGCAGGGGC&GUCCCUGC--C-CUUUGUACA	72	329.155	3	0.976076	Output/S_seed/cleaveLand_result/t_plot/mtr-MIR2603-p3_2ss9AC17AC_NM_001304414.1_503_TPlot.pdf	GO:0050832(defense response to fungus)	NA
NM_001304414.1:517	aly-MIR408-p3_2ss17CT21CT	NM_001304414.1	506	526	517	-38.6	-26.8	0.694301	7.5	1-11,526-516;13-17,514-510;19-20,508-507	12-12,515-515[SIL];18-18,509-509[SIL];21-21,506-506[UP3]	.((.(((((.(((((((((((&))))))))))).))))).)).	CAGCAGGGGCGAGAGGGGGGG&CUCUCUCUCUCUCUCCUUCUU	91	416.015	3	1	Output/S_seed/cleaveLand_result/t_plot/aly-MIR408-p3_2ss17CT21CT_NM_001304414.1_517_TPlot.pdf	GO:0050832(defense response to fungus)	NA
NM_001304414.1:521	aly-MIR408-p3_2ss17CT21CT	NM_001304414.1	509	530	521	-38.6	-31.9	0.826425	6	1-15,530-516;16-20,514-510	x-x,515-515[BULt];21-21,509-509[UP3]	.(((((.(((((((((((((((&)))))))))))))))-))))).	CAGGGGCGAGAGGGGGGGAGAG&CUCUCUCUCUCUCUC-CUUCUU	95	434.302	3	1	Output/S_seed/cleaveLand_result/t_plot/aly-MIR408-p3_2ss17CT21CT_NM_001304414.1_521_TPlot.pdf	GO:0050832(defense response to fungus)	NA
NM_001304414.1:522	lja-miR477-5p_R-1	NM_001304414.1	509	531	522	-42.4	-27.94	0.658962	13	2-10,530-522;15-21,515-509	1-1,531-531[UP5];11-14,521-516[AILt]	(((((((......(((((((((.&.)))))))))--....)))))))	CAGGGGCGAGAGGGGGGGAGAGG&ACUCUCCCUC--AAGGGCUUCUG	109	498.304	3	0.9958	Output/S_seed/cleaveLand_result/t_plot/lja-miR477-5p_R-1_NM_001304414.1_522_TPlot.pdf	GO:0050832(defense response to fungus)	NA
NM_001304414.1:523	osa-MIR5484-p3_2ss7AC19GC	NM_001304414.1	512	532	523	-34.9	-28.6	0.819484	7.5	2-15,531-518;17-21,516-512	1-1,532-532[UP5];16-16,517-517[SIL]	(((((.((((((((((((((.&.)))))))))))))).)))))	GGGCGAGAGGGGGGGAGAGGU&UUUUUUCUCCCCCUUACGCUU	98	448.016	3	0.376835	Output/S_seed/cleaveLand_result/t_plot/osa-MIR5484-p3_2ss7AC19GC_NM_001304414.1_523_TPlot.pdf	GO:0050832(defense response to fungus)	NA
NM_001304414.1:524	mdm-MIR394b-p5_2ss4CA22GC	NM_001304414.1	512	534	524	-39.6	-32.1	0.810606	9.5	1-2,534-533;5-22,529-512	3-4,532-530[AILt]	((((((((((((((((((...((&))-..))))))))))))))))))	GGGCGAGAGGGGGGGAGAGGUGA&UC-UAUUUCUCCCUCUCUUGCUC	36	164.577	3	0.407626	Output/S_seed/cleaveLand_result/t_plot/mdm-MIR394b-p5_2ss4CA22GC_NM_001304414.1_524_TPlot.pdf	GO:0050832(defense response to fungus)	NA
NM_001304414.1:525	gma-MIR1510a-p3_2ss12AT19CT	NM_001304414.1	516	534	525	-29.9	-22	0.735786	9	1-6,534-529;8-15,527-520	7-7,528-528[SIL];16-19,519-516[UP3]	....((((((((.((((((&)))))).))))))))....	GAGAGGGGGGGAGAGGUGA&UUACCUAUUCCUCCCAUUU	45	205.722	3	0.99998	Output/S_seed/cleaveLand_result/t_plot/gma-MIR1510a-p3_2ss12AT19CT_NM_001304414.1_525_TPlot.pdf	GO:0050832(defense response to fungus)	NA
NM_001304414.1:526	bdi-MIR7722-p5_2ss4TG17GT	NM_001304414.1	515	535	526	-41.8	-29.6	0.708134	7.5	1-15,535-521;17-18,519-518	16-16,520-520[SIL];19-21,517-515[UP3]	...((.(((((((((((((((&))))))))))))))).))...	CGAGAGGGGGGGAGAGGUGAA&UUUGCCUCUCCUCCCGUUACC	84	384.014	3	0.985092	Output/S_seed/cleaveLand_result/t_plot/bdi-MIR7722-p5_2ss4TG17GT_NM_001304414.1_526_TPlot.pdf	GO:0050832(defense response to fungus)	NA
NM_001304414.1:557	aly-MIR408-p5_2ss7TA18CT	NM_001304414.1	546	566	557	-38.7	-25.2	0.651163	7.5	2-5,565-562;8-13,559-554;15-21,552-546	1-1,566-566[UP5];6-7,561-560[SIL];14-14,553-553[SIL]	(((((((.((((((..((((.&.))))..)))))).)))))))	GGAGAGAAAGAGAGGAGGAGC&UCUCUCACUCUCUCUCUUUCC	193	882.318	2	1	Output/S_seed/cleaveLand_result/t_plot/aly-MIR408-p5_2ss7TA18CT_NM_001304414.1_557_TPlot.pdf	GO:0050832(defense response to fungus)	NA
NM_001304414.1:591	PC-3p-95114_136	NM_001304414.1	578	600	591	-44.6	-29.5	0.661435	10.5	5-13,596-588;14-18,586-582;21-24,581-578	1-4,600-597[UP5];x-x,587-587[BULt];19-20,x-x[BULq]	((((--(((((.(((((((((....&....)))))))))-)))))..))))	GGAC--GAGGGCGGAUUCCGUACGU&UUUAACGGAAUCC-CCCUUUGGUCC	106	484.589	3	0.624565	Output/S_seed/cleaveLand_result/t_plot/PC-3p-95114_136_NM_001304414.1_591_TPlot.pdf	GO:0050832(defense response to fungus)	NA
NM_001304414.1:765	mtr-miR2111a-5p_R-1	NM_001304414.1	754	774	765	-33.1	-22.3	0.673716	9	4-15,771-760;16-19,758-755	1-3,774-772[UP5];x-x,759-759[BULt];20-20,754-754[UP3]	.((((.((((((((((((...&...))))))))))))-)))).	CAACCAUUGGGAUGCGGAAUC&UAAUCUGCAUCCUGA-GGUUU	158	722.312	2	1	Output/S_seed/cleaveLand_result/t_plot/mtr-miR2111a-5p_R-1_NM_001304414.1_765_TPlot.pdf	GO:0050832(defense response to fungus)	NA
NM_001305986.1:385	PC-3p-552856_17	NM_001305986.1	374	393	385	-37.5	-25.4	0.677333	11	1-4,393-390;6-7,389-388;9-16,386-379	5-5,x-x[BULq];8-8,387-387[SIL];17-21,378-374[UP3]	.....((((((((.((-((((&)))).)).)))))))).....	CAGACGGGCGACGGGG-CAGG&CUUGAUCGCGUCGCCCAAAUU	119	544.02	3	0.967576	Output/S_seed/cleaveLand_result/t_plot/PC-3p-552856_17_NM_001305986.1_385_TPlot.pdf	GO:0010344(seed oilbody biogenesis);GO:0012511(monolayer-surrounded lipid storage body);GO:0019915(lipid storage);GO:0050826(response to freezing)	NA
NM_001305986.1:387	mtr-MIR2603-p3_2ss9AC17AC	NM_001305986.1	378	396	387	-34.6	-26.2	0.757225	8	1-11,396-386;12-15,384-381	x-x,385-385[BULt];16-18,380-378[UP3]	...((((.(((((((((((&)))))))))))-))))...	CGGGCGACGGGGCAGGGGC&GUCCCUGCCCU-UUGUACA	95	434.302	3	0.917903	Output/S_seed/cleaveLand_result/t_plot/mtr-MIR2603-p3_2ss9AC17AC_NM_001305986.1_387_TPlot.pdf	GO:0010344(seed oilbody biogenesis);GO:0012511(monolayer-surrounded lipid storage body);GO:0019915(lipid storage);GO:0050826(response to freezing)	NA
NM_001305986.1:388	PC-5p-279579_44	NM_001305986.1	378	397	388	-40	-31.3	0.7825	9	3-10,395-388;12-20,387-379	1-2,397-396[UP5];11-11,x-x[BULq];21-21,378-378[UP3]	.(((((((((-((((((((..&..)))))))).))))))))).	CGGGCGACGG-GGCAGGGGCC&UUUCCCUGCCAUCGUUGCCUA	87	397.729	3	0.547908	Output/S_seed/cleaveLand_result/t_plot/PC-5p-279579_44_NM_001305986.1_388_TPlot.pdf	GO:0010344(seed oilbody biogenesis);GO:0012511(monolayer-surrounded lipid storage body);GO:0019915(lipid storage);GO:0050826(response to freezing)	NA
NM_001305986.1:395	mtr-MIR2592bj-p5_2ss11TC18AT	NM_001305986.1	386	404	395	-36.8	-24.3	0.660326	7.5	1-4,404-401;6-7,399-398;9-18,396-387	5-5,400-400[SIL];8-8,397-397[SIL];19-19,386-386[UP3]	.((((((((((.((.((((&)))).)).)))))))))).	GGGGCAGGGGCCGUUGGAG&UUCCCACUGUCCCUGUCUA	202	923.462	3	1	Output/S_seed/cleaveLand_result/t_plot/mtr-MIR2592bj-p5_2ss11TC18AT_NM_001305986.1_395_TPlot.pdf	GO:0010344(seed oilbody biogenesis);GO:0012511(monolayer-surrounded lipid storage body);GO:0019915(lipid storage);GO:0050826(response to freezing)	NA
NM_001305986.1:396	mtr-MIR2592bj-p5_2ss12TC19AT	NM_001305986.1	387	405	396	-36.5	-25.5	0.69863	7	1-5,405-401;7-8,399-398;10-19,396-387	6-6,400-400[SIL];9-9,397-397[SIL]	((((((((((.((.(((((&))))).)).))))))))))	GGGCAGGGGCCGUUGGAGU&AUUCCCACUGUCCCUGUCU	274	1252.62	2	1	Output/S_seed/cleaveLand_result/t_plot/mtr-MIR2592bj-p5_2ss12TC19AT_NM_001305986.1_396_TPlot.pdf	GO:0010344(seed oilbody biogenesis);GO:0012511(monolayer-surrounded lipid storage body);GO:0019915(lipid storage);GO:0050826(response to freezing)	NA
NM_001305986.1:423	PC-5p-1032661_6	NM_001305986.1	410	432	423	-33.5	-23.5	0.701493	11.5	3-13,430-420;15-18,418-415	1-2,432-431[UP5];14-14,419-419[SIL];19-23,414-410[UP3]	.....((((.(((((((((((..&..))))))))))).)))).....	GAAGCGAGGCGUGCAGGAGGGGA&UACCCUCCUGUACUUUUUAAAAU	128	585.164	3	0.924551	Output/S_seed/cleaveLand_result/t_plot/PC-5p-1032661_6_NM_001305986.1_423_TPlot.pdf	GO:0010344(seed oilbody biogenesis);GO:0012511(monolayer-surrounded lipid storage body);GO:0019915(lipid storage);GO:0050826(response to freezing)	NA
NM_001305986.1:424	PC-5p-297898_41	NM_001305986.1	410	433	424	-34.5	-23.5	0.681159	13.5	4-14,430-420;16-19,418-415	1-3,433-431[UP5];15-15,419-419[SIL];20-24,414-410[UP3]	.....((((.(((((((((((...&...))))))))))).)))).....	GAAGCGAGGCGUGCAGGAGGGGAC&UUACCCUCCUGUACUUUUUAAAAU	145	662.881	3	0.957514	Output/S_seed/cleaveLand_result/t_plot/PC-5p-297898_41_NM_001305986.1_424_TPlot.pdf	GO:0010344(seed oilbody biogenesis);GO:0012511(monolayer-surrounded lipid storage body);GO:0019915(lipid storage);GO:0050826(response to freezing)	NA
NM_001305986.1:431	PC-5p-689883_12	NM_001305986.1	417	440	431	-34.5	-22.66	0.656812	15	3-6,438-435;11-21,430-420	1-2,440-439[UP5];7-10,434-431[SIL];22-24,419-417[UP3]	...(((((((((((....((((..&..))))....)))))))))))...	GGCGUGCAGGAGGGGACUUUGUAU&UAACAAUUUACCCUUCUGUACUUU	169	772.6	3	0.917903	Output/S_seed/cleaveLand_result/t_plot/PC-5p-689883_12_NM_001305986.1_431_TPlot.pdf	GO:0010344(seed oilbody biogenesis);GO:0012511(monolayer-surrounded lipid storage body);GO:0019915(lipid storage);GO:0050826(response to freezing)	NA
NM_001305986.1:470	PC-3p-552856_17	NM_001305986.1	459	479	470	-37.5	-26.7	0.712	8	1-9,479-471;11-16,469-464	10-10,470-470[SIL];17-21,463-459[UP3]	.....((((((.(((((((((&))))))))).)))))).....	CAAGCGGGCGAAGCGAUUAAG&CUUGAUCGCGUCGCCCAAAUU	153	699.454	3	0.69858	Output/S_seed/cleaveLand_result/t_plot/PC-3p-552856_17_NM_001305986.1_470_TPlot.pdf	GO:0010344(seed oilbody biogenesis);GO:0012511(monolayer-surrounded lipid storage body);GO:0019915(lipid storage);GO:0050826(response to freezing)	NA
NM_001305986.1:501	aly-MIR408-p3_2ss17CT21CT	NM_001305986.1	490	511	501	-38.6	-27	0.699482	7.5	2-6,510-506;7-9,504-502;11-21,500-490	1-1,511-511[UP5];x-x,505-505[BULt];10-10,501-501[SIL]	(((((((((((.(((.(((((.&.)))))-))).)))))))))))	AGGAAGGAGGGCGAGAAGGGAC&CUCUCU-CUCUCUCUCCUUCUU	37	169.149	3	1	Output/S_seed/cleaveLand_result/t_plot/aly-MIR408-p3_2ss17CT21CT_NM_001305986.1_501_TPlot.pdf	GO:0010344(seed oilbody biogenesis);GO:0012511(monolayer-surrounded lipid storage body);GO:0019915(lipid storage);GO:0050826(response to freezing)	NA
NM_001305986.1:507	PC-5p-285186_43	NM_001305986.1	495	516	507	-34.9	-22.8	0.653295	10.5	4-12,513-505;14-15,503-502;17-23,501-495	1-3,516-514[UP5];13-13,504-504[SIL];16-16,x-x[BULq]	(((((((-((.(((((((((...&...))))))))).)).)))))))	GGAGGGC-GAGAAGGGACUGCAC&UUUUAGUCCUUUGUCAGCUUUUC	43	196.579	3	1	Output/S_seed/cleaveLand_result/t_plot/PC-5p-285186_43_NM_001305986.1_507_TPlot.pdf	GO:0010344(seed oilbody biogenesis);GO:0012511(monolayer-surrounded lipid storage body);GO:0019915(lipid storage);GO:0050826(response to freezing)	NA
NM_001317978.1:1576	PC-5p-23662_418	NM_001317978.1	1565	1584	1576	-39.2	-26.9	0.686224	9.5	4-9,1581-1576;11-21,1575-1565	1-3,1584-1582[UP5];10-10,x-x[BULq]	(((((((((((-((((((...&...)))))).)))))))))))	GACAUACGCGC-AGGUGCCCC&CAUGCAUUUCGCGCGUGUGUC	2	9.14319	3	0.708593	Output/S_seed/cleaveLand_result/t_plot/PC-5p-23662_418_NM_001317978.1_1576_TPlot.pdf	GO:0004503(monophenol monooxygenase activity);GO:0036263(L-DOPA monooxygenase activity)	ko00350(Tyrosine metabolism);ko00950(Isoquinoline alkaloid biosynthesis)
NM_001317978.1:201	PC-5p-157479_84	NM_001317978.1	189	209	201	-38.4	-25.2	0.65625	8	1-2,209-208;4-17,207-194;18-20,192-190	3-3,x-x[BULq];x-x,193-193[BULt];21-21,189-189[UP3]	.(((.((((((((((((((-((&)).))))))))))))))-))).	ACUGCCCAGGGGAGGGUCG-AC&GUGCGAUUCUUCUUUGG-CAGG	1	4.5716	4	1	Output/S_seed/cleaveLand_result/t_plot/PC-5p-157479_84_NM_001317978.1_201_TPlot.pdf	GO:0004503(monophenol monooxygenase activity);GO:0036263(L-DOPA monooxygenase activity)	ko00350(Tyrosine metabolism);ko00950(Isoquinoline alkaloid biosynthesis)
NM_001317978.1:965	stu-MIR8005c-p3_1ss3TC	NM_001317978.1	954	974	965	-37.3	-24.4	0.654155	9	1-6,974-969;8-10,967-965;12-18,964-958;20-22,956-954	7-7,968-968[SIL];11-11,x-x[BULq];19-19,957-957[SIL]	(((.(((((((-(((.((((((&)))))).))).))))))).)))	GCCGUGAAUCC-AGGGCCUGGA&UUCAGGGUUUAGGAUUUAGGGU	9	41.1444	3	0.997293	Output/S_seed/cleaveLand_result/t_plot/stu-MIR8005c-p3_1ss3TC_NM_001317978.1_965_TPlot.pdf	GO:0004503(monophenol monooxygenase activity);GO:0036263(L-DOPA monooxygenase activity)	ko00350(Tyrosine metabolism);ko00950(Isoquinoline alkaloid biosynthesis)
NM_001319685.1:1119	osa-MIR408-p3_2ss18GT19GT	NM_001319685.1	1110	1129	1119	-36	-23.6	0.655556	9	1-1,1129-1129;3-7,1127-1123;8-16,1121-1113	2-2,1128-1128[SIL];x-x,1122-1122[BULt];17-19,1112-1110[UP3]	...(((((((((.(((((.(&).)))))-)))))))))...	AACGGGAAGAGGAUGGUGGA&UGCACUG-CCUCUUCCCUUU	9	41.1444	2	1	Output/S_seed/cleaveLand_result/t_plot/osa-MIR408-p3_2ss18GT19GT_NM_001319685.1_1119_TPlot.pdf	GO:0010189(vitamin E biosynthetic process);GO:0015995(chlorophyll biosynthetic process);GO:0033385(geranylgeranyl diphosphate metabolic process);GO:0033521(phytyl diphosphate biosynthetic process);GO:0045550(geranylgeranyl reductase activity)	ko00860(Porphyrin and chlorophyll metabolism);ko00900(Terpenoid backbone biosynthesis)
NM_001319685.1:1130	PC-3p-518941_18	NM_001319685.1	1114	1138	1130	-34.7	-22.8	0.657061	13.5	1-3,1138-1136;5-12,1135-1128;13-22,1123-1114	4-4,x-x[BULq];x-x,1127-1124[BULt]	((((((((((....((((((((-(((&))).))))))))----))))))))))	GGAAGAGGAUGGUGGAGGAGAG-UGA&UCAUCUCUCUUU----GUUCUCUUUC	7	32.0012	2	1	Output/S_seed/cleaveLand_result/t_plot/PC-3p-518941_18_NM_001319685.1_1130_TPlot.pdf	GO:0010189(vitamin E biosynthetic process);GO:0015995(chlorophyll biosynthetic process);GO:0033385(geranylgeranyl diphosphate metabolic process);GO:0033521(phytyl diphosphate biosynthetic process);GO:0045550(geranylgeranyl reductase activity)	ko00860(Porphyrin and chlorophyll metabolism);ko00900(Terpenoid backbone biosynthesis)
NM_001319685.1:1256	ptc-MIR172f-p5_2ss14AT18AC	NM_001319685.1	1245	1264	1256	-43.3	-31	0.715935	8	3-7,1262-1258;9-20,1257-1246	1-2,1264-1263[UP5];8-8,x-x[BULq];21-21,1245-1245[UP3]	.((((((((((((-(((((..&..))))).)))))))))))).	UUCGUGGAGAUGU-GCGCCGA&CGGGUGCUGCAUCUCCACGAU	11	50.2876	2	0.838247	Output/S_seed/cleaveLand_result/t_plot/ptc-MIR172f-p5_2ss14AT18AC_NM_001319685.1_1256_TPlot.pdf	GO:0010189(vitamin E biosynthetic process);GO:0015995(chlorophyll biosynthetic process);GO:0033385(geranylgeranyl diphosphate metabolic process);GO:0033521(phytyl diphosphate biosynthetic process);GO:0045550(geranylgeranyl reductase activity)	ko00860(Porphyrin and chlorophyll metabolism);ko00900(Terpenoid backbone biosynthesis)
NM_001319685.1:443	cme-MIR166i-p5_2ss9GT18CT	NM_001319685.1	434	452	443	-30.9	-20.8	0.673139	9	2-12,451-441	1-1,452-452[UP5];13-19,440-434[UP3]	.......(((((((((((.&.))))))))))).......	GUAUAUUGGCAUGGUCCGC&UCGGACCAUGCUUCAUUUU	1	4.5716	4	1	Output/S_seed/cleaveLand_result/t_plot/cme-MIR166i-p5_2ss9GT18CT_NM_001319685.1_443_TPlot.pdf	GO:0010189(vitamin E biosynthetic process);GO:0015995(chlorophyll biosynthetic process);GO:0033385(geranylgeranyl diphosphate metabolic process);GO:0033521(phytyl diphosphate biosynthetic process);GO:0045550(geranylgeranyl reductase activity)	ko00860(Porphyrin and chlorophyll metabolism);ko00900(Terpenoid backbone biosynthesis)
NM_001319685.1:930	PC-3p-58908_204	NM_001319685.1	917	940	930	-39.9	-26.5	0.66416	13	4-7,937-934;10-22,930-918	1-3,940-938[UP5];8-9,933-931[AILt];23-23,917-917[UP3]	.(((((((((((((...((((...&...))))-..))))))))))))).	AAUCGAAGGGGGGAGAAUCAUCCG&UUAAUGA-AAUCCCCCCUUUGGUC	7	32.0012	2	0.804056	Output/S_seed/cleaveLand_result/t_plot/PC-3p-58908_204_NM_001319685.1_930_TPlot.pdf	GO:0010189(vitamin E biosynthetic process);GO:0015995(chlorophyll biosynthetic process);GO:0033385(geranylgeranyl diphosphate metabolic process);GO:0033521(phytyl diphosphate biosynthetic process);GO:0045550(geranylgeranyl reductase activity)	ko00860(Porphyrin and chlorophyll metabolism);ko00900(Terpenoid backbone biosynthesis)
NM_001319687.1:1259	osa-MIR164f-p3_1ss7GT	NM_001319687.1	1248	1267	1259	-54.4	-37.5	0.689338	6	1-5,1267-1263;8-17,1261-1252;19-20,1250-1249	6-7,1262-1262[AILq];18-18,1251-1251[SIL];21-21,1248-1248[UP3]	.((.((((((((((.-(((((&)))))..)))))))))).)).	CGCUGCGGCGGCGGU-GCGGA&UCCGCCUCCGCCGCCGCCGCC	1	4.5716	4	1	Output/S_seed/cleaveLand_result/t_plot/osa-MIR164f-p3_1ss7GT_NM_001319687.1_1259_TPlot.pdf	GO:0005737(cytoplasm);GO:0016758(transferase activity, transferring hexosyl groups);GO:0046148(pigment biosynthetic process)	NA
NM_001319687.1:796	cme-MIR166i-p5_2ss9GT18CT	NM_001319687.1	787	805	796	-30.9	-20.3	0.656958	7	2-8,804-798;10-11,796-795;13-19,793-787	1-1,805-805[UP5];9-9,797-797[SIL];12-12,794-794[SIL]	(((((((.((.(((((((.&.))))))).)).)))))))	GAAAUGGCGCUUGGUCUGG&UCGGACCAUGCUUCAUUUU	1	4.5716	4	1	Output/S_seed/cleaveLand_result/t_plot/cme-MIR166i-p5_2ss9GT18CT_NM_001319687.1_796_TPlot.pdf	GO:0005737(cytoplasm);GO:0016758(transferase activity, transferring hexosyl groups);GO:0046148(pigment biosynthetic process)	NA
NM_001319687.1:839	bra-MIR5724-p3_2ss15TG19GC	NM_001319687.1	830	846	839	-36.4	-23.7	0.651099	7.5	1-4,846-843;7-8,841-840;10-19,839-830	5-6,842-842[AILq];9-9,x-x[BULq]	((((((((((-((.-((((&))))..)).))))))))))	GGUCCGUGCG-CAG-UCCA&UGGAGAUGAUGCAUGGACC	7	32.0012	2	0.999999	Output/S_seed/cleaveLand_result/t_plot/bra-MIR5724-p3_2ss15TG19GC_NM_001319687.1_839_TPlot.pdf	GO:0005737(cytoplasm);GO:0016758(transferase activity, transferring hexosyl groups);GO:0046148(pigment biosynthetic process)	NA
NM_001319689.1:33	PC-5p-273277_46	NM_001319689.1	22	46	33	-34.6	-22.6	0.653179	11.5	1-7,46-40;8-9,38-37;10-16,33-27;18-21,25-22	x-x,39-39[BULt];x-x,36-34[BULt];17-17,26-26[SIL]	((((.(((((((...((.(((((((&)))))))-))---))))))).))))	GGCUCUUCGAGCCCUAGUCACCAGA&UUUGGUG-CU---GUUUGAAAAGCC	1	4.5716	4	1	Output/S_seed/cleaveLand_result/t_plot/PC-5p-273277_46_NM_001319689.1_33_TPlot.pdf	GO:0005759(mitochondrial matrix)	ko04146(Peroxisome)
NM_001319689.1:442	PC-5p-834955_8	NM_001319689.1	426	451	442	-36.2	-25	0.690608	7.5	1-13,451-439;14-16,436-434;17-22,431-426	x-x,438-437[BULt];x-x,433-432[BULt]	((((((..(((..(((((((((((((&)))))))))))))--)))--))))))	AGAUGAAUGCAGAAGGUGCUGCCUUA&UAAGGCGGUACUU--UGC--UCAUUU	4	18.2864	2	0.995191	Output/S_seed/cleaveLand_result/t_plot/PC-5p-834955_8_NM_001319689.1_442_TPlot.pdf	GO:0005759(mitochondrial matrix)	ko04146(Peroxisome)
NM_001319689.1:695	aqc-MIR477e-p5_1ss1CT	NM_001319689.1	684	705	695	-37.8	-24.8	0.656085	9.5	4-6,702-700;7-15,698-690;16-19,688-685	1-3,705-703[UP5];x-x,699-699[BULt];x-x,689-689[BULt];20-20,684-684[UP3]	.((((.(((((((((.(((...&...)))-)))))))))-)))).	AAGAGUGCCCUUGAGUGGACAA&UUCUCC-CUCAAGGGC-UUCUA	4	18.2864	2	1	Output/S_seed/cleaveLand_result/t_plot/aqc-MIR477e-p5_1ss1CT_NM_001319689.1_695_TPlot.pdf	GO:0005759(mitochondrial matrix)	ko04146(Peroxisome)
NM_001319691.1:473	ptc-miR393a-3p_R-1	NM_001319691.1	463	482	473	-33.4	-21.8	0.652695	7.5	1-7,482-476;10-16,473-467;18-18,465-465	8-9,475-474[SIL];17-17,466-466[SIL];19-20,464-463[UP3]	..(.(((((((..(((((((&)))))))..))))))).)..	GACGAGAGGGACCGCAUGAU&AUCAUGCUAUCCCUUUGGAU	3	13.7148	3	1	Output/S_seed/cleaveLand_result/t_plot/ptc-miR393a-3p_R-1_NM_001319691.1_473_TPlot.pdf	GO:0016020(membrane);GO:0016709(oxidoreductase activity, acting on paired donors, with incorporation or reduction of molecular oxygen, NAD(P)H as one donor, and incorporation of one atom of oxygen);GO:0042343(indole glucosinolate metabolic process);GO:0044550(secondary metabolite biosynthetic process);GO:0098542(defense response to other organism)	ko00943(Isoflavonoid biosynthesis)
NM_001319691.1:602	osa-MIR164f-p5_1ss7GT	NM_001319691.1	576	611	602	-54.4	-38	0.698529	32.5	1-9,611-603;11-12,601-600;13-21,584-576	10-10,602-602[SIL];x-x,599-585[BULt]	(((((((((...............((.(((((((((&))))))))).))---------------)))))))))	GGUGGCGGCGAAGAGAUACUAUGGGGAGGAGGCGGA&UCCGCCUCCGCC---------------GCCGCCGCC	3	13.7148	3	1	Output/S_seed/cleaveLand_result/t_plot/osa-MIR164f-p5_1ss7GT_NM_001319691.1_602_TPlot.pdf	GO:0016020(membrane);GO:0016709(oxidoreductase activity, acting on paired donors, with incorporation or reduction of molecular oxygen, NAD(P)H as one donor, and incorporation of one atom of oxygen);GO:0042343(indole glucosinolate metabolic process);GO:0044550(secondary metabolite biosynthetic process);GO:0098542(defense response to other organism)	ko00943(Isoflavonoid biosynthesis)
NM_001319691.1:619	PC-5p-358211_32	NM_001319691.1	606	628	619	-35.1	-23.68	0.674644	13.5	1-5,628-624;8-10,621-619;14-23,615-606	6-7,623-622[SIL];11-13,618-616[SIL]	((((((((((...(((..(((((&)))))..)))...))))))))))	GGCGGAGGACGACGAGGAGGCGA&UUGCUUACUUUUAGUCCUUUGUC	7	32.0012	2	0.999417	Output/S_seed/cleaveLand_result/t_plot/PC-5p-358211_32_NM_001319691.1_619_TPlot.pdf	GO:0016020(membrane);GO:0016709(oxidoreductase activity, acting on paired donors, with incorporation or reduction of molecular oxygen, NAD(P)H as one donor, and incorporation of one atom of oxygen);GO:0042343(indole glucosinolate metabolic process);GO:0044550(secondary metabolite biosynthetic process);GO:0098542(defense response to other organism)	ko00943(Isoflavonoid biosynthesis)
NM_001319691.1:621	PC-5p-466257_22	NM_001319691.1	606	629	621	-41.5	-29.2	0.703614	10	2-7,628-623;9-13,622-618;15-24,615-606	1-1,629-629[UP5];8-8,x-x[BULq];14-14,617-616[AILt]	((((((((((..(((((-((((((.&.)))))).)))))-.))))))))))	GGCGGAGGACGACGAGG-AGGCGAA&AUUGCUUACUUUG-AGUCCUCUGCU	3	13.7148	3	0.624565	Output/S_seed/cleaveLand_result/t_plot/PC-5p-466257_22_NM_001319691.1_621_TPlot.pdf	GO:0016020(membrane);GO:0016709(oxidoreductase activity, acting on paired donors, with incorporation or reduction of molecular oxygen, NAD(P)H as one donor, and incorporation of one atom of oxygen);GO:0042343(indole glucosinolate metabolic process);GO:0044550(secondary metabolite biosynthetic process);GO:0098542(defense response to other organism)	ko00943(Isoflavonoid biosynthesis)
NM_001319692.1:508	stu-MIR319a-p5_2	NM_001319692.1	494	520	508	-41.3	-27.4	0.663438	10.5	1-7,520-514;8-12,510-506;13-14,504-503;15-22,501-494	x-x,513-511[BULt];x-x,505-505[BULt];x-x,502-502[BULt]	((((((((.((.(((((...(((((((&)))))))---)))))-))-))))))))	UGGAUGGAUUGAAGUCGACAGCGGCAA&UUGCUGC---CGACU-CA-UUCAUCCA	1	4.5716	4	0.999996	Output/S_seed/cleaveLand_result/t_plot/stu-MIR319a-p5_2_NM_001319692.1_508_TPlot.pdf	GO:0004601(peroxidase activity);GO:0005576(extracellular region);GO:0006979(response to oxidative stress);GO:0020037(heme binding);GO:0042744(hydrogen peroxide catabolic process);GO:0046872(metal ion binding);GO:0055114(oxidation-reduction process)	ko00940(Phenylpropanoid biosynthesis)
XM_011071028.2:134	PC-5p-358211_32	XM_011071028.2	120	143	134	-35.1	-24.8	0.706553	5.5	1-13,143-131;15-22,128-121	14-14,130-129[AILt];23-23,120-120[UP3]	.((((((((..(((((((((((((&)))))))))))))-.)))))))).	UAUAAAGGAGGUGAAAGUGAGCAA&UUGCUUACUUUUA-GUCCUUUGUC	1	4.5716	4	0.985801	Output/S_seed/cleaveLand_result/t_plot/PC-5p-358211_32_XM_011071028.2_134_TPlot.pdf	GO:0003674(molecular_function);GO:0005886(plasma membrane);GO:0008150(biological_process);GO:0016021(integral component of membrane)	NA
XM_011071028.2:557	stu-miR827-3p_1ss9AT	XM_011071028.2	546	566	557	-29.8	-20.4	0.684564	8	2-16,565-551	1-1,566-566[UP5];17-21,550-546[UP3]	.....(((((((((((((((.&.))))))))))))))).....	UUAAAGUUGAUGAUCAUUUGC&UUAGAUGAUCAUCAACAAACA	3	13.7148	3	0.769961	Output/S_seed/cleaveLand_result/t_plot/stu-miR827-3p_1ss9AT_XM_011071028.2_557_TPlot.pdf	GO:0003674(molecular_function);GO:0005886(plasma membrane);GO:0008150(biological_process);GO:0016021(integral component of membrane)	NA
XM_011071029.2:1825	gma-miR6300_R+5_2	XM_011071029.2	1813	1835	1825	-39.8	-26.5	0.665829	7.5	1-6,1835-1830;7-15,1828-1820;17-21,1819-1815;23-23,1813-1813	x-x,1829-1829[BULt];16-16,x-x[BULq];22-22,1814-1814[SIL]	(.(((((-(((((((((.((((((&))))))-))))))))).))))).)	AGUCGCC-UUGUGCUGCUAACGAC&GUCGUU-GUAGUAUAGUGGUGAGU	1	4.5716	4	0.998492	Output/S_seed/cleaveLand_result/t_plot/gma-miR6300_R+5_2_XM_011071029.2_1825_TPlot.pdf	GO:0003674(molecular_function);GO:0005886(plasma membrane);GO:0008150(biological_process);GO:0016021(integral component of membrane)	NA
XM_011071029.2:500	stu-miR827-3p_1ss9AT	XM_011071029.2	489	509	500	-29.8	-20.4	0.684564	8	2-16,508-494	1-1,509-509[UP5];17-21,493-489[UP3]	.....(((((((((((((((.&.))))))))))))))).....	UUAAAGUUGAUGAUCAUUUGC&UUAGAUGAUCAUCAACAAACA	5	22.858	3	0.773814	Output/S_seed/cleaveLand_result/t_plot/stu-miR827-3p_1ss9AT_XM_011071029.2_500_TPlot.pdf	GO:0003674(molecular_function);GO:0005886(plasma membrane);GO:0008150(biological_process);GO:0016021(integral component of membrane)	NA
XM_011071030.2:1821	gma-miR6300_R+5_2	XM_011071030.2	1809	1831	1821	-39.8	-26.5	0.665829	7.5	1-6,1831-1826;7-15,1824-1816;17-21,1815-1811;23-23,1809-1809	x-x,1825-1825[BULt];16-16,x-x[BULq];22-22,1810-1810[SIL]	(.(((((-(((((((((.((((((&))))))-))))))))).))))).)	AGUCGCC-UUGUGCUGCUAACGAC&GUCGUU-GUAGUAUAGUGGUGAGU	1	4.5716	4	0.998208	Output/S_seed/cleaveLand_result/t_plot/gma-miR6300_R+5_2_XM_011071030.2_1821_TPlot.pdf	GO:0003674(molecular_function);GO:0005886(plasma membrane);GO:0008150(biological_process);GO:0016021(integral component of membrane)	NA
XM_011071030.2:496	stu-miR827-3p_1ss9AT	XM_011071030.2	485	505	496	-29.8	-20.4	0.684564	8	2-16,504-490	1-1,505-505[UP5];17-21,489-485[UP3]	.....(((((((((((((((.&.))))))))))))))).....	UUAAAGUUGAUGAUCAUUUGC&UUAGAUGAUCAUCAACAAACA	5	22.858	3	0.777602	Output/S_seed/cleaveLand_result/t_plot/stu-miR827-3p_1ss9AT_XM_011071030.2_496_TPlot.pdf	GO:0003674(molecular_function);GO:0005886(plasma membrane);GO:0008150(biological_process);GO:0016021(integral component of membrane)	NA
XM_011071033.2:349	PC-3p-622470_14	XM_011071033.2	336	358	349	-41.9	-30	0.71599	6	2-14,357-345;16-23,344-337	1-1,358-358[UP5];15-15,x-x[BULq];24-24,336-336[UP3]	.((((((((-(((((((((((((.&.))))))))))))).)))))))).	AAGUUCAGG-UGGAGGAGGGGAAC&UUUCUCCUCCUCUAAUCUGGAUUC	13	59.4307	3	0.693446	Output/S_seed/cleaveLand_result/t_plot/PC-3p-622470_14_XM_011071033.2_349_TPlot.pdf	GO:0000302(response to reactive oxygen species);GO:0003674(molecular_function);GO:0005737(cytoplasm);GO:0005782(peroxisomal matrix);GO:0006457(protein folding);GO:0009408(response to heat)	ko04141(Protein processing in endoplasmic reticulum)
XM_011071033.2:371	mdm-MIR1511-p5_2ss18TA19GT	XM_011071033.2	361	382	371	-32.4	-21.1	0.651235	9	1-4,382-379;6-13,375-368;14-17,366-363	5-5,378-376[AILt];x-x,367-367[BULt];18-19,362-361[UP3]	..((((.((((((((...((((&))))--.))))))))-))))..	CCUGGUGAUCAGAGCGGAAGGU&ACCU--AGCUCUGAU-ACCAAU	3	13.7148	3	1	Output/S_seed/cleaveLand_result/t_plot/mdm-MIR1511-p5_2ss18TA19GT_XM_011071033.2_371_TPlot.pdf	GO:0000302(response to reactive oxygen species);GO:0003674(molecular_function);GO:0005737(cytoplasm);GO:0005782(peroxisomal matrix);GO:0006457(protein folding);GO:0009408(response to heat)	ko04141(Protein processing in endoplasmic reticulum)
XM_011071033.2:485	PC-5p-348941_33	XM_011071033.2	469	495	485	-31.4	-20.5	0.652866	11	1-4,495-492;5-16,490-479;17-22,474-469	x-x,491-491[BULt];x-x,478-475[BULt]	((((((....((((((((((((.((((&))))-))))))))))))----))))))	GGAGAUUGAAUUGCCGGAGGAUGUGAA&UUUA-GUCCUUUGGCAA----AUUUUC	5	22.858	3	1	Output/S_seed/cleaveLand_result/t_plot/PC-5p-348941_33_XM_011071033.2_485_TPlot.pdf	GO:0000302(response to reactive oxygen species);GO:0003674(molecular_function);GO:0005737(cytoplasm);GO:0005782(peroxisomal matrix);GO:0006457(protein folding);GO:0009408(response to heat)	ko04141(Protein processing in endoplasmic reticulum)
XM_011071033.2:486	PC-5p-1206693_5	XM_011071033.2	469	496	486	-36.6	-24.1	0.65847	11.5	1-5,496-492;6-16,490-480;17-23,475-469	x-x,491-491[BULt];x-x,479-476[BULt]	(((((((....(((((((((((.(((((&)))))-)))))))))))----)))))))	GGAGAUUGAAUUGCCGGAGGAUGUGAAG&CUUUA-GUCCUUUGGCA----GAUUUUC	7	32.0012	3	0.999861	Output/S_seed/cleaveLand_result/t_plot/PC-5p-1206693_5_XM_011071033.2_486_TPlot.pdf	GO:0000302(response to reactive oxygen species);GO:0003674(molecular_function);GO:0005737(cytoplasm);GO:0005782(peroxisomal matrix);GO:0006457(protein folding);GO:0009408(response to heat)	ko04141(Protein processing in endoplasmic reticulum)
XM_011071033.2:487	PC-5p-969963_6	XM_011071033.2	469	496	487	-42.9	-28.3	0.659674	12	1-4,496-493;7-16,490-481;17-24,476-469	5-6,492-491[SIL];x-x,480-477[BULt]	((((((((....((((((((((..((((&))))..))))))))))----))))))))	GGAGAUUGAAUUGCCGGAGGAUGUGAAG&CUUUUAGUCCUCUGGC----UGAUCUUC	5	22.858	3	0.981431	Output/S_seed/cleaveLand_result/t_plot/PC-5p-969963_6_XM_011071033.2_487_TPlot.pdf	GO:0000302(response to reactive oxygen species);GO:0003674(molecular_function);GO:0005737(cytoplasm);GO:0005782(peroxisomal matrix);GO:0006457(protein folding);GO:0009408(response to heat)	ko04141(Protein processing in endoplasmic reticulum)
XM_011071033.2:493	PC-5p-582699_15	XM_011071033.2	478	502	493	-39.4	-29.5	0.748731	8.5	1-11,502-492;12-22,490-480	x-x,491-491[BULt];23-24,479-478[UP3]	..(((((((((((.(((((((((((&)))))))))))-)))))))))))..	AUUGCCGGAGGAUGUGAAGGUAGAU&AUUUACUUUUA-GUCCUCUGGCAGA	2	9.14319	3	0.155414	Output/S_seed/cleaveLand_result/t_plot/PC-5p-582699_15_XM_011071033.2_493_TPlot.pdf	GO:0000302(response to reactive oxygen species);GO:0003674(molecular_function);GO:0005737(cytoplasm);GO:0005782(peroxisomal matrix);GO:0006457(protein folding);GO:0009408(response to heat)	ko04141(Protein processing in endoplasmic reticulum)
XM_011071033.2:494	PC-5p-1384437_5	XM_011071033.2	479	503	494	-38.8	-27.6	0.71134	11.5	4-12,500-492;13-23,490-480	1-3,503-501[UP5];x-x,491-491[BULt];24-24,479-479[UP3]	.(((((((((((.(((((((((...&...)))))))))-))))))))))).	UUGCCGGAGGAUGUGAAGGUAGAUC&UACUUACUUUUA-AUCCUCUGGCAG	2	9.14319	3	0.210592	Output/S_seed/cleaveLand_result/t_plot/PC-5p-1384437_5_XM_011071033.2_494_TPlot.pdf	GO:0000302(response to reactive oxygen species);GO:0003674(molecular_function);GO:0005737(cytoplasm);GO:0005782(peroxisomal matrix);GO:0006457(protein folding);GO:0009408(response to heat)	ko04141(Protein processing in endoplasmic reticulum)
XM_011071038.2:938	bdi-MIR156a-p5_2ss18GT19CT	XM_011071038.2	929	948	938	-30.1	-22	0.730897	7	3-9,946-940;10-18,938-930	1-2,948-947[UP5];x-x,939-939[BULt];19-19,929-929[UP3]	.(((((((((.(((((((..&..)))))))-))))))))).	CAUCUCUCUUAUUCUGUCUG&UUGACAGAA-GAGAGAGAUU	1	4.5716	4	1	Output/S_seed/cleaveLand_result/t_plot/bdi-MIR156a-p5_2ss18GT19CT_XM_011071038.2_938_TPlot.pdf	GO:0003677(DNA binding);GO:0004386(helicase activity);GO:0005524(ATP binding);GO:0005634(nucleus)	NA
XM_011071039.2:735	mes-MIR172c-p5_1ss2GA	XM_011071039.2	724	744	735	-33.3	-21.9	0.657658	10.5	4-9,741-736;11-18,734-727	1-3,744-742[UP5];10-10,735-735[SIL];19-21,726-724[UP3]	...((((((((.((((((...&...)))))).))))))))...	GGGCUUGGUGAGGCUGCAGGC&CAAUGCAGCAUCAUCAAGAUU	1	4.5716	4	1	Output/S_seed/cleaveLand_result/t_plot/mes-MIR172c-p5_1ss2GA_XM_011071039.2_735_TPlot.pdf	GO:0005516(calmodulin binding);GO:0005634(nucleus)	NA
XM_011071039.2:869	PC-5p-938622_6	XM_011071039.2	856	877	869	-33.8	-22.4	0.662722	10.5	1-6,877-872;8-16,871-863	7-7,x-x[BULq];17-23,862-856[UP3]	.......(((((((((-((((((&)))))).))))))))).......	CGACAAGGCACGGGGA-AAGUUG&CAAUUUAUCCCCGUGUAUUUUUC	1	4.5716	4	1	Output/S_seed/cleaveLand_result/t_plot/PC-5p-938622_6_XM_011071039.2_869_TPlot.pdf	GO:0005516(calmodulin binding);GO:0005634(nucleus)	NA
XM_011071040.2:1438	gma-MIR5368-p5_2ss10CG18TC	XM_011071040.2	1425	1447	1438	-38.2	-28.7	0.751309	12	1-4,1447-1444;6-11,1442-1437;12-18,1432-1426	5-5,1443-1443[SIL];x-x,1436-1433[BULt];19-19,1425-1425[UP3]	.(((((((....((((((.((((&)))).))))))----))))))).	UGGCCCAAAGAAGCCCAAACCCA&UGGGAUUGGGU----UUGGGCCU	2	9.14319	2	0.99927	Output/S_seed/cleaveLand_result/t_plot/gma-MIR5368-p5_2ss10CG18TC_XM_011071040.2_1438_TPlot.pdf	GO:0005516(calmodulin binding);GO:0005634(nucleus)	NA
XM_011071040.2:453	ptc-miR6478_R-2	XM_011071040.2	443	461	453	-36.5	-25.5	0.69863	7.5	1-3,461-459;5-12,458-451;13-18,449-444	4-4,x-x[BULq];x-x,450-450[BULt];19-19,443-443[UP3]	.((((((.((((((((-(((&))).))))))))-)))))).	GCAGCUGCGGCUGAGG-CGG&CCGACCUUAGCU-CAGUUGG	1	4.5716	4	0.999598	Output/S_seed/cleaveLand_result/t_plot/ptc-miR6478_R-2_XM_011071040.2_453_TPlot.pdf	GO:0005516(calmodulin binding);GO:0005634(nucleus)	NA
XM_011071043.2:460	PC-5p-561003_16	XM_011071043.2	446	469	460	-38.1	-26.1	0.685039	14	5-11,465-459;13-22,457-448	1-4,469-466[UP5];12-12,458-458[SIL];23-24,447-446[UP3]	..((((((((((.(((((((....&....))))))).))))))))))..	CGGGAGGCCGACGAGGAGACCCGC&UUUAGUCUUCUGGUUGGUUUUCGU	1	4.5716	4	0.999962	Output/S_seed/cleaveLand_result/t_plot/PC-5p-561003_16_XM_011071043.2_460_TPlot.pdf	GO:0009507(chloroplast);GO:0010019(chloroplast-nucleus signaling pathway);GO:0015995(chlorophyll biosynthetic process);GO:0019899(enzyme binding);GO:0031969(chloroplast membrane);GO:0043085(positive regulation of catalytic activity);GO:0046906(tetrapyrrole binding)	NA
XM_011071043.2:551	gra-miR167a_1ss5AG	XM_011071043.2	534	560	551	-38.6	-26.5	0.686528	7.5	1-12,560-549;14-14,547-547;15-21,540-534	13-13,548-548[SIL];x-x,546-541[BULt]	(((((((......(.((((((((((((&)))))))))))).)------)))))))	UGAAGUUCAUCUCGGAAGAUGACCUGA&UCAGGUCAUCUUGC------AGCUUCA	1	4.5716	4	0.999999	Output/S_seed/cleaveLand_result/t_plot/gra-miR167a_1ss5AG_XM_011071043.2_551_TPlot.pdf	GO:0009507(chloroplast);GO:0010019(chloroplast-nucleus signaling pathway);GO:0015995(chlorophyll biosynthetic process);GO:0019899(enzyme binding);GO:0031969(chloroplast membrane);GO:0043085(positive regulation of catalytic activity);GO:0046906(tetrapyrrole binding)	NA
XM_011071050.2:235	ptc-miR6478_R-2_1ss4AG	XM_011071050.2	226	244	235	-38.6	-26.1	0.676166	7	3-6,242-239;8-19,237-226	1-2,244-243[UP5];7-7,238-238[SIL]	((((((((((((.((((..&..)))).))))))))))))	UCGACUGAGCUAUGGCUUA&CCGGCCUUAGCUCAGUUGG	1	4.5716	4	1	Output/S_seed/cleaveLand_result/t_plot/ptc-miR6478_R-2_1ss4AG_XM_011071050.2_235_TPlot.pdf	NA	NA
XM_011071052.2:1828	mtr-miR4414b_R-1	XM_011071052.2	1814	1840	1828	-37.1	-25.3	0.681941	15	1-6,1840-1835;7-12,1831-1826;13-20,1821-1814	x-x,1834-1832[BULt];x-x,1825-1822[BULt]	((((((((....((((((...((((((&))))))---))))))----))))))))	UAGCUCCCUACAGUAUCACUCUUCACA&UGUGAA---UGAUGC----GGGAGCUA	1	4.5716	4	0.999715	Output/S_seed/cleaveLand_result/t_plot/mtr-miR4414b_R-1_XM_011071052.2_1828_TPlot.pdf	GO:0005737(cytoplasm)	NA
XM_011071053.2:1696	gra-miR167a_1ss5AG	XM_011071053.2	1685	1705	1696	-38.6	-28.4	0.735751	5.5	3-12,1703-1694;14-21,1692-1685	1-2,1705-1704[UP5];13-13,1693-1693[SIL]	((((((((.((((((((((..&..)))))))))).))))))))	UGGAGCUGGAAGAUGAUCUAA&UCAGGUCAUCUUGCAGCUUCA	2	9.14319	3	0.555481	Output/S_seed/cleaveLand_result/t_plot/gra-miR167a_1ss5AG_XM_011071053.2_1696_TPlot.pdf	GO:0000419(DNA-directed RNA polymerase V complex);GO:0005515(protein binding);GO:0006306(DNA methylation);GO:0031047(gene silencing by RNA);GO:0042803(protein homodimerization activity);GO:0070921(regulation of production of siRNA involved in chromatin silencing by small RNA);GO:0080188(RNA-directed DNA methylation)	NA
XM_011071053.2:2083	PC-3p-589010_15	XM_011071053.2	2071	2092	2083	-36.5	-24.1	0.660274	8	3-15,2090-2078;17-21,2075-2071	1-2,2092-2091[UP5];16-16,2077-2076[AILt]	(((((..(((((((((((((..&..)))))))))))))-.)))))	UGUUUAGAGACCAAUACCCUUC&UUGGGGUGUUGGUCU-AAGAUA	2	9.14319	3	0.99917	Output/S_seed/cleaveLand_result/t_plot/PC-3p-589010_15_XM_011071053.2_2083_TPlot.pdf	GO:0000419(DNA-directed RNA polymerase V complex);GO:0005515(protein binding);GO:0006306(DNA methylation);GO:0031047(gene silencing by RNA);GO:0042803(protein homodimerization activity);GO:0070921(regulation of production of siRNA involved in chromatin silencing by small RNA);GO:0080188(RNA-directed DNA methylation)	NA
XM_011071053.2:2236	PC-5p-421208_25	XM_011071053.2	2224	2245	2236	-35.7	-23.3	0.652661	10	3-12,2243-2234;14-16,2232-2230;17-20,2228-2225	1-2,2245-2244[UP5];13-13,2233-2233[SIL];x-x,2229-2229[BULt];21-21,2224-2224[UP3]	.((((.(((.((((((((((..&..)))))))))).)))-)))).	UUGCCGAAUGGCGAUGUGCCAC&UCGGCAUAUUGUGGUU-GGUAU	2	9.14319	3	0.999996	Output/S_seed/cleaveLand_result/t_plot/PC-5p-421208_25_XM_011071053.2_2236_TPlot.pdf	GO:0000419(DNA-directed RNA polymerase V complex);GO:0005515(protein binding);GO:0006306(DNA methylation);GO:0031047(gene silencing by RNA);GO:0042803(protein homodimerization activity);GO:0070921(regulation of production of siRNA involved in chromatin silencing by small RNA);GO:0080188(RNA-directed DNA methylation)	NA
XM_011071063.2:1512	bra-MIR5724-p3_2ss15TG19GC	XM_011071063.2	1503	1520	1512	-36.4	-24.9	0.684066	6.5	2-3,1519-1518;5-9,1516-1512;11-19,1511-1503	1-1,1520-1520[UP5];4-4,1517-1517[SIL];10-10,x-x[BULq]	(((((((((-(((((.((.&.)).))))).)))))))))	GGUCCGUGC-UCAUCGCUU&UGGAGAUGAUGCAUGGACC	1	4.5716	4	0.99991	Output/S_seed/cleaveLand_result/t_plot/bra-MIR5724-p3_2ss15TG19GC_XM_011071063.2_1512_TPlot.pdf	GO:0000228(nuclear chromosome);GO:0000710(meiotic mismatch repair);GO:0003684(damaged DNA binding);GO:0007131(reciprocal meiotic recombination);GO:0030983(mismatched DNA binding);GO:0032300(mismatch repair complex)	ko03430(Mismatch repair)
XM_011071063.2:838	PC-5p-325578_36	XM_011071063.2	825	847	838	-32.9	-31	0.942249	5	1-22,847-826	23-23,825-825[UP3]	.((((((((((((((((((((((&)))))))))))))))))))))).	UGAGAUAUGCCGAGGGACUGAAA&UUUUAGUCCUUUGGCAUAUUUUC	1	4.5716	4	0.0558726	Output/S_seed/cleaveLand_result/t_plot/PC-5p-325578_36_XM_011071063.2_838_TPlot.pdf	GO:0000228(nuclear chromosome);GO:0000710(meiotic mismatch repair);GO:0003684(damaged DNA binding);GO:0007131(reciprocal meiotic recombination);GO:0030983(mismatched DNA binding);GO:0032300(mismatch repair complex)	ko03430(Mismatch repair)
XM_011071063.2:842	PC-5p-145800_91	XM_011071063.2	828	851	842	-37.1	-31.9	0.859838	9	5-24,847-828	1-4,851-848[UP5]	((((((((((((((((((((....&....))))))))))))))))))))	GAUAUGCCGAGGGACUGAAACAGC&UUACUUUUAGUCCCUUGGCAUAUU	1	4.5716	4	0.0558726	Output/S_seed/cleaveLand_result/t_plot/PC-5p-145800_91_XM_011071063.2_842_TPlot.pdf	GO:0000228(nuclear chromosome);GO:0000710(meiotic mismatch repair);GO:0003684(damaged DNA binding);GO:0007131(reciprocal meiotic recombination);GO:0030983(mismatched DNA binding);GO:0032300(mismatch repair complex)	ko03430(Mismatch repair)
XM_011071065.2:120	bol-MIR9410-p5_2ss4TG17TA_1	XM_011071065.2	112	129	120	-25.3	-18.4	0.727273	5.5	1-10,129-120;12-15,118-115	11-11,119-119[SIL];16-18,114-112[UP3]	...((((.((((((((((&)))))))))).))))...	AUAUGAGACGUCUGCAAA&UUUGCAGACGACUUAAAU	1	4.5716	4	1	Output/S_seed/cleaveLand_result/t_plot/bol-MIR9410-p5_2ss4TG17TA_1_XM_011071065.2_120_TPlot.pdf	NA	NA
XM_011071066.2:126	bol-MIR9410-p5_2ss4TG17TA_1	XM_011071066.2	118	135	126	-25.3	-18.4	0.727273	5.5	1-10,135-126;12-15,124-121	11-11,125-125[SIL];16-18,120-118[UP3]	...((((.((((((((((&)))))))))).))))...	AUAUGAGACGUCUGCAAA&UUUGCAGACGACUUAAAU	1	4.5716	4	1	Output/S_seed/cleaveLand_result/t_plot/bol-MIR9410-p5_2ss4TG17TA_1_XM_011071066.2_126_TPlot.pdf	NA	NA
XM_011071067.2:661	PC-5p-112411_117	XM_011071067.2	646	670	661	-39	-25.7	0.658974	13	4-5,667-666;7-10,664-661;12-24,658-646	1-3,670-668[UP5];6-6,665-665[SIL];11-11,660-659[AILt]	(((((((((((((..((((.((...&...)).))))-.)))))))))))))	GAAUACAGGGAGGGGAAGUGGCCAC&UUAGCAAUUU-ACCUCCCUGUGUUU	1	4.5716	4	0.999986	Output/S_seed/cleaveLand_result/t_plot/PC-5p-112411_117_XM_011071067.2_661_TPlot.pdf	NA	NA
XM_011071067.2:881	aly-MIR408-p5_2ss7TA18CT	XM_011071067.2	870	893	881	-38.7	-25.3	0.653747	9	2-7,892-887;8-15,883-876;18-21,873-870	1-1,893-893[UP5];x-x,886-884[BULt];16-17,875-874[SIL]	((((..((((((((...((((((.&.))))))---))))))))..))))	GGAAUCAGAGAGAGCUAUGAGAGU&UCUCUCA---CUCUCUCUCUUUCC	1	4.5716	4	1	Output/S_seed/cleaveLand_result/t_plot/aly-MIR408-p5_2ss7TA18CT_XM_011071067.2_881_TPlot.pdf	NA	NA
XM_011071072.2:1869	csi-miR171e-3p	XM_011071072.2	1851	1879	1869	-39.2	-25.7	0.655612	17.5	1-9,1879-1871;10-12,1869-1867;13-15,1859-1857;17-21,1855-1851	x-x,1870-1870[BULt];x-x,1866-1860[BULt];16-16,1856-1856[SIL]	(((((.(((.......(((.(((((((((&)))))))))-)))-------))).)))))	GGAGAAGUUCAACAAGGACAGCGGCUCAA&UUGAGCCGC-GUC-------AAUAUCUCC	2	9.14319	2	0.999144	Output/S_seed/cleaveLand_result/t_plot/csi-miR171e-3p_XM_011071072.2_1869_TPlot.pdf	GO:0005634(nucleus);GO:0008150(biological_process);GO:0009507(chloroplast)	ko00052(Galactose metabolism);ko00520(Amino sugar and nucleotide sugar metabolism)
XM_011071072.2:2094	ptc-MIR172f-p3_2ss14AT18AC	XM_011071072.2	2083	2103	2094	-43.3	-28.7	0.662818	8	1-7,2103-2097;9-10,2095-2094;12-20,2092-2084	8-8,2096-2096[SIL];11-11,2093-2093[SIL];21-21,2083-2083[UP3]	.(((((((((.((.(((((((&))))))).)).))))))))).	UUCGUGGAGAAGUUGCAUCUG&CGGGUGCUGCAUCUCCACGAU	1	4.5716	4	1	Output/S_seed/cleaveLand_result/t_plot/ptc-MIR172f-p3_2ss14AT18AC_XM_011071072.2_2094_TPlot.pdf	GO:0005634(nucleus);GO:0008150(biological_process);GO:0009507(chloroplast)	ko00052(Galactose metabolism);ko00520(Amino sugar and nucleotide sugar metabolism)
XM_011071072.2:2105	csi-miR171e-3p	XM_011071072.2	2088	2114	2105	-39.2	-25.5	0.65051	10.5	1-13,2114-2102;14-15,2095-2094;17-21,2092-2088	x-x,2101-2096[BULt];16-16,2093-2093[SIL]	(((((.((......(((((((((((((&)))))))))))))------)).)))))	GGAGAAGUUGCAUCUGAUGCGGCUUGA&UUGAGCCGCGUCA------AUAUCUCC	1	4.5716	4	0.999999	Output/S_seed/cleaveLand_result/t_plot/csi-miR171e-3p_XM_011071072.2_2105_TPlot.pdf	GO:0005634(nucleus);GO:0008150(biological_process);GO:0009507(chloroplast)	ko00052(Galactose metabolism);ko00520(Amino sugar and nucleotide sugar metabolism)
XM_011071076.2:1473	bna-MIR166b-p3_2ss7TC21AG	XM_011071076.2	1462	1482	1473	-35.5	-25.7	0.723944	5	1-6,1482-1477;8-20,1475-1463	7-7,1476-1476[SIL];21-21,1462-1462[UP3]	.(((((((((((((.((((((&)))))).))))))))))))).	GCAUCAUCGUCAUCAUCAUAG&UUGUGACGAUGAUGAUGAUGG	1	4.5716	4	0.999998	Output/S_seed/cleaveLand_result/t_plot/bna-MIR166b-p3_2ss7TC21AG_XM_011071076.2_1473_TPlot.pdf	GO:0003674(molecular_function);GO:0005634(nucleus);GO:0008150(biological_process)	ko00520(Amino sugar and nucleotide sugar metabolism)
XM_011071080.2:848	PC-5p-618804_14	XM_011071080.2	836	859	848	-33.7	-22.7	0.673591	9.5	1-9,859-851;10-16,848-842;18-21,840-837	x-x,850-849[BULt];17-17,841-841[SIL];22-22,836-836[UP3]	.((((.(((((((..(((((((((&)))))))))--))))))).)))).	CUAAGGGGACUUGCUGGAGGAUUG&CAAUCCUUU--CAAGUCUGUUUGU	1	4.5716	4	0.999999	Output/S_seed/cleaveLand_result/t_plot/PC-5p-618804_14_XM_011071080.2_848_TPlot.pdf	GO:0003959(NADPH dehydrogenase activity);GO:0009507(chloroplast);GO:0009534(chloroplast thylakoid);GO:0009535(chloroplast thylakoid membrane);GO:0009941(chloroplast envelope);GO:0015979(photosynthesis);GO:0015995(chlorophyll biosynthetic process);GO:0016491(oxidoreductase activity);GO:0016630(protochlorophyllide reductase activity);GO:0031969(chloroplast membrane);GO:0055114(oxidation-reduction p…	ko00860(Porphyrin and chlorophyll metabolism)
XM_011071080.2:853	PC-5p-922267_7	XM_011071080.2	840	862	853	-37.7	-28.1	0.745358	6	2-17,861-846;19-23,844-840	1-1,862-862[UP5];18-18,845-845[SIL]	(((((.((((((((((((((((.&.)))))))))))))))).)))))	GGGGACUUGCUGGAGGAUUGAAU&UUUUAGUCCUCCAGCAGAUUUUC	1	4.5716	4	0.893783	Output/S_seed/cleaveLand_result/t_plot/PC-5p-922267_7_XM_011071080.2_853_TPlot.pdf	GO:0003959(NADPH dehydrogenase activity);GO:0009507(chloroplast);GO:0009534(chloroplast thylakoid);GO:0009535(chloroplast thylakoid membrane);GO:0009941(chloroplast envelope);GO:0015979(photosynthesis);GO:0015995(chlorophyll biosynthetic process);GO:0016491(oxidoreductase activity);GO:0016630(protochlorophyllide reductase activity);GO:0031969(chloroplast membrane);GO:0055114(oxidation-reduction p…	ko00860(Porphyrin and chlorophyll metabolism)
XM_011071080.2:859	PC-5p-625669_13	XM_011071080.2	845	871	859	-39.7	-28.3	0.712846	14	2-8,870-864;9-23,860-846	1-1,871-871[UP5];x-x,863-861[BULt];24-24,845-845[UP3]	.(((((((((((((((...(((((((.&.)))))))---))))))))))))))).	CUUGCUGGAGGAUUGAAUGGAGUGGGC&ACUUACUU---UUAGUCCUCUAGCAGA	1	4.5716	4	0.577858	Output/S_seed/cleaveLand_result/t_plot/PC-5p-625669_13_XM_011071080.2_859_TPlot.pdf	GO:0003959(NADPH dehydrogenase activity);GO:0009507(chloroplast);GO:0009534(chloroplast thylakoid);GO:0009535(chloroplast thylakoid membrane);GO:0009941(chloroplast envelope);GO:0015979(photosynthesis);GO:0015995(chlorophyll biosynthetic process);GO:0016491(oxidoreductase activity);GO:0016630(protochlorophyllide reductase activity);GO:0031969(chloroplast membrane);GO:0055114(oxidation-reduction p…	ko00860(Porphyrin and chlorophyll metabolism)
XM_011071081.2:280	PC-5p-618804_14	XM_011071081.2	268	291	280	-33.7	-22.1	0.655786	9	1-4,291-288;5-5,286-286;6-17,284-273;20-22,270-268	x-x,287-287[BULt];x-x,285-285[BULt];18-19,272-271[SIL]	(((..((((((((((((.(.((((&))))-)-))))))))))))..)))	GCACUCGGACUUGGAGGAGUAUUG&CAAU-C-CUUUCAAGUCUGUUUGU	1	4.5716	4	1	Output/S_seed/cleaveLand_result/t_plot/PC-5p-618804_14_XM_011071081.2_280_TPlot.pdf	GO:0004674(protein serine/threonine kinase activity);GO:0005886(plasma membrane)	NA
XM_011071082.2:555	gra-MIR8782-p5_2ss16AG19AT	XM_011071082.2	539	564	555	-34.9	-25.5	0.730659	15.5	2-11,563-554;12-21,548-539	1-1,564-564[UP5];x-x,553-549[BULt]	((((((((((.....((((((((((.&.))))))))))-----))))))))))	GGAGUUGAAGAGGAAGGGAGUGGAGU&UUUUUAUUCCC-----CUUCGACUCC	2	9.14319	2	0.995489	Output/S_seed/cleaveLand_result/t_plot/gra-MIR8782-p5_2ss16AG19AT_XM_011071082.2_555_TPlot.pdf	GO:0005739(mitochondrion);GO:0009506(plasmodesma);GO:0016021(integral component of membrane)	NA
XM_011071082.2:606	PC-5p-631787_13	XM_011071082.2	592	615	606	-40.9	-27.6	0.674817	11	2-5,614-611;8-21,608-595	1-1,615-615[UP5];6-7,610-609[SIL];22-24,594-592[UP3]	...((((((((((((((..((((.&.))))..))))))))))))))...	UCCGGAGGGCCAAAAGUUUGCGGG&AUUGCUUACUUUUGGUCCUCUAGC	2	9.14319	2	0.978401	Output/S_seed/cleaveLand_result/t_plot/PC-5p-631787_13_XM_011071082.2_606_TPlot.pdf	GO:0005739(mitochondrion);GO:0009506(plasmodesma);GO:0016021(integral component of membrane)	NA
XM_011071083.2:1040	PC-5p-279579_44	XM_011071083.2	1025	1050	1040	-40	-26.3	0.6575	11.5	1-4,1050-1047;5-11,1045-1039;12-14,1034-1032;16-21,1030-1025	x-x,1046-1046[BULt];x-x,1038-1035[BULt];15-15,1031-1031[SIL]	((((((.(((....(((((((.((((&))))-)))))))----))).))))))	UAGGCAUUGAGUUGUGGCAGGUGAAA&UUUC-CCUGCCA----UCGUUGCCUA	1	4.5716	4	1	Output/S_seed/cleaveLand_result/t_plot/PC-5p-279579_44_XM_011071083.2_1040_TPlot.pdf	GO:0005509(calcium ion binding);GO:0005739(mitochondrion);GO:0005774(vacuolar membrane);GO:0005783(endoplasmic reticulum);GO:0005788(endoplasmic reticulum lumen);GO:0005794(Golgi apparatus);GO:0005829(cytosol);GO:0006457(protein folding);GO:0006979(response to oxidative stress);GO:0009506(plasmodesma);GO:0009507(chloroplast);GO:0009651(response to salt stress);GO:0030246(carbohydrate binding);GO:…	ko04141(Protein processing in endoplasmic reticulum);ko04145(Phagosome)
XM_011071083.2:1044	PC-3p-90352_142	XM_011071083.2	1030	1053	1044	-40.9	-27.8	0.679707	7.5	3-6,1051-1048;8-13,1046-1041;15-24,1039-1030	1-2,1053-1052[UP5];7-7,1047-1047[SIL];14-14,1040-1040[SIL]	((((((((((.((((((.((((..&..)))).)))))).))))))))))	AUUGAGUUGUGGCAGGUGAAAUCC&UUGUUUGACCUGCAACAACUCAGU	8	36.5728	3	0.249597	Output/S_seed/cleaveLand_result/t_plot/PC-3p-90352_142_XM_011071083.2_1044_TPlot.pdf	GO:0005509(calcium ion binding);GO:0005739(mitochondrion);GO:0005774(vacuolar membrane);GO:0005783(endoplasmic reticulum);GO:0005788(endoplasmic reticulum lumen);GO:0005794(Golgi apparatus);GO:0005829(cytosol);GO:0006457(protein folding);GO:0006979(response to oxidative stress);GO:0009506(plasmodesma);GO:0009507(chloroplast);GO:0009651(response to salt stress);GO:0030246(carbohydrate binding);GO:…	ko04141(Protein processing in endoplasmic reticulum);ko04145(Phagosome)
XM_011071083.2:1176	aly-MIR408-p3_2ss18CT19TG	XM_011071083.2	1162	1185	1176	-38.6	-26.4	0.683938	6.5	1-11,1185-1175;12-13,1173-1172;14-17,1170-1167;20-22,1164-1162	x-x,1174-1174[BULt];x-x,1171-1171[BULt];18-19,1166-1165[SIL]	(((..((((.((.(((((((((((&)))))))))))-))-))))..)))	GAGGCGGAGAAGAAGAGAGAAGAG&CUCUUUUCUCU-CU-CUCUUGCUC	2	9.14319	3	1	Output/S_seed/cleaveLand_result/t_plot/aly-MIR408-p3_2ss18CT19TG_XM_011071083.2_1176_TPlot.pdf	GO:0005509(calcium ion binding);GO:0005739(mitochondrion);GO:0005774(vacuolar membrane);GO:0005783(endoplasmic reticulum);GO:0005788(endoplasmic reticulum lumen);GO:0005794(Golgi apparatus);GO:0005829(cytosol);GO:0006457(protein folding);GO:0006979(response to oxidative stress);GO:0009506(plasmodesma);GO:0009507(chloroplast);GO:0009651(response to salt stress);GO:0030246(carbohydrate binding);GO:…	ko04141(Protein processing in endoplasmic reticulum);ko04145(Phagosome)
XM_011071083.2:1243	egu-MIR172f-p5	XM_011071083.2	1229	1252	1243	-33.8	-22	0.650888	13.5	1-10,1252-1243;14-19,1236-1231	11-13,1242-1237[AILt];20-21,1230-1229[UP3]	..((((((......((((((((((&))))))))))---...))))))..	GAGAGGAUGAUUCCGAUGAUGCUG&CAGCAUCAUC---AAGAUUCUCAU	1	4.5716	4	1	Output/S_seed/cleaveLand_result/t_plot/egu-MIR172f-p5_XM_011071083.2_1243_TPlot.pdf	GO:0005509(calcium ion binding);GO:0005739(mitochondrion);GO:0005774(vacuolar membrane);GO:0005783(endoplasmic reticulum);GO:0005788(endoplasmic reticulum lumen);GO:0005794(Golgi apparatus);GO:0005829(cytosol);GO:0006457(protein folding);GO:0006979(response to oxidative stress);GO:0009506(plasmodesma);GO:0009507(chloroplast);GO:0009651(response to salt stress);GO:0030246(carbohydrate binding);GO:…	ko04141(Protein processing in endoplasmic reticulum);ko04145(Phagosome)
XM_011071083.2:863	rgl-miR7972_1ss14TC	XM_011071083.2	852	871	863	-38	-27.5	0.723684	7.5	1-5,871-867;8-21,865-852	6-7,866-866[AILq]	((((((((((((((.-(((((&)))))..))))))))))))))	GGAGGAUGGCGAGUG-GACAG&UUGUCAGGCUUGUCAUUCUCC	3	13.7148	3	0.851722	Output/S_seed/cleaveLand_result/t_plot/rgl-miR7972_1ss14TC_XM_011071083.2_863_TPlot.pdf	GO:0005509(calcium ion binding);GO:0005739(mitochondrion);GO:0005774(vacuolar membrane);GO:0005783(endoplasmic reticulum);GO:0005788(endoplasmic reticulum lumen);GO:0005794(Golgi apparatus);GO:0005829(cytosol);GO:0006457(protein folding);GO:0006979(response to oxidative stress);GO:0009506(plasmodesma);GO:0009507(chloroplast);GO:0009651(response to salt stress);GO:0030246(carbohydrate binding);GO:…	ko04141(Protein processing in endoplasmic reticulum);ko04145(Phagosome)
XM_011071083.2:868	PC-3p-134619_99	XM_011071083.2	855	878	868	-44.6	-29.1	0.652466	7	2-9,877-870;10-15,868-863;18-19,861-860;22-24,857-855	1-1,878-878[UP5];x-x,869-869[BULt];16-17,862-862[AILq];20-21,859-858[SIL]	(((..((.-((((((.((((((((.&.))))))))-))))))..))..)))	GGAUGGCG-AGUGGACAGCUCCAAC&UUUGGAGCU-UCCACUAAGCGUUCC	7	32.0012	3	0.897743	Output/S_seed/cleaveLand_result/t_plot/PC-3p-134619_99_XM_011071083.2_868_TPlot.pdf	GO:0005509(calcium ion binding);GO:0005739(mitochondrion);GO:0005774(vacuolar membrane);GO:0005783(endoplasmic reticulum);GO:0005788(endoplasmic reticulum lumen);GO:0005794(Golgi apparatus);GO:0005829(cytosol);GO:0006457(protein folding);GO:0006979(response to oxidative stress);GO:0009506(plasmodesma);GO:0009507(chloroplast);GO:0009651(response to salt stress);GO:0030246(carbohydrate binding);GO:…	ko04141(Protein processing in endoplasmic reticulum);ko04145(Phagosome)
XM_011071088.2:321	gma-MIR5368-p3_1ss2GA	XM_011071088.2	312	330	321	-34.7	-22.9	0.659942	7.5	2-11,329-320;13-18,317-312	1-1,330-330[UP5];12-12,319-318[AILt]	((((((..((((((((((.&.))))))))))-.))))))	GCCUGAUCGCUGUUCCUUU&CAAGGGACAGU-CUCAGGU	1	4.5716	4	1	Output/S_seed/cleaveLand_result/t_plot/gma-MIR5368-p3_1ss2GA_XM_011071088.2_321_TPlot.pdf	GO:0004066(asparagine synthase (glutamine-hydrolyzing) activity);GO:0005829(cytosol);GO:0006529(asparagine biosynthetic process);GO:0006541(glutamine metabolic process);GO:0042803(protein homodimerization activity)	NA
XM_011071089.2:991	rgl-miR7972_1ss14TC	XM_011071089.2	978	1000	991	-38	-26.3	0.692105	8.5	1-12,1000-989;13-18,986-981	x-x,988-987[BULt];19-21,980-978[UP3]	...((((((..((((((((((((&))))))))))))--))))))...	UGUGAGUGAUCCAAGCCUGACGA&UUGUCAGGCUUG--UCAUUCUCC	1	4.5716	4	1	Output/S_seed/cleaveLand_result/t_plot/rgl-miR7972_1ss14TC_XM_011071089.2_991_TPlot.pdf	GO:0005515(protein binding);GO:0009507(chloroplast);GO:0009534(chloroplast thylakoid);GO:0009640(photomorphogenesis);GO:0009647(skotomorphogenesis);GO:0009723(response to ethylene);GO:0009941(chloroplast envelope);GO:0015979(photosynthesis);GO:0015995(chlorophyll biosynthetic process);GO:0016491(oxidoreductase activity);GO:0016630(protochlorophyllide reductase activity);GO:0055114(oxidation-reduc…	ko00860(Porphyrin and chlorophyll metabolism)
XM_011071090.2:343	ata-miR164a-3p_2ss8GT20GA	XM_011071090.2	332	351	343	-41	-26.9	0.656098	7	1-7,351-345;9-13,344-340;15-18,338-335	8-8,x-x[BULq];14-14,339-339[SIL];19-21,334-332[UP3]	...((((.(((((-(((((((&))))))).))))).))))...	GAAGGAGCAGGAG-GUACGUG&CACGUGCUCUCCUUCUCCAAC	1	4.5716	4	1	Output/S_seed/cleaveLand_result/t_plot/ata-miR164a-3p_2ss8GT20GA_XM_011071090.2_343_TPlot.pdf	GO:0030599(pectinesterase activity);GO:0046910(pectinesterase inhibitor activity);GO:0071944(cell periphery)	ko00040(Pentose and glucuronate interconversions)
XM_011071092.2:706	gma-MIR396c-p3_2ss12AC21TC	XM_011071092.2	694	714	706	-37.6	-25.5	0.678191	7.5	1-8,714-707;10-17,706-699;18-20,697-695	9-9,x-x[BULq];x-x,698-698[BULt];21-21,694-694[UP3]	.(((.((((((((-((((((((&)))))))).))))))))-))).	UGAGUGGCUGGGG-AGGGCAUG&UAUGCUUUUCCCCAGCU-UUCC	2	9.14319	3	0.999999	Output/S_seed/cleaveLand_result/t_plot/gma-MIR396c-p3_2ss12AC21TC_XM_011071092.2_706_TPlot.pdf	GO:0000502(proteasome complex);GO:0004298(threonine-type endopeptidase activity);GO:0005634(nucleus);GO:0005737(cytoplasm);GO:0005774(vacuolar membrane);GO:0005829(cytosol);GO:0005839(proteasome core complex);GO:0006511(ubiquitin-dependent protein catabolic process);GO:0008233(peptidase activity);GO:0043161(proteasome-mediated ubiquitin-dependent protein catabolic process)	ko03050(Proteasome)
XM_011071092.2:85	bdi-MIR156a-p5_2ss18GT19CT	XM_011071092.2	76	95	85	-30.1	-19.6	0.651163	6	1-4,95-92;6-8,90-88;9-17,86-78	5-5,91-91[SIL];x-x,87-87[BULt];18-19,77-76[UP3]	..(((((((((.(((.((((&)))).)))-)))))))))..	UCUCUCUCUCUCUCUCUCAA&UUGACAGA-AGAGAGAGAUU	3	13.7148	3	1	Output/S_seed/cleaveLand_result/t_plot/bdi-MIR156a-p5_2ss18GT19CT_XM_011071092.2_85_TPlot.pdf	GO:0000502(proteasome complex);GO:0004298(threonine-type endopeptidase activity);GO:0005634(nucleus);GO:0005737(cytoplasm);GO:0005774(vacuolar membrane);GO:0005829(cytosol);GO:0005839(proteasome core complex);GO:0006511(ubiquitin-dependent protein catabolic process);GO:0008233(peptidase activity);GO:0043161(proteasome-mediated ubiquitin-dependent protein catabolic process)	ko03050(Proteasome)
XM_011071094.2:1310	PC-5p-279410_44	XM_011071094.2	1296	1320	1310	-34.6	-22.8	0.65896	9	1-5,1320-1316;6-21,1314-1299	x-x,1315-1315[BULt];22-24,1298-1296[UP3]	...((((((((((((((((.(((((&)))))-))))))))))))))))...	UCUGGGUUUGUUUGGCAUGAUAAUG&UAUUG-CAUGUCAGACAAAUCUUUU	5	22.858	3	0.892428	Output/S_seed/cleaveLand_result/t_plot/PC-5p-279410_44_XM_011071094.2_1310_TPlot.pdf	GO:0005634(nucleus);GO:0005739(mitochondrion);GO:0005829(cytosol)	NA
XM_011071094.2:1313	PC-5p-226272_57	XM_011071094.2	1299	1323	1313	-37.1	-28	0.754717	7	2-8,1322-1316;9-24,1314-1299	1-1,1323-1323[UP5];x-x,1315-1315[BULt]	((((((((((((((((.(((((((.&.)))))))-))))))))))))))))	GGGUUUGUUUGGCAUGAUAAUGAGG&ACUUAUUG-CAUGUCAGACAAAUCU	6	27.4296	3	0.0494101	Output/S_seed/cleaveLand_result/t_plot/PC-5p-226272_57_XM_011071094.2_1313_TPlot.pdf	GO:0005634(nucleus);GO:0005739(mitochondrion);GO:0005829(cytosol)	NA
XM_011071094.2:1523	aly-MIR408-p3_2ss18CT19TG	XM_011071094.2	1509	1531	1523	-38.6	-26	0.673575	9	1-6,1531-1526;8-11,1525-1522;13-22,1518-1509	7-7,x-x[BULq];12-12,1521-1519[AILt]	((((((((((...((((-((((((&)))))).))))--.))))))))))	GAGCAGGGGAAAAAGAG-AAAGAG&CUCUUUUCUCU--CUCUCUUGCUC	23	105.147	2	1	Output/S_seed/cleaveLand_result/t_plot/aly-MIR408-p3_2ss18CT19TG_XM_011071094.2_1523_TPlot.pdf	GO:0005634(nucleus);GO:0005739(mitochondrion);GO:0005829(cytosol)	NA
XM_011071094.2:347	PC-5p-709069_11	XM_011071094.2	332	356	347	-33.6	-24.8	0.738095	12	4-12,353-345;13-22,342-333	1-3,356-354[UP5];x-x,344-343[BULt];23-23,332-332[UP3]	.((((((((((..(((((((((...&...)))))))))--)))))))))).	UGAUGGAGUGACAGAGAUGGAAGAA&UUAUUCCAUCUU--UUACUCCAUUC	15	68.5739	3	0.863731	Output/S_seed/cleaveLand_result/t_plot/PC-5p-709069_11_XM_011071094.2_347_TPlot.pdf	GO:0005634(nucleus);GO:0005739(mitochondrion);GO:0005829(cytosol)	NA
XM_011071094.2:377	PC-5p-285186_43	XM_011071094.2	364	390	377	-34.9	-24.5	0.702006	13.5	2-8,389-383;9-18,378-369;20-23,367-364	1-1,390-390[UP5];x-x,382-379[BULt];19-19,368-368[SIL]	((((.((((((((((....(((((((.&.)))))))----)))))))))).))))	GAGAUGCUGACAAAGUUGAGGCUGAGG&UUUUAGUC----CUUUGUCAGCUUUUC	25	114.29	2	0.999974	Output/S_seed/cleaveLand_result/t_plot/PC-5p-285186_43_XM_011071094.2_377_TPlot.pdf	GO:0005634(nucleus);GO:0005739(mitochondrion);GO:0005829(cytosol)	NA
XM_011071094.2:456	PC-5p-358211_32	XM_011071094.2	443	465	456	-35.1	-23.68	0.674644	10.5	1-5,465-461;8-10,458-456;14-23,452-443	6-7,460-459[SIL];11-13,455-453[SIL]	((((((((((...(((..(((((&)))))..)))...))))))))))	GGCAGAGGAUGACAAGGUAGCAA&UUGCUUACUUUUAGUCCUUUGUC	27	123.433	2	0.999453	Output/S_seed/cleaveLand_result/t_plot/PC-5p-358211_32_XM_011071094.2_456_TPlot.pdf	GO:0005634(nucleus);GO:0005739(mitochondrion);GO:0005829(cytosol)	NA
XM_011071094.2:458	PC-5p-466257_22	XM_011071094.2	443	466	458	-41.5	-30.2	0.727711	7	2-6,465-461;8-13,460-455;15-24,452-443	1-1,466-466[UP5];7-7,x-x[BULq];14-14,454-453[AILt]	((((((((((..((((((-(((((.&.))))).))))))-.))))))))))	GGCAGAGGAUGACAAGGU-AGCAAA&AUUGCUUACUUUG-AGUCCUCUGCU	23	105.147	2	0.564362	Output/S_seed/cleaveLand_result/t_plot/PC-5p-466257_22_XM_011071094.2_458_TPlot.pdf	GO:0005634(nucleus);GO:0005739(mitochondrion);GO:0005829(cytosol)	NA
XM_011071094.2:705	PC-3p-257609_49	XM_011071094.2	692	714	705	-32.6	-25.7	0.788344	5	2-16,713-699;18-23,697-692	1-1,714-714[UP5];17-17,698-698[SIL]	((((((.(((((((((((((((.&.))))))))))))))).))))))	GGAAGAGACUGAUGCUGACAAAG&UUUUGUUGGCAUCAGUAUUUUUC	9	41.1444	3	0.310369	Output/S_seed/cleaveLand_result/t_plot/PC-3p-257609_49_XM_011071094.2_705_TPlot.pdf	GO:0005634(nucleus);GO:0005739(mitochondrion);GO:0005829(cytosol)	NA
XM_011071104.2:189	PC-5p-639654_13	XM_011071104.2	175	198	189	-34.3	-23	0.670554	12	3-13,196-186;14-17,182-179	1-2,198-197[UP5];x-x,185-183[BULt];18-21,178-175[UP3]	....((((...(((((((((((..&..)))))))))))---))))....	CCAUGCACAAGAGGCGUGCUACUG&UUGUAGUAUGCCU---GUGCUAAU	22	100.575	3	0.999718	Output/S_seed/cleaveLand_result/t_plot/PC-5p-639654_13_XM_011071104.2_189_TPlot.pdf	GO:0000462(maturation of SSU-rRNA from tricistronic rRNA transcript (SSU-rRNA, 5.8S rRNA, LSU-rRNA));GO:0003735(structural constituent of ribosome);GO:0022627(cytosolic small ribosomal subunit)	ko03010(Ribosome)
XM_011071104.2:295	PC-5p-765792_10	XM_011071104.2	281	304	295	-40.8	-27.1	0.664216	7	2-14,303-291;17-18,288-287;20-23,285-282	1-1,304-304[UP5];15-16,290-289[SIL];19-19,286-286[SIL];24-24,281-281[UP3]	.((((.((..(((((((((((((.&.)))))))))))))..)).)))).	GACGGUGCGCAGAGUGAGAGUUCG&AGAAUUCUCACUUUUGGUCCCGUA	17	77.7171	3	0.758004	Output/S_seed/cleaveLand_result/t_plot/PC-5p-765792_10_XM_011071104.2_295_TPlot.pdf	GO:0000462(maturation of SSU-rRNA from tricistronic rRNA transcript (SSU-rRNA, 5.8S rRNA, LSU-rRNA));GO:0003735(structural constituent of ribosome);GO:0022627(cytosolic small ribosomal subunit)	ko03010(Ribosome)
XM_011071104.2:297	PC-3p-494805_20	XM_011071104.2	284	306	297	-43.9	-29.7	0.676538	7.5	2-3,305-304;6-18,301-289;19-22,287-284	1-1,306-306[UP5];4-5,303-302[SIL];x-x,288-288[BULt]	((((.(((((((((((((..((.&.))..)))))))))))))-))))	GGUGCGCAGAGUGAGAGUUCGUG&UGCUCACUCUCACUCUGU-CACC	12	54.8591	3	0.876864	Output/S_seed/cleaveLand_result/t_plot/PC-3p-494805_20_XM_011071104.2_297_TPlot.pdf	GO:0000462(maturation of SSU-rRNA from tricistronic rRNA transcript (SSU-rRNA, 5.8S rRNA, LSU-rRNA));GO:0003735(structural constituent of ribosome);GO:0022627(cytosolic small ribosomal subunit)	ko03010(Ribosome)
XM_011071104.2:370	osa-miR166a-3p_R+1_1ss9GT	XM_011071104.2	358	380	370	-45.2	-33.8	0.747788	7.5	1-4,380-377;7-9,374-372;10-22,370-358	5-6,376-375[SIL];x-x,371-371[BULt]	(((((((((((((.(((..((((&))))..)))-)))))))))))))	GGGGGAGUGAAGCUGUGACCCGA&UCGGACCAU-GCUUCAUUCCCCC	65	297.154	2	0.455141	Output/S_seed/cleaveLand_result/t_plot/osa-miR166a-3p_R+1_1ss9GT_XM_011071104.2_370_TPlot.pdf	GO:0000462(maturation of SSU-rRNA from tricistronic rRNA transcript (SSU-rRNA, 5.8S rRNA, LSU-rRNA));GO:0003735(structural constituent of ribosome);GO:0022627(cytosolic small ribosomal subunit)	ko03010(Ribosome)
XM_011071104.2:558	PC-3p-59282_203	XM_011071104.2	548	567	558	-38.4	-27.7	0.721354	7.5	1-10,567-558;13-14,556-555;16-22,554-548	11-12,557-557[AILq];15-15,x-x[BULq]	(((((((-((.-((((((((((&))))))))))..)).)))))))	GAAGGAA-GGA-GAGGAGGCUG&CAGCCUCUUUGACCAUUCCUUU	67	306.297	2	0.999832	Output/S_seed/cleaveLand_result/t_plot/PC-3p-59282_203_XM_011071104.2_558_TPlot.pdf	GO:0000462(maturation of SSU-rRNA from tricistronic rRNA transcript (SSU-rRNA, 5.8S rRNA, LSU-rRNA));GO:0003735(structural constituent of ribosome);GO:0022627(cytosolic small ribosomal subunit)	ko03010(Ribosome)
XM_011071104.2:561	aly-MIR408-p3_2ss17CT21CT	XM_011071104.2	550	569	561	-38.6	-26.4	0.683938	7.5	1-3,569-567;6-9,564-561;11-21,560-550	4-5,566-565[SIL];10-10,x-x[BULq]	(((((((((((-((((..(((&)))..)))).)))))))))))	AGGAAGGAGAG-GAGGCUGAG&CUCUCUCUCUCUCUCCUUCUU	52	237.723	2	1	Output/S_seed/cleaveLand_result/t_plot/aly-MIR408-p3_2ss17CT21CT_XM_011071104.2_561_TPlot.pdf	GO:0000462(maturation of SSU-rRNA from tricistronic rRNA transcript (SSU-rRNA, 5.8S rRNA, LSU-rRNA));GO:0003735(structural constituent of ribosome);GO:0022627(cytosolic small ribosomal subunit)	ko03010(Ribosome)
XM_011071104.2:576	PC-5p-389092_28	XM_011071104.2	562	585	576	-35.7	-23.4	0.655462	17.5	8-23,578-563	1-7,585-579[UP5];24-24,562-562[UP3]	.((((((((((((((((.......&.......)))))))))))))))).	AGGCUGAGGCUGCUGCUACUGAAG&UUUAAAAAGUAGCAGUUUUGGUCC	60	274.296	2	0.999518	Output/S_seed/cleaveLand_result/t_plot/PC-5p-389092_28_XM_011071104.2_576_TPlot.pdf	GO:0000462(maturation of SSU-rRNA from tricistronic rRNA transcript (SSU-rRNA, 5.8S rRNA, LSU-rRNA));GO:0003735(structural constituent of ribosome);GO:0022627(cytosolic small ribosomal subunit)	ko03010(Ribosome)
XM_011071104.2:894	PC-5p-653777_13	XM_011071104.2	882	904	894	-32.7	-21.7	0.663609	10	1-5,904-900;6-19,898-885	x-x,899-899[BULt];20-22,884-882[UP3]	...((((((((((((((.(((((&)))))-))))))))))))))...	GAAGGAGGGGGUAGUUUGGUUGA&UUAGC-AAAUUAUCCCUUCUGUU	6	27.4296	3	0.998476	Output/S_seed/cleaveLand_result/t_plot/PC-5p-653777_13_XM_011071104.2_894_TPlot.pdf	GO:0000462(maturation of SSU-rRNA from tricistronic rRNA transcript (SSU-rRNA, 5.8S rRNA, LSU-rRNA));GO:0003735(structural constituent of ribosome);GO:0022627(cytosolic small ribosomal subunit)	ko03010(Ribosome)
XM_011071104.2:900	PC-5p-787800_10	XM_011071104.2	887	909	900	-32.8	-26.4	0.804878	12	5-22,905-888	1-4,909-906[UP5];23-23,887-887[UP3]	.((((((((((((((((((....&....)))))))))))))))))).	AGGGGGUAGUUUGGUUGAGCUUU&UUUUUUCGACUAAACUACCCUUA	5	22.858	3	0.0653316	Output/S_seed/cleaveLand_result/t_plot/PC-5p-787800_10_XM_011071104.2_900_TPlot.pdf	GO:0000462(maturation of SSU-rRNA from tricistronic rRNA transcript (SSU-rRNA, 5.8S rRNA, LSU-rRNA));GO:0003735(structural constituent of ribosome);GO:0022627(cytosolic small ribosomal subunit)	ko03010(Ribosome)
XM_011071105.2:683	cme-MIR166d-p5_1ss19GA	XM_011071105.2	672	692	683	-34.6	-23.1	0.66763	10	3-16,690-677	1-2,692-691[UP5];17-21,676-672[UP3]	.....((((((((((((((..&..)))))))))))))).....	CAAAAGCACCAGACAAUGUAU&GAAUGUUGUCUGGUGCGAAAU	2	9.14319	3	0.994679	Output/S_seed/cleaveLand_result/t_plot/cme-MIR166d-p5_1ss19GA_XM_011071105.2_683_TPlot.pdf	GO:0005737(cytoplasm);GO:0009507(chloroplast)	NA
XM_011071106.2:581	cme-MIR166d-p5_1ss19GA	XM_011071106.2	570	590	581	-34.6	-23.1	0.66763	10	3-16,588-575	1-2,590-589[UP5];17-21,574-570[UP3]	.....((((((((((((((..&..)))))))))))))).....	CAAAAGCACCAGACAAUGUAU&GAAUGUUGUCUGGUGCGAAAU	1	4.5716	4	1	Output/S_seed/cleaveLand_result/t_plot/cme-MIR166d-p5_1ss19GA_XM_011071106.2_581_TPlot.pdf	GO:0005737(cytoplasm);GO:0009507(chloroplast)	NA
XM_011071107.2:92	stu-miR482a-5p_2ss3AG20GT	XM_011071107.2	81	99	92	-37.4	-25.1	0.671123	9.5	1-3,99-97;6-17,96-85	4-5,x-x[BULq];18-21,84-81[UP3]	....((((((((((((--(((&)))..))))))))))))....	CCUAUCCGAUCCACCG--CCC&GGGAUUGGUGGAUUGGAAAUC	1	4.5716	4	1	Output/S_seed/cleaveLand_result/t_plot/stu-miR482a-5p_2ss3AG20GT_XM_011071107.2_92_TPlot.pdf	GO:0016787(hydrolase activity)	ko00590(Arachidonic acid metabolism);ko04146(Peroxisome)
XM_011071110.2:1244	PC-5p-451973_23	XM_011071110.2	1224	1255	1244	-43.2	-28.18	0.652315	16.5	2-7,1254-1249;10-14,1244-1240;15-24,1233-1224	1-1,1255-1255[UP5];8-9,1248-1245[AILt];x-x,1239-1234[BULt]	((((((((((......(((((....((((((.&.))))))--..)))))------))))))))))	ACACGGGAGGGAAAGCGGUGAUCGAUGCUAUA&AAUAGCA--GUUUACU------CCUCCCGUGU	1	4.5716	4	0.999798	Output/S_seed/cleaveLand_result/t_plot/PC-5p-451973_23_XM_011071110.2_1244_TPlot.pdf	GO:0005576(extracellular region);GO:0005783(endoplasmic reticulum);GO:0006633(fatty acid biosynthetic process);GO:0016020(membrane);GO:0016746(transferase activity, transferring acyl groups);GO:0102336(3-oxo-arachidoyl-CoA synthase activity);GO:0102337(3-oxo-cerotoyl-CoA synthase activity);GO:0102338(3-oxo-lignoceronyl-CoA synthase activity);GO:0102756(very-long-chain 3-ketoacyl-CoA synthase acti…	ko00062(Fatty acid elongation)
XM_011071110.2:76	stu-miR482a-5p_2ss3AG20GT	XM_011071110.2	65	86	76	-37.4	-24.4	0.652406	6	1-2,86-85;3-13,83-73;15-20,71-66	x-x,84-84[BULt];14-14,72-72[SIL];21-21,65-65[UP3]	.((((((.(((((((((((.((&))-))))))))))).)))))).	AAUUUCUCGUCCAUCAAUCACC&GG-GAUUGGUGGAUUGGAAAUC	2	9.14319	2	1	Output/S_seed/cleaveLand_result/t_plot/stu-miR482a-5p_2ss3AG20GT_XM_011071110.2_76_TPlot.pdf	GO:0005576(extracellular region);GO:0005783(endoplasmic reticulum);GO:0006633(fatty acid biosynthetic process);GO:0016020(membrane);GO:0016746(transferase activity, transferring acyl groups);GO:0102336(3-oxo-arachidoyl-CoA synthase activity);GO:0102337(3-oxo-cerotoyl-CoA synthase activity);GO:0102338(3-oxo-lignoceronyl-CoA synthase activity);GO:0102756(very-long-chain 3-ketoacyl-CoA synthase acti…	ko00062(Fatty acid elongation)
XM_011071113.2:672	PC-5p-785900_10	XM_011071113.2	658	683	672	-36.9	-25.4	0.688347	10.5	1-5,683-679;6-20,676-662;23-24,659-658	x-x,678-677[BULt];21-22,661-660[SIL]	((..(((((((((((((((..(((((&)))))--)))))))))))))))..))	GCCAUGGGAGCCAUGGAGGAAGGUGA&UUACC--CCUCUAUGGUUUUUAAAGU	1	4.5716	4	0.858408	Output/S_seed/cleaveLand_result/t_plot/PC-5p-785900_10_XM_011071113.2_672_TPlot.pdf	GO:0001933(negative regulation of protein phosphorylation);GO:0005654(nucleoplasm);GO:0005737(cytoplasm);GO:0031665(negative regulation of lipopolysaccharide-mediated signaling pathway);GO:0032088(negative regulation of NF-kappaB transcription factor activity);GO:0032688(negative regulation of interferon-beta production);GO:0032717(negative regulation of interleukin-8 production);GO:0032720(negat…	NA
XM_011071115.1:1363	cme-MIR166d-p5_1ss19GA	XM_011071115.1	1352	1372	1363	-34.6	-23	0.66474	10.5	4-7,1369-1366;9-18,1364-1355	1-3,1372-1370[UP5];8-8,1365-1365[SIL];19-21,1354-1352[UP3]	...((((((((((.((((...&...)))).))))))))))...	CUCUCGUACCAGAGAACAAUU&GAAUGUUGUCUGGUGCGAAAU	2	9.14319	2	0.999983	Output/S_seed/cleaveLand_result/t_plot/cme-MIR166d-p5_1ss19GA_XM_011071115.1_1363_TPlot.pdf	GO:0005634(nucleus);GO:0006357(regulation of transcription by RNA polymerase II);GO:0007010(cytoskeleton organization);GO:0008360(regulation of cell shape)	NA
XM_011071115.1:919	bol-MIR9410-p3_2ss4TG17TA	XM_011071115.1	911	927	919	-25.3	-17.1	0.675889	6.5	1-7,927-921;9-9,920-920;11-17,918-912	8-8,x-x[BULq];10-10,919-919[SIL];18-18,911-911[UP3]	.(((((((.(-(((((((&))))))).).))))))).	CUUUGAGUGG-CUGCGAA&UUUGCAGACGACUUAAAU	1	4.5716	4	1	Output/S_seed/cleaveLand_result/t_plot/bol-MIR9410-p3_2ss4TG17TA_XM_011071115.1_919_TPlot.pdf	GO:0005634(nucleus);GO:0006357(regulation of transcription by RNA polymerase II);GO:0007010(cytoskeleton organization);GO:0008360(regulation of cell shape)	NA
XM_011071117.2:781	osa-miR394_L+1	XM_011071117.2	770	790	781	-40.1	-29.8	0.743142	8	1-6,790-785;8-8,783-783;10-11,781-780;13-21,778-770	7-7,784-784[SIL];9-9,782-782[SIL];12-12,779-779[SIL]	(((((((((.((.(.((((((&)))))).).)).)))))))))	GGAGGUGGAGAGCGCGCCGAA&UUUGGCAUUCUGUCCACCUCC	1	4.5716	4	0.955161	Output/S_seed/cleaveLand_result/t_plot/osa-miR394_L+1_XM_011071117.2_781_TPlot.pdf	GO:0003677(DNA binding);GO:0003700(DNA binding transcription factor activity);GO:0005634(nucleus);GO:0006351(transcription, DNA-templated);GO:0006355(regulation of transcription, DNA-templated);GO:0007275(multicellular organism development);GO:0009611(response to wounding);GO:0009788(negative regulation of abscisic acid-activated signaling pathway)	NA
XM_011071117.2:807	PC-3p-3_1911156	XM_011071117.2	795	816	807	-46	-30.5	0.663043	8.5	3-4,814-813;6-9,811-808;11-22,806-795	1-2,816-815[UP5];5-5,812-812[SIL];10-10,807-807[SIL]	((((((((((((.((((.((..&..)).)))).))))))))))))	GCGGAGUGGGAGAAGUCCGCCA&CUGCCGAUUCCUCCCAUUCCGC	3	13.7148	2	0.999985	Output/S_seed/cleaveLand_result/t_plot/PC-3p-3_1911156_XM_011071117.2_807_TPlot.pdf	GO:0003677(DNA binding);GO:0003700(DNA binding transcription factor activity);GO:0005634(nucleus);GO:0006351(transcription, DNA-templated);GO:0006355(regulation of transcription, DNA-templated);GO:0007275(multicellular organism development);GO:0009611(response to wounding);GO:0009788(negative regulation of abscisic acid-activated signaling pathway)	NA
XM_011071118.2:1047	osa-miR5077_L-1_1ss5GA	XM_011071118.2	1039	1056	1047	-33.8	-22.9	0.677515	11	5-10,1052-1047;12-17,1045-1040	1-4,1056-1053[UP5];11-11,1046-1046[SIL];18-18,1039-1039[UP3]	.((((((.((((((....&....)))))).)))))).	CGGUGAAGCCGGCGCCGC&UUCACGUCGGGUUCACCA	1	4.5716	4	1	Output/S_seed/cleaveLand_result/t_plot/osa-miR5077_L-1_1ss5GA_XM_011071118.2_1047_TPlot.pdf	GO:0051213(dioxygenase activity)	ko00941(Flavonoid biosynthesis)
XM_011071118.2:945	egu-MIR172f-p5_2ss11AG17CT	XM_011071118.2	935	953	945	-32.2	-21.3	0.661491	7	1-6,953-948;8-14,947-941;15-17,938-936	7-7,x-x[BULq];x-x,940-939[BULt];18-18,935-935[UP3]	.(((..(((((((-((((((&)))))).)))))))--))).	CACGUUGGGCCUC-UCCUCG&CGAGGAUGAGGUCU--UGUA	1	4.5716	4	1	Output/S_seed/cleaveLand_result/t_plot/egu-MIR172f-p5_2ss11AG17CT_XM_011071118.2_945_TPlot.pdf	GO:0051213(dioxygenase activity)	ko00941(Flavonoid biosynthesis)
XM_011071119.2:1023	mdm-MIR394b-p3_2ss3CA21GC	XM_011071119.2	1010	1033	1023	-37.7	-24.6	0.65252	11.5	1-3,1033-1031;4-10,1029-1023;11-11,1021-1021;13-21,1018-1010	x-x,1030-1030[BULt];x-x,1022-1022[BULt];12-12,1020-1019[AILt]	(((((((((..(.(((((((.(((&)))-)))))))-)-.)))))))))	GAGCAGGAGCUGUGGAGAGGCUGG&CUA-UUUCUCC-C-UCUCUUGCUC	1	4.5716	4	1	Output/S_seed/cleaveLand_result/t_plot/mdm-MIR394b-p3_2ss3CA21GC_XM_011071119.2_1023_TPlot.pdf	GO:0004806(triglyceride lipase activity);GO:0005634(nucleus);GO:0006629(lipid metabolic process);GO:0016042(lipid catabolic process);GO:0016787(hydrolase activity);GO:0016788(hydrolase activity, acting on ester bonds)	NA
XM_011071122.2:1419	PC-5p-399334_27	XM_011071122.2	1405	1428	1419	-42.5	-29.68	0.698353	6	1-16,1428-1413;20-24,1409-1405	17-19,1412-1410[SIL]	(((((...((((((((((((((((&))))))))))))))))...)))))	GGAGGAAUGCAUGAGAACUGGAGG&UUUUCAGUUCUCAUGCCGACUUCC	2	9.14319	2	0.578064	Output/S_seed/cleaveLand_result/t_plot/PC-5p-399334_27_XM_011071122.2_1419_TPlot.pdf	GO:0004739(pyruvate dehydrogenase (acetyl-transferring) activity);GO:0004802(transketolase activity);GO:0006096(glycolytic process);GO:0008270(zinc ion binding);GO:0009507(chloroplast);GO:0009941(chloroplast envelope);GO:0048868(pollen tube development);GO:0055114(oxidation-reduction process)	ko00010(Glycolysis / Gluconeogenesis);ko00020(Citrate cycle (TCA cycle));ko00620(Pyruvate metabolism)
XM_011071125.2:1074	PC-5p-459318_22	XM_011071125.2	1062	1084	1074	-32.1	-21	0.654206	10	1-4,1084-1081;5-10,1079-1074;12-17,1072-1067	x-x,1080-1080[BULt];11-11,1073-1073[SIL];18-22,1066-1062[UP3]	.....((((((.((((((.((((&))))-)))))).)))))).....	AAUCCUCUGCCUAAGGACAUAGA&UUUA-GUCCUUUGGCAGAUUUUU	2	9.14319	2	1	Output/S_seed/cleaveLand_result/t_plot/PC-5p-459318_22_XM_011071125.2_1074_TPlot.pdf	GO:0003689(DNA clamp loader activity);GO:0005663(DNA replication factor C complex);GO:0006261(DNA-dependent DNA replication)	ko03030(DNA replication);ko03420(Nucleotide excision repair);ko03430(Mismatch repair)
XM_011071128.2:820	PC-5p-562738_16	XM_011071128.2	802	829	820	-33	-22.26	0.674545	11	1-16,829-814;19-23,807-803	17-18,813-808[AILt];24-24,802-802[UP3]	.(((((......((((((((((((((((&))))))))))))))))----..))))).	UUGAGGUAUUUGAGUUUGGUUAUGAAGA&UUUUUAUGAUCAAACU----AUCCUCAU	3	13.7148	1	0.0284808	Output/S_seed/cleaveLand_result/t_plot/PC-5p-562738_16_XM_011071128.2_820_TPlot.pdf	GO:0003674(molecular_function);GO:0005634(nucleus);GO:0005773(vacuole);GO:0008150(biological_process)	NA
XM_011071134.2:6802	PC-5p-908989_7	XM_011071134.2	6792	6812	6802	-25.8	-17.2	0.666667	10.5	4-9,6809-6804;11-20,6801-6792	1-3,6812-6810[UP5];10-10,6803-6802[AILt]	((((((((((..((((((...&...))))))-.))))))))))	AAGUGUGUGAAAGUGCAACAU&UUAUUGCAC-GUCAUAUAUUU	2	9.14319	2	1	Output/S_seed/cleaveLand_result/t_plot/PC-5p-908989_7_XM_011071134.2_6802_TPlot.pdf	GO:0005634(nucleus);GO:0005737(cytoplasm)	NA
XM_011071142.2:245	bdi-miR156a_L+1R-3_2ss17AC18GA	XM_011071142.2	236	254	245	-33.9	-22.5	0.663717	8	2-7,253-248;10-17,245-238	1-1,254-254[UP5];8-9,247-246[SIL];18-19,237-236[UP3]	..((((((((..((((((.&.))))))..))))))))..	AAGCUCUUUCAGCUGUCAU&UUGACAGAAGAGAGAGCAC	4	18.2864	2	1	Output/S_seed/cleaveLand_result/t_plot/bdi-miR156a_L+1R-3_2ss17AC18GA_XM_011071142.2_245_TPlot.pdf	GO:0005737(cytoplasm);GO:0005829(cytosol);GO:0010025(wax biosynthetic process);GO:0016740(transferase activity);GO:0016747(transferase activity, transferring acyl groups other than amino-acyl groups);GO:0042761(very long-chain fatty acid biosynthetic process);GO:0071555(cell wall organization)	NA
XM_011071142.2:452	aly-MIR408-p3_2ss18CT19TG	XM_011071142.2	437	461	452	-38.6	-27.8	0.720207	6.5	2-14,460-448;15-17,446-444;18-22,441-437	1-1,461-461[UP5];x-x,447-447[BULt];x-x,443-442[BULt]	(((((..(((.(((((((((((((.&.)))))))))))))-)))--)))))	GGGCGUUGGAUGAGAGAGAGAAGAU&CUCUUUUCUCUCUC-UCU--UGCUC	13	59.4307	2	1	Output/S_seed/cleaveLand_result/t_plot/aly-MIR408-p3_2ss18CT19TG_XM_011071142.2_452_TPlot.pdf	GO:0005737(cytoplasm);GO:0005829(cytosol);GO:0010025(wax biosynthetic process);GO:0016740(transferase activity);GO:0016747(transferase activity, transferring acyl groups other than amino-acyl groups);GO:0042761(very long-chain fatty acid biosynthetic process);GO:0071555(cell wall organization)	NA
XM_011071142.2:476	PC-3p-518941_18	XM_011071142.2	450	485	476	-34.7	-22.8	0.657061	17.5	1-14,485-472;15-22,457-450	x-x,471-458[BULt]	((((((((..............((((((((((((((&))))))))))))))--------------))))))))	GAGAGAGAAGAUCGAAGAAGCUAUGGAGAGAGAUGG&UCAUCUCUCUUUGU--------------UCUCUUUC	2	9.14319	3	1	Output/S_seed/cleaveLand_result/t_plot/PC-3p-518941_18_XM_011071142.2_476_TPlot.pdf	GO:0005737(cytoplasm);GO:0005829(cytosol);GO:0010025(wax biosynthetic process);GO:0016740(transferase activity);GO:0016747(transferase activity, transferring acyl groups other than amino-acyl groups);GO:0042761(very long-chain fatty acid biosynthetic process);GO:0071555(cell wall organization)	NA
XM_011071142.2:481	PC-3p-306260_39	XM_011071142.2	469	490	481	-37.4	-27.7	0.740642	8.5	3-15,488-476;17-20,474-471	1-2,490-489[UP5];16-16,475-475[SIL];21-22,470-469[UP3]	..((((.(((((((((((((..&..))))))))))))).))))..	GCUAUGGAGAGAGAUGGCGGAC&AACCGCCGUUUCUCUGUAUAAC	7	32.0012	2	0.882495	Output/S_seed/cleaveLand_result/t_plot/PC-3p-306260_39_XM_011071142.2_481_TPlot.pdf	GO:0005737(cytoplasm);GO:0005829(cytosol);GO:0010025(wax biosynthetic process);GO:0016740(transferase activity);GO:0016747(transferase activity, transferring acyl groups other than amino-acyl groups);GO:0042761(very long-chain fatty acid biosynthetic process);GO:0071555(cell wall organization)	NA
XM_011071142.2:573	PC-5p-248801_51	XM_011071142.2	560	582	573	-40.4	-26.3	0.65099	12.5	5-16,578-567;18-20,565-563	1-4,582-579[UP5];17-17,566-566[SIL];21-23,562-560[UP3]	...(((.((((((((((((....&....)))))))))))).)))...	UUGAGUAUAGGGGGCAGAGGCCG&UACACUUUGCCCCCUGAACUAUU	1	4.5716	4	0.999151	Output/S_seed/cleaveLand_result/t_plot/PC-5p-248801_51_XM_011071142.2_573_TPlot.pdf	GO:0005737(cytoplasm);GO:0005829(cytosol);GO:0010025(wax biosynthetic process);GO:0016740(transferase activity);GO:0016747(transferase activity, transferring acyl groups other than amino-acyl groups);GO:0042761(very long-chain fatty acid biosynthetic process);GO:0071555(cell wall organization)	NA
XM_011071152.2:6733	PC-5p-908989_7	XM_011071152.2	6723	6743	6733	-25.8	-17.2	0.666667	10.5	4-9,6740-6735;11-20,6732-6723	1-3,6743-6741[UP5];10-10,6734-6733[AILt]	((((((((((..((((((...&...))))))-.))))))))))	AAGUGUGUGAAAGUGCAACAU&UUAUUGCAC-GUCAUAUAUUU	1	4.5716	4	1	Output/S_seed/cleaveLand_result/t_plot/PC-5p-908989_7_XM_011071152.2_6733_TPlot.pdf	GO:0005634(nucleus);GO:0005737(cytoplasm)	NA
XM_011071155.2:1075	ath-miR858a_L-1R-1	XM_011071155.2	1065	1084	1075	-32.6	-21.3	0.653374	5	1-10,1084-1075;11-12,1073-1072;15-19,1069-1065	x-x,1074-1074[BULt];13-14,1071-1070[SIL]	(((((..((.((((((((((&))))))))))-))..)))))	GGGUUAUACGAGACAACGAA&UUCGUUGUCU-GUUCGACCU	1	4.5716	4	1	Output/S_seed/cleaveLand_result/t_plot/ath-miR858a_L-1R-1_XM_011071155.2_1075_TPlot.pdf	GO:0009813(flavonoid biosynthetic process);GO:0043231(intracellular membrane-bounded organelle);GO:0052696(flavonoid glucuronidation);GO:0080043(quercetin 3-O-glucosyltransferase activity);GO:0080044(quercetin 7-O-glucosyltransferase activity)	NA
XM_011071155.2:1154	osa-miR394_1ss11GT	XM_011071155.2	1141	1166	1154	-36.7	-25.8	0.702997	13	2-7,1165-1160;8-17,1156-1147;18-20,1143-1141	1-1,1166-1166[UP5];x-x,1159-1157[BULt];x-x,1146-1144[BULt]	(((...((((((((((...((((((.&.))))))---))))))))))---)))	GGAAAAGGUGGGGAGAAUUGUGCCAU&UUGGCAU---UCUUUCCACC---UCC	1	4.5716	4	1	Output/S_seed/cleaveLand_result/t_plot/osa-miR394_1ss11GT_XM_011071155.2_1154_TPlot.pdf	GO:0009813(flavonoid biosynthetic process);GO:0043231(intracellular membrane-bounded organelle);GO:0052696(flavonoid glucuronidation);GO:0080043(quercetin 3-O-glucosyltransferase activity);GO:0080044(quercetin 7-O-glucosyltransferase activity)	NA
XM_011071156.2:186	PC-5p-841794_8	XM_011071156.2	172	195	186	-34.2	-25.3	0.739766	9.5	2-5,194-191;8-22,188-174	1-1,195-195[UP5];6-7,190-189[SIL];23-24,173-172[UP3]	..(((((((((((((((..((((.&.))))..)))))))))))))))..	AUGAUAUGCCAAGGGAUGCAAAGA&ACUUUUAGUCCUUUGGCAUAUUUU	1	4.5716	4	0.932944	Output/S_seed/cleaveLand_result/t_plot/PC-5p-841794_8_XM_011071156.2_186_TPlot.pdf	GO:0000124(SAGA complex);GO:0004402(histone acetyltransferase activity);GO:0005515(protein binding);GO:0005634(nucleus);GO:0005669(transcription factor TFIID complex);GO:0006352(DNA-templated transcription, initiation);GO:0006366(transcription by RNA polymerase II);GO:0008134(transcription factor binding);GO:0043966(histone H3 acetylation);GO:0044212(transcription regulatory region DNA binding);G…	ko03022(Basal transcription factors)
XM_011071156.2:425	PC-5p-468301_22	XM_011071156.2	411	436	425	-36.6	-24.4	0.666667	11	1-9,436-428;10-18,425-417;21-24,414-411	x-x,427-426[BULt];19-20,416-415[SIL]	((((..(((((((((..(((((((((&)))))))))--)))))))))..))))	GAGGUGCUGCUGGAGUUGGCUAGGAG&UUUUUAGUC--CUCUAGCAGAUUUUC	2	9.14319	2	0.999803	Output/S_seed/cleaveLand_result/t_plot/PC-5p-468301_22_XM_011071156.2_425_TPlot.pdf	GO:0000124(SAGA complex);GO:0004402(histone acetyltransferase activity);GO:0005515(protein binding);GO:0005634(nucleus);GO:0005669(transcription factor TFIID complex);GO:0006352(DNA-templated transcription, initiation);GO:0006366(transcription by RNA polymerase II);GO:0008134(transcription factor binding);GO:0043966(histone H3 acetylation);GO:0044212(transcription regulatory region DNA binding);G…	ko03022(Basal transcription factors)
XM_011071164.1:862	bdi-MIR156a-p5_2ss18GT19CT	XM_011071164.1	853	871	862	-30.1	-23.8	0.790698	4.5	1-11,871-861;13-13,859-859;15-19,857-853	12-12,860-860[SIL];14-14,858-858[SIL]	(((((.(.(((((((((((&))))))))))).).)))))	GAUCUGUGUCUUCUGUCGA&UUGACAGAAGAGAGAGAUU	1	4.5716	4	0.998403	Output/S_seed/cleaveLand_result/t_plot/bdi-MIR156a-p5_2ss18GT19CT_XM_011071164.1_862_TPlot.pdf	GO:0005739(mitochondrion);GO:0008150(biological_process);GO:0009507(chloroplast)	NA
XM_011071167.2:207	PC-5p-927913_7	XM_011071167.2	193	215	207	-41.2	-30.6	0.742718	10.5	4-9,212-207;11-24,206-193	1-3,215-213[UP5];10-10,x-x[BULq]	((((((((((((((-((((((...&...)))))).))))))))))))))	ACGGAGCUGAGGCU-GGGGCUUCC&UUUAGUCUCGAGCCUUAGUUCUGU	1	4.5716	4	0.498389	Output/S_seed/cleaveLand_result/t_plot/PC-5p-927913_7_XM_011071167.2_207_TPlot.pdf	GO:0003700(DNA binding transcription factor activity);GO:0005515(protein binding);GO:0005634(nucleus);GO:0006351(transcription, DNA-templated);GO:0006355(regulation of transcription, DNA-templated);GO:0009630(gravitropism);GO:0009638(phototropism);GO:0009733(response to auxin);GO:0009734(auxin-activated signaling pathway);GO:0080086(stamen filament development)	ko04075(Plant hormone signal transduction)
XM_011071167.2:280	sly-MIR482e-p3_2ss8CT21CG	XM_011071167.2	269	289	280	-39.5	-26	0.658228	10.5	4-6,286-284;8-15,282-275;17-21,274-270	1-3,289-287[UP5];7-7,283-283[SIL];16-16,x-x[BULq];22-22,269-269[UP3]	.(((((-((((((((.(((...&...))).)))))))).))))).	CCGGUG-GGGAGGAGAAGGCGG&UUUCCUAUUCCUCCCAUACCGA	2	9.14319	3	0.99954	Output/S_seed/cleaveLand_result/t_plot/sly-MIR482e-p3_2ss8CT21CG_XM_011071167.2_280_TPlot.pdf	GO:0003700(DNA binding transcription factor activity);GO:0005515(protein binding);GO:0005634(nucleus);GO:0006351(transcription, DNA-templated);GO:0006355(regulation of transcription, DNA-templated);GO:0009630(gravitropism);GO:0009638(phototropism);GO:0009733(response to auxin);GO:0009734(auxin-activated signaling pathway);GO:0080086(stamen filament development)	ko04075(Plant hormone signal transduction)
XM_011071167.2:285	PC-5p-82192_154	XM_011071167.2	274	294	285	-48.3	-34.9	0.722567	7	2-11,293-284;14-16,281-279;18-20,277-275	1-1,294-294[UP5];12-13,283-282[SIL];17-17,278-278[SIL];21-21,274-274[UP3]	.(((.(((..((((((((((.&.))))))))))..))).))).	GGGGAGGAGAAGGCGGCGGCG&UGCUGCCGCCUCAUCCGCCCA	1	4.5716	4	0.999887	Output/S_seed/cleaveLand_result/t_plot/PC-5p-82192_154_XM_011071167.2_285_TPlot.pdf	GO:0003700(DNA binding transcription factor activity);GO:0005515(protein binding);GO:0005634(nucleus);GO:0006351(transcription, DNA-templated);GO:0006355(regulation of transcription, DNA-templated);GO:0009630(gravitropism);GO:0009638(phototropism);GO:0009733(response to auxin);GO:0009734(auxin-activated signaling pathway);GO:0080086(stamen filament development)	ko04075(Plant hormone signal transduction)
XM_011071167.2:296	osa-MIR164f-p5_1ss7GT	XM_011071167.2	285	308	296	-54.4	-45.6	0.838235	7.5	1-5,308-304;6-7,302-301;8-21,298-285	x-x,303-303[BULt];x-x,300-299[BULt]	((((((((((((((..((.(((((&)))))-))--))))))))))))))	GGCGGCGGCGGCGGCUGGUGCGGG&UCCGC-CU--CCGCCGCCGCCGCC	4	18.2864	2	0.992943	Output/S_seed/cleaveLand_result/t_plot/osa-MIR164f-p5_1ss7GT_XM_011071167.2_296_TPlot.pdf	GO:0003700(DNA binding transcription factor activity);GO:0005515(protein binding);GO:0005634(nucleus);GO:0006351(transcription, DNA-templated);GO:0006355(regulation of transcription, DNA-templated);GO:0009630(gravitropism);GO:0009638(phototropism);GO:0009733(response to auxin);GO:0009734(auxin-activated signaling pathway);GO:0080086(stamen filament development)	ko04075(Plant hormone signal transduction)
XM_011071167.2:305	osa-MIR5484-p5_2ss2GA19TC	XM_011071167.2	292	314	305	-41.8	-27.7	0.662679	10.5	3-5,312-310;7-10,308-305;11-19,303-295;20-21,293-292	1-2,314-313[UP5];6-6,309-309[SIL];x-x,304-304[BULt];x-x,294-294[BULt]	((.(((((((((.((((.(((..&..))).))))-)))))))))-))	GCGGCGGCUGGUGCGGGGAACAA&UAGUUGCCUG-AUCAGCUGC-GC	1	4.5716	4	1	Output/S_seed/cleaveLand_result/t_plot/osa-MIR5484-p5_2ss2GA19TC_XM_011071167.2_305_TPlot.pdf	GO:0003700(DNA binding transcription factor activity);GO:0005515(protein binding);GO:0005634(nucleus);GO:0006351(transcription, DNA-templated);GO:0006355(regulation of transcription, DNA-templated);GO:0009630(gravitropism);GO:0009638(phototropism);GO:0009733(response to auxin);GO:0009734(auxin-activated signaling pathway);GO:0080086(stamen filament development)	ko04075(Plant hormone signal transduction)
XM_011071173.2:383	mes-MIR169m-p5_2ss6CT21TC	XM_011071173.2	371	393	383	-41.5	-28.2	0.679518	10	1-5,393-389;7-11,386-382;12-21,380-371	6-6,388-387[AILt];x-x,381-381[BULt]	((((((((((.(((((..(((((&)))))-.)))))-))))))))))	GGCCGAGAGCGGACCUUUUUGGA&UCCGG-UAGGUU-GUUCUUGGCC	1	4.5716	4	1	Output/S_seed/cleaveLand_result/t_plot/mes-MIR169m-p5_2ss6CT21TC_XM_011071173.2_383_TPlot.pdf	GO:0006120(mitochondrial electron transport, NADH to ubiquinone);GO:0008137(NADH dehydrogenase (ubiquinone) activity);GO:0009507(chloroplast);GO:0016020(membrane);GO:0016021(integral component of membrane)	ko00190(Oxidative phosphorylation)
XM_011071178.2:1105	ath-miR858a_L-1R-1	XM_011071178.2	1097	1114	1105	-32.6	-25.5	0.782209	4	1-15,1114-1100;17-19,1099-1097	16-16,x-x[BULq]	(((-(((((((((((((((&))))))))))))))).)))	AGG-CGGGCAGACAAUGAG&UUCGUUGUCUGUUCGACCU	4	18.2864	2	0.862135	Output/S_seed/cleaveLand_result/t_plot/ath-miR858a_L-1R-1_XM_011071178.2_1105_TPlot.pdf	GO:0005634(nucleus);GO:0006457(protein folding);GO:0051082(unfolded protein binding)	NA
XM_011071180.2:389	PC-5p-4531_1476	XM_011071180.2	378	403	389	-37.7	-27.1	0.718833	15.5	1-4,403-400;5-19,394-380	x-x,399-395[BULt];20-21,379-378[UP3]	..(((((((((((((((.....((((&))))-----)))))))))))))))..	UCUGGGAUGCCAUGGGCCAUUGGCGA&UCGU-----GUUCAUGGCAUCUCAUC	2	9.14319	3	0.660749	Output/S_seed/cleaveLand_result/t_plot/PC-5p-4531_1476_XM_011071180.2_389_TPlot.pdf	GO:0000027(ribosomal large subunit assembly);GO:0003735(structural constituent of ribosome);GO:0006412(translation);GO:0022625(cytosolic large ribosomal subunit)	ko03010(Ribosome)
XM_011071186.2:306	PC-3p-952622_6	XM_011071186.2	294	315	306	-31.6	-21.4	0.677215	9	1-11,315-305;13-17,304-300	12-12,x-x[BULq];18-23,299-294[UP3]	......(((((-(((((((((((&))))))))))).)))))......	ACAUGAACGAC-ACAUCCCAUAG&UUAUGGGAUGUAGUUGUAAUUUU	5	22.858	2	0.999337	Output/S_seed/cleaveLand_result/t_plot/PC-3p-952622_6_XM_011071186.2_306_TPlot.pdf	GO:0004163(diphosphomevalonate decarboxylase activity);GO:0005829(cytosol);GO:0019287(isopentenyl diphosphate biosynthetic process, mevalonate pathway)	ko00900(Terpenoid backbone biosynthesis)
XM_011071188.2:149	osa-miR398a	XM_011071188.2	138	158	149	-40.6	-27.6	0.679803	11.5	4-9,155-150;12-21,147-138	1-3,158-156[UP5];10-11,149-148[SIL]	((((((((((..((((((...&...))))))..))))))))))	AAGGGGUGGCGGGGGAGCUAA&UGUGUUCUCAGGUCACCCCUU	1	4.5716	4	0.999873	Output/S_seed/cleaveLand_result/t_plot/osa-miR398a_XM_011071188.2_149_TPlot.pdf	GO:0004028(3-chloroallyl aldehyde dehydrogenase activity);GO:0004029(aldehyde dehydrogenase (NAD) activity)	ko00010(Glycolysis / Gluconeogenesis);ko00053(Ascorbate and aldarate metabolism);ko00620(Pyruvate metabolism);ko00071(Fatty acid degradation);ko00561(Glycerolipid metabolism);ko00280(Valine, leucine and isoleucine degradation);ko00310(Lysine degradation);ko00330(Arginine and proline metabolism);ko00340(Histidine metabolism);ko00380(Tryptophan metabolism);ko00410(beta-Alanine metabolism);ko00903(L…
XM_011071188.2:762	mdm-miR2118a	XM_011071188.2	750	776	762	-43	-28.12	0.653953	15	1-6,776-771;8-18,764-754;20-22,752-750	7-7,770-765[AILt];19-19,753-753[SIL]	(((.(((((((((((......((((((&))))))-----.))))))))))).)))	UGGAGCUUGGUGGCAAAUGUCCGGUGG&CUACCG-----AUGCCACUAAGUCCCA	1	4.5716	4	0.999979	Output/S_seed/cleaveLand_result/t_plot/mdm-miR2118a_XM_011071188.2_762_TPlot.pdf	GO:0004028(3-chloroallyl aldehyde dehydrogenase activity);GO:0004029(aldehyde dehydrogenase (NAD) activity)	ko00010(Glycolysis / Gluconeogenesis);ko00053(Ascorbate and aldarate metabolism);ko00620(Pyruvate metabolism);ko00071(Fatty acid degradation);ko00561(Glycerolipid metabolism);ko00280(Valine, leucine and isoleucine degradation);ko00310(Lysine degradation);ko00330(Arginine and proline metabolism);ko00340(Histidine metabolism);ko00380(Tryptophan metabolism);ko00410(beta-Alanine metabolism);ko00903(L…
XM_011071193.2:367	ath-MIR414-p5_2ss18TA22CT	XM_011071193.2	355	376	367	-34.1	-23	0.674487	8	2-16,375-361	1-1,376-376[UP5];17-22,360-355[UP3]	......(((((((((((((((.&.)))))))))))))))......	GCCGACGAUGAUGAUGAUGAUC&CAUCGUCAUCAUCAUCAACAUU	2	9.14319	3	1	Output/S_seed/cleaveLand_result/t_plot/ath-MIR414-p5_2ss18TA22CT_XM_011071193.2_367_TPlot.pdf	GO:0003746(translation elongation factor activity);GO:0005773(vacuole);GO:0005794(Golgi apparatus);GO:0005829(cytosol);GO:0005853(eukaryotic translation elongation factor 1 complex);GO:0005886(plasma membrane);GO:0006414(translational elongation);GO:0009506(plasmodesma);GO:0042742(defense response to bacterium);GO:0048046(apoplast)	NA
XM_011071193.2:410	osa-miR394	XM_011071193.2	399	419	410	-39.2	-25.9	0.660714	7	2-5,418-415;7-10,413-410;11-14,408-405;16-20,403-399	1-1,419-419[UP5];6-6,414-414[SIL];x-x,409-409[BULt];15-15,404-404[SIL]	(((((.((((.((((.((((.&.)))).))))-)))).)))))	GGAGGAGGACAAGAAAGCCGC&UUGGCAUUCU-GUCCACCUCC	1	4.5716	4	1	Output/S_seed/cleaveLand_result/t_plot/osa-miR394_XM_011071193.2_410_TPlot.pdf	GO:0003746(translation elongation factor activity);GO:0005773(vacuole);GO:0005794(Golgi apparatus);GO:0005829(cytosol);GO:0005853(eukaryotic translation elongation factor 1 complex);GO:0005886(plasma membrane);GO:0006414(translational elongation);GO:0009506(plasmodesma);GO:0042742(defense response to bacterium);GO:0048046(apoplast)	NA
XM_011071193.2:427	PC-3p-518941_18	XM_011071193.2	411	437	427	-34.7	-22.6	0.651297	10	2-3,436-435;4-17,433-420;18-22,415-411	1-1,437-437[UP5];x-x,434-434[BULt];x-x,419-416[BULt]	(((((....((((((((((((((.((.&.))-))))))))))))))----)))))	GAAAGCCGCAGAACAGAGGGAGGCUGC&UCA-UCUCUCUUUGUUCU----CUUUC	1	4.5716	4	1	Output/S_seed/cleaveLand_result/t_plot/PC-3p-518941_18_XM_011071193.2_427_TPlot.pdf	GO:0003746(translation elongation factor activity);GO:0005773(vacuole);GO:0005794(Golgi apparatus);GO:0005829(cytosol);GO:0005853(eukaryotic translation elongation factor 1 complex);GO:0005886(plasma membrane);GO:0006414(translational elongation);GO:0009506(plasmodesma);GO:0042742(defense response to bacterium);GO:0048046(apoplast)	NA
XM_011071197.2:333	PC-5p-31753_333	XM_011071197.2	319	342	333	-37	-24.1	0.651351	10	3-6,340-337;8-14,335-329;17-24,326-319	1-2,342-341[UP5];7-7,336-336[SIL];15-16,328-327[SIL]	((((((((..(((((((.((((..&..)))).)))))))..))))))))	GCCGAAAUGCUCAGCAUCGGACCC&UAGUCCUGUGUUGAUAAUUUUGGU	1	4.5716	4	0.999887	Output/S_seed/cleaveLand_result/t_plot/PC-5p-31753_333_XM_011071197.2_333_TPlot.pdf	GO:0009533(chloroplast stromal thylakoid);GO:0009535(chloroplast thylakoid membrane);GO:0016688(L-ascorbate peroxidase activity)	ko00053(Ascorbate and aldarate metabolism);ko00480(Glutathione metabolism)
XM_011071199.2:249	PC-5p-290200_42	XM_011071199.2	234	258	249	-43.1	-29.2	0.677494	7	1-4,258-255;6-14,253-245;16-21,243-238;22-24,236-234	5-5,254-254[SIL];15-15,244-244[SIL];x-x,237-237[BULt]	(((.((((((.(((((((((.((((&)))).))))))))).))))))-)))	CGUACCAGAAUUCUGCCGGGAGACU&AGUCCUCUGGCAGAUUUUUGG-AUG	1	4.5716	4	0.996216	Output/S_seed/cleaveLand_result/t_plot/PC-5p-290200_42_XM_011071199.2_249_TPlot.pdf	GO:0032981(mitochondrial respiratory chain complex I assembly)	NA
XM_011071205.2:408	PC-5p-483486_21	XM_011071205.2	395	419	408	-38.6	-27.6	0.715026	7	1-6,419-414;7-14,411-404;15-18,402-399;19-21,397-395	x-x,413-412[BULt];x-x,403-403[BULt];x-x,398-398[BULt]	(((.((((.((((((((..((((((&))))))--))))))))-))))-)))	GCAUCGUGAUCUUUGCCGAGUCUGU&AUAGAC--GGCAAAGA-CACG-UGC	1	4.5716	4	0.552876	Output/S_seed/cleaveLand_result/t_plot/PC-5p-483486_21_XM_011071205.2_408_TPlot.pdf	GO:0000054(ribosomal subunit export from nucleus);GO:0003924(GTPase activity);GO:0005634(nucleus);GO:0005737(cytoplasm);GO:0006606(protein import into nucleus)	ko03013(RNA transport);ko03008(Ribosome biogenesis in eukaryotes)
XM_011071205.2:50	osa-miR156k_L+1R-2	XM_011071205.2	40	58	50	-35.7	-25.2	0.705882	4	1-8,58-51;10-20,50-40	9-9,x-x[BULq]	(((((((((((-((((((((&)))))))).)))))))))))	UGUUCUUUCUC-UCUGUUAA&UUGACAGAAGAGAGAGAGCA	9	41.1444	2	0.999967	Output/S_seed/cleaveLand_result/t_plot/osa-miR156k_L+1R-2_XM_011071205.2_50_TPlot.pdf	GO:0000054(ribosomal subunit export from nucleus);GO:0003924(GTPase activity);GO:0005634(nucleus);GO:0005737(cytoplasm);GO:0006606(protein import into nucleus)	ko03013(RNA transport);ko03008(Ribosome biogenesis in eukaryotes)
XM_011071210.2:1636	ppe-MIR169a-p3	XM_011071210.2	1621	1645	1636	-38.2	-25.5	0.667539	10	2-13,1644-1633;14-19,1628-1623	1-1,1645-1645[UP5];x-x,1632-1629[BULt];20-21,1622-1621[UP3]	..((((((....((((((((((((.&.))))))))))))----))))))..	UGGGUCGAAGGCGGACGACUUGCCU&CGGCAAGUUGUCU----UUGGCUAC	1	4.5716	4	1	Output/S_seed/cleaveLand_result/t_plot/ppe-MIR169a-p3_XM_011071210.2_1636_TPlot.pdf	GO:0005634(nucleus)	NA
XM_011071210.2:1637	csi-MIR169g-p3_1ss22CT	XM_011071210.2	1621	1646	1637	-38.5	-25.5	0.662338	12	3-14,1644-1633;15-20,1628-1623	1-2,1646-1645[UP5];x-x,1632-1629[BULt];21-22,1622-1621[UP3]	..((((((....((((((((((((..&..))))))))))))----))))))..	UGGGUCGAAGGCGGACGACUUGCCUU&UCGGCAAGUUGUCU----UUGGCUAU	1	4.5716	4	1	Output/S_seed/cleaveLand_result/t_plot/csi-MIR169g-p3_1ss22CT_XM_011071210.2_1637_TPlot.pdf	GO:0005634(nucleus)	NA
XM_011071210.2:2644	PC-3p-230_19306	XM_011071210.2	2631	2653	2644	-40	-26.6	0.665	8.5	3-11,2651-2643;12-14,2641-2639;15-20,2636-2631	1-2,2653-2652[UP5];x-x,2642-2642[BULt];x-x,2638-2637[BULt]	((((((..(((.(((((((((..&..)))))))))-)))--))))))	GGUUGAAUUCUAGCAGCCCGGAU&CCUCGGGCUGC-AGA--UUAACC	1	4.5716	4	0.999986	Output/S_seed/cleaveLand_result/t_plot/PC-3p-230_19306_XM_011071210.2_2644_TPlot.pdf	GO:0005634(nucleus)	NA
XM_011071210.2:2675	aly-MIR408-p5_2ss7TA18CT	XM_011071210.2	2664	2683	2675	-38.7	-26.1	0.674419	8	3-6,2681-2678;8-20,2677-2665	1-2,2683-2682[UP5];7-7,x-x[BULq];21-21,2664-2664[UP3]	.(((((((((((((-((((..&..)))).))))))))))))).	UGAGGGAGAGAGAG-GGGAUU&UCUCUCACUCUCUCUCUUUCC	1	4.5716	4	1	Output/S_seed/cleaveLand_result/t_plot/aly-MIR408-p5_2ss7TA18CT_XM_011071210.2_2675_TPlot.pdf	GO:0005634(nucleus)	NA
XM_011071210.2:2676	PC-3p-178256_74	XM_011071210.2	2662	2685	2676	-43.9	-31.4	0.715262	6	2-14,2684-2672;17-22,2669-2664	1-1,2685-2685[UP5];15-16,2671-2670[SIL];23-24,2663-2662[UP3]	..((((((..(((((((((((((.&.)))))))))))))..))))))..	GGUGAGGGAGAGAGAGGGGAUUCC&AGAAUCCCCUCUUUGGUCCUCAAA	5	22.858	2	0.703128	Output/S_seed/cleaveLand_result/t_plot/PC-3p-178256_74_XM_011071210.2_2676_TPlot.pdf	GO:0005634(nucleus)	NA
XM_011071210.2:3989	PC-5p-504334_19	XM_011071210.2	3975	3998	3989	-40.3	-27.56	0.683871	14.5	4-8,3995-3991;13-24,3986-3975	1-3,3998-3996[UP5];9-12,3990-3987[SIL]	((((((((((((....(((((...&...)))))....))))))))))))	GCUCGAGGGCUACCACUGAGCUUG&AUUGCUUACUUUUAGUCCUCGAGC	3	13.7148	2	0.838247	Output/S_seed/cleaveLand_result/t_plot/PC-5p-504334_19_XM_011071210.2_3989_TPlot.pdf	GO:0005634(nucleus)	NA
XM_011071210.2:4155	PC-3p-130276_102	XM_011071210.2	4142	4164	4155	-42	-29.2	0.695238	14.5	7-14,4158-4151;16-23,4150-4143	1-6,4164-4159[UP5];15-15,x-x[BULq];24-24,4142-4142[UP3]	.((((((((-((((((((......&......)))))))).)))))))).	CCUGGCAGG-CUUGGGGCCCCUCC&AAUAUUGUCCCAAGAUCUGCCAGA	1	4.5716	4	0.858408	Output/S_seed/cleaveLand_result/t_plot/PC-3p-130276_102_XM_011071210.2_4155_TPlot.pdf	GO:0005634(nucleus)	NA
XM_011071215.2:230	csi-MIR169a-p3_2ss8CT18TC	XM_011071215.2	220	239	230	-35.1	-23.2	0.660969	7	3-15,237-225;18-20,222-220	1-2,239-238[UP5];16-17,224-223[SIL]	(((..(((((((((((((..&..)))))))))))))..)))	AAGGAGCUUGAGAAGGAGCC&UUCUCCUUCUUGAGCCACUU	8	36.5728	2	1	Output/S_seed/cleaveLand_result/t_plot/csi-MIR169a-p3_2ss8CT18TC_XM_011071215.2_230_TPlot.pdf	GO:0003746(translation elongation factor activity);GO:0003924(GTPase activity);GO:0005622(intracellular)	ko03013(RNA transport)
XM_011071215.2:286	gma-MIR4995-p5_1ss19GC	XM_011071215.2	280	294	286	-34.8	-23.5	0.675287	7	1-1,294-294;3-10,293-286;14-19,285-280	2-2,x-x[BULq];11-13,x-x[BULq]	((((((---((((((((-(&).))))))))...))))))	GUUCCC---ACCAAGCC-C&GUGGCUUGGUUAAGGGAAC	3	13.7148	3	0.999746	Output/S_seed/cleaveLand_result/t_plot/gma-MIR4995-p5_1ss19GC_XM_011071215.2_286_TPlot.pdf	GO:0003746(translation elongation factor activity);GO:0003924(GTPase activity);GO:0005622(intracellular)	ko03013(RNA transport)
XM_011071217.2:2560	mtr-MIR2592bj-p3_2ss12TC19AT	XM_011071217.2	2545	2570	2560	-36.5	-23.8	0.652055	10	1-7,2570-2564;8-12,2562-2558;13-14,2556-2555;15-19,2549-2545	x-x,2563-2563[BULt];x-x,2557-2557[BULt];x-x,2554-2550[BULt]	(((((.....((.(((((.(((((((&)))))))-)))))-))-----)))))	AGACAGAACUGGAGACAGUUGGGAGU&AUUCCCA-CUGUC-CC-----UGUCU	3	13.7148	2	1	Output/S_seed/cleaveLand_result/t_plot/mtr-MIR2592bj-p3_2ss12TC19AT_XM_011071217.2_2560_TPlot.pdf	GO:0001558(regulation of cell growth);GO:0005524(ATP binding);GO:0005576(extracellular region);GO:0005739(mitochondrion);GO:0005886(plasma membrane);GO:0006468(protein phosphorylation);GO:0009664(plant-type cell wall organization);GO:0009944(polarity specification of adaxial/abaxial axis);GO:0009965(leaf morphogenesis);GO:0010087(phloem or xylem histogenesis);GO:0010103(stomatal complex morphogen…	ko04016(MAPK signaling pathway - plant)
XM_011071221.2:601	stu-MIR8005c-p3_1ss13AG	XM_011071221.2	590	612	601	-36.1	-23.5	0.65097	12	4-8,609-605;9-21,602-590	1-3,612-610[UP5];x-x,604-603[BULt]	(((((((((((((..(((((...&...)))))--)))))))))))))	ACUCUAAGCCCUGCAAACCUGGU&UUAGGGUU--UAGGGUUUAGGGU	1	4.5716	4	1	Output/S_seed/cleaveLand_result/t_plot/stu-MIR8005c-p3_1ss13AG_XM_011071221.2_601_TPlot.pdf	GO:0004655(porphobilinogen synthase activity);GO:0005829(cytosol);GO:0006783(heme biosynthetic process);GO:0008270(zinc ion binding)	ko00860(Porphyrin and chlorophyll metabolism)
XM_011071238.2:1068	PC-5p-318042_38	XM_011071238.2	1042	1077	1068	-44.3	-29.4	0.663657	19	3-18,1075-1060;19-24,1047-1042	1-2,1077-1076[UP5];x-x,1059-1048[BULt]	((((((............((((((((((((((((..&..))))))))))))))))------------))))))	GGUGGAUCUAGAACUAAUGCUGCGGGAACGCCUCCA&AAGAGGCGUUUUUGUGGC------------UCCAUC	2	9.14319	2	0.997905	Output/S_seed/cleaveLand_result/t_plot/PC-5p-318042_38_XM_011071238.2_1068_TPlot.pdf	GO:0008150(biological_process)	NA
XM_011071238.2:988	osa-miR166g-3p_R-3_1ss1TA	XM_011071238.2	980	997	988	-34	-22.7	0.667647	8.5	4-14,994-984;16-18,982-980	1-3,997-995[UP5];15-15,983-983[SIL]	(((.(((((((((((...&...))))))))))).)))	GGGCGGGGCCUGGUCAGA&ACGGACCAGGCUUCAUUC	3	13.7148	2	1	Output/S_seed/cleaveLand_result/t_plot/osa-miR166g-3p_R-3_1ss1TA_XM_011071238.2_988_TPlot.pdf	GO:0008150(biological_process)	NA
XM_011071239.2:648	PC-3p-552856_17	XM_011071239.2	636	656	648	-37.5	-24.9	0.664	8	1-9,656-648;11-14,647-644;15-16,642-641	10-10,x-x[BULq];x-x,643-643[BULt];17-21,640-636[UP3]	.....((.((((-(((((((((&))))))))).))))-)).....	GCGCAGGAGCGA-GCGAUCAAG&CUUGAUCGCGUCGC-CCAAAUU	2	9.14319	3	0.991605	Output/S_seed/cleaveLand_result/t_plot/PC-3p-552856_17_XM_011071239.2_648_TPlot.pdf	GO:0003674(molecular_function);GO:0005739(mitochondrion);GO:0008150(biological_process);GO:0009507(chloroplast)	NA
XM_011071242.2:276	PC-5p-709069_11	XM_011071242.2	263	285	276	-33.6	-22.7	0.675595	14	4-13,282-273;16-23,270-263	1-3,285-283[UP5];14-15,272-271[SIL]	((((((((..((((((((((...&...))))))))))..))))))))	GGGUGGGGGUGGGGGUGGGGGUU&UUAUUCCAUCUUUUACUCCAUUC	1	4.5716	4	1	Output/S_seed/cleaveLand_result/t_plot/PC-5p-709069_11_XM_011071242.2_276_TPlot.pdf	GO:0006950(response to stress);GO:0016787(hydrolase activity)	NA
XM_011071242.2:277	mdm-miR482b	XM_011071242.2	262	286	277	-41.8	-28.5	0.681818	13.5	4-14,283-273;15-22,269-262	1-3,286-284[UP5];x-x,272-270[BULt]	((((((((...(((((((((((...&...)))))))))))---))))))))	GGGGUGGGGGUGGGGGUGGGGGUUG&UCUUUCCUAUCCCU---CCCAUUCC	1	4.5716	4	1	Output/S_seed/cleaveLand_result/t_plot/mdm-miR482b_XM_011071242.2_277_TPlot.pdf	GO:0006950(response to stress);GO:0016787(hydrolase activity)	NA
XM_011071244.2:320	osa-MIR5484-p3_2ss7AC19GC	XM_011071244.2	310	329	320	-34.9	-23	0.659026	4.5	1-11,329-319;13-17,317-313;19-21,312-310	12-12,318-318[SIL];18-18,x-x[BULq]	(((-(((((.(((((((((((&))))))))))).))))).)))	AAG-GUGAGUGGGAGAAAGAA&UUUUUUCUCCCCCUUACGCUU	1	4.5716	4	1	Output/S_seed/cleaveLand_result/t_plot/osa-MIR5484-p3_2ss7AC19GC_XM_011071244.2_320_TPlot.pdf	GO:0003674(molecular_function);GO:0005634(nucleus);GO:0008150(biological_process)	NA
XM_011071244.2:344	aly-MIR408-p3_2ss17CT21CT	XM_011071244.2	333	353	344	-38.6	-29.4	0.761658	3	1-14,353-340;17-20,337-334	15-16,339-338[SIL];21-21,333-333[UP3]	.((((..((((((((((((((&))))))))))))))..)))).	UAGAACAAGAGAGAGAGAGAG&CUCUCUCUCUCUCUCCUUCUU	2	9.14319	3	1	Output/S_seed/cleaveLand_result/t_plot/aly-MIR408-p3_2ss17CT21CT_XM_011071244.2_344_TPlot.pdf	GO:0003674(molecular_function);GO:0005634(nucleus);GO:0008150(biological_process)	NA
XM_011071244.2:347	aly-MIR408-p3_2ss18CT19TG	XM_011071244.2	335	355	347	-38.6	-26.7	0.69171	5	2-6,354-350;8-19,349-338;21-22,336-335	1-1,355-355[UP5];7-7,x-x[BULq];20-20,337-337[SIL]	((.((((((((((((-(((((.&.))))).)))))))))))).))	GAACAAGAGAGAGAG-AGAGAA&CUCUUUUCUCUCUCUCUUGCUC	5	22.858	2	1	Output/S_seed/cleaveLand_result/t_plot/aly-MIR408-p3_2ss18CT19TG_XM_011071244.2_347_TPlot.pdf	GO:0003674(molecular_function);GO:0005634(nucleus);GO:0008150(biological_process)	NA
XM_011071244.2:585	PC-5p-938622_6	XM_011071244.2	571	594	585	-33.8	-22.7	0.671598	17	8-10,587-585;11-23,583-571	1-7,594-588[UP5];x-x,584-584[BULt]	(((((((((((((.(((.......&.......)))-)))))))))))))	GAGGAGUGCACGGAGGAAUACAUA&CAAUUUAUCC-CCGUGUAUUUUUC	1	4.5716	4	0.999932	Output/S_seed/cleaveLand_result/t_plot/PC-5p-938622_6_XM_011071244.2_585_TPlot.pdf	GO:0003674(molecular_function);GO:0005634(nucleus);GO:0008150(biological_process)	NA
XM_011071249.2:191	aly-MIR408-p5_2ss7TA18CT	XM_011071249.2	181	199	191	-38.7	-25.2	0.651163	6	1-4,199-196;6-12,195-189;14-20,188-182	5-5,x-x[BULq];13-13,x-x[BULq];21-21,181-181[UP3]	.(((((((-(((((((-((((&)))).))))))).))))))).	UGGGAGAG-GGGAGUG-GAGA&UCUCUCACUCUCUCUCUUUCC	1	4.5716	4	1	Output/S_seed/cleaveLand_result/t_plot/aly-MIR408-p5_2ss7TA18CT_XM_011071249.2_191_TPlot.pdf	GO:0003677(DNA binding);GO:0005634(nucleus);GO:0006355(regulation of transcription, DNA-templated);GO:0016746(transferase activity, transferring acyl groups);GO:0046872(metal ion binding)	ko00071(Fatty acid degradation);ko00592(alpha-Linolenic acid metabolism);ko01040(Biosynthesis of unsaturated fatty acids);ko04146(Peroxisome)
XM_011071251.2:384	PC-3p-257609_49	XM_011071251.2	372	393	384	-32.6	-21.6	0.662577	7	3-13,391-381;15-17,380-378;19-23,376-372	1-2,393-392[UP5];14-14,x-x[BULq];18-18,377-377[SIL]	(((((.(((-(((((((((((..&..))))))))))).))).)))))	GAGGAUUAC-GAUGCCAAUAAUA&UUUUGUUGGCAUCAGUAUUUUUC	1	4.5716	4	1	Output/S_seed/cleaveLand_result/t_plot/PC-3p-257609_49_XM_011071251.2_384_TPlot.pdf	GO:0005789(endoplasmic reticulum membrane);GO:0006886(intracellular protein transport);GO:0008320(protein transmembrane transporter activity);GO:0015031(protein transport);GO:0016020(membrane);GO:0016021(integral component of membrane);GO:0016192(vesicle-mediated transport)	NA
XM_011071251.2:737	PC-5p-422290_25	XM_011071251.2	723	746	737	-42.6	-28.4	0.666667	9.5	5-14,742-733;16-18,731-729;20-24,727-723	1-4,746-743[UP5];15-15,732-732[SIL];19-19,728-728[SIL]	(((((.(((.((((((((((....&....)))))))))).))).)))))	AGGGAGGUUAGUGAGACGACGAAC&AACGGUCGUCUCACAAAUAUCCCU	2	9.14319	3	0.446327	Output/S_seed/cleaveLand_result/t_plot/PC-5p-422290_25_XM_011071251.2_737_TPlot.pdf	GO:0005789(endoplasmic reticulum membrane);GO:0006886(intracellular protein transport);GO:0008320(protein transmembrane transporter activity);GO:0015031(protein transport);GO:0016020(membrane);GO:0016021(integral component of membrane);GO:0016192(vesicle-mediated transport)	NA
XM_011071252.2:322	osa-MIR5484-p3_2ss7AC19GC	XM_011071252.2	312	331	322	-34.9	-23	0.659026	4.5	1-11,331-321;13-17,319-315;19-21,314-312	12-12,320-320[SIL];18-18,x-x[BULq]	(((-(((((.(((((((((((&))))))))))).))))).)))	AAG-GUGAGUGGGAGAAAGAA&UUUUUUCUCCCCCUUACGCUU	1	4.5716	4	1	Output/S_seed/cleaveLand_result/t_plot/osa-MIR5484-p3_2ss7AC19GC_XM_011071252.2_322_TPlot.pdf	GO:0003674(molecular_function);GO:0005634(nucleus);GO:0008150(biological_process)	NA
XM_011071252.2:349	aly-MIR408-p3_2ss18CT19TG	XM_011071252.2	337	357	349	-38.6	-26.7	0.69171	5	2-6,356-352;8-19,351-340;21-22,338-337	1-1,357-357[UP5];7-7,x-x[BULq];20-20,339-339[SIL]	((.((((((((((((-(((((.&.))))).)))))))))))).))	GAACAAGAGAGAGAG-AGAGAA&CUCUUUUCUCUCUCUCUUGCUC	5	22.858	2	1	Output/S_seed/cleaveLand_result/t_plot/aly-MIR408-p3_2ss18CT19TG_XM_011071252.2_349_TPlot.pdf	GO:0003674(molecular_function);GO:0005634(nucleus);GO:0008150(biological_process)	NA
XM_011071252.2:571	PC-5p-235146_55	XM_011071252.2	558	580	571	-37.6	-26.4	0.702128	13	4-5,577-576;7-20,574-561	1-3,580-578[UP5];6-6,575-575[SIL];21-23,560-558[UP3]	...((((((((((((((.((...&...)).))))))))))))))...	UGCGGGCUGACGGAGGAGUGCAC&UUUUAGUCCUCUGUCAGCUUUUC	1	4.5716	4	0.999999	Output/S_seed/cleaveLand_result/t_plot/PC-5p-235146_55_XM_011071252.2_571_TPlot.pdf	GO:0003674(molecular_function);GO:0005634(nucleus);GO:0008150(biological_process)	NA
XM_011071257.2:1472	PC-5p-459318_22	XM_011071257.2	1460	1482	1472	-32.1	-20.9	0.65109	13	3-9,1480-1474;10-16,1472-1466	1-2,1482-1481[UP5];x-x,1473-1473[BULt];17-22,1465-1460[UP3]	......(((((((.(((((((..&..)))))))-)))))))......	UGGUGGCUGCCAACAGGGCUGCC&UUUAGUCCU-UUGGCAGAUUUUU	1	4.5716	4	1	Output/S_seed/cleaveLand_result/t_plot/PC-5p-459318_22_XM_011071257.2_1472_TPlot.pdf	GO:0005739(mitochondrion);GO:0008168(methyltransferase activity);GO:0016021(integral component of membrane);GO:0032259(methylation)	NA
XM_011071266.2:17	PC-5p-42562_264	XM_011071266.2	5	27	17	-41.5	-30	0.722892	8.5	2-6,26-22;7-10,20-17;11-18,15-8	1-1,27-27[UP5];x-x,21-21[BULt];x-x,16-16[BULt];19-21,7-5[UP3]	...((((((((.((((.(((((.&.)))))-))))-))))))))...	ACCCUCCAGACUCCCACGUCCCU&CGGGAC-UGGG-GUUUGGAGUAA	4	18.2864	2	0.94881	Output/S_seed/cleaveLand_result/t_plot/PC-5p-42562_264_XM_011071266.2_17_TPlot.pdf	GO:0003735(structural constituent of ribosome);GO:0022627(cytosolic small ribosomal subunit)	NA
XM_011071267.2:1117	aqc-MIR477e-p5_1ss1CT	XM_011071267.2	1107	1126	1117	-37.8	-25.28	0.668783	8.5	1-9,1126-1118;13-19,1114-1108	10-12,1117-1115[SIL];20-20,1107-1107[UP3]	.(((((((...(((((((((&)))))))))...))))))).	AGGAAGUCGCAGAGGGAGAG&UUCUCCCUCAAGGGCUUCUA	1	4.5716	4	1	Output/S_seed/cleaveLand_result/t_plot/aqc-MIR477e-p5_1ss1CT_XM_011071267.2_1117_TPlot.pdf	GO:0003674(molecular_function);GO:0005634(nucleus);GO:0005829(cytosol);GO:0030686(90S preribosome)	NA
XM_011071267.2:1245	mdm-miR482b	XM_011071267.2	1232	1255	1245	-41.8	-28.3	0.677033	6.5	1-9,1255-1247;10-14,1245-1241;16-20,1239-1235;21-22,1233-1232	x-x,1246-1246[BULt];15-15,1240-1240[SIL];x-x,1234-1234[BULt]	((.(((((.(((((.(((((((((&)))))))))-))))).)))))-))	GGAAGUGGCAGGGAUUGGGAAGGA&UCUUUCCUA-UCCCUCCCAUU-CC	1	4.5716	4	1	Output/S_seed/cleaveLand_result/t_plot/mdm-miR482b_XM_011071267.2_1245_TPlot.pdf	GO:0003674(molecular_function);GO:0005634(nucleus);GO:0005829(cytosol);GO:0030686(90S preribosome)	NA
XM_011071267.2:1246	mtr-MIR2592bj-p5_1ss12TC	XM_011071267.2	1238	1253	1246	-34.9	-23.8	0.681948	6.5	2-7,1252-1247;10-18,1246-1238	1-1,1253-1253[UP5];8-9,x-x[BULq]	(((((((((--((((((.&.))))))..)))))))))	GGCAGGGAU--UGGGAAG&AUUCCCACUGUCCCUGUC	5	22.858	2	1	Output/S_seed/cleaveLand_result/t_plot/mtr-MIR2592bj-p5_1ss12TC_XM_011071267.2_1246_TPlot.pdf	GO:0003674(molecular_function);GO:0005634(nucleus);GO:0005829(cytosol);GO:0030686(90S preribosome)	NA
XM_011071267.2:1295	PC-5p-831508_8	XM_011071267.2	1281	1313	1295	-37.3	-24.6	0.659517	23.5	2-8,1312-1306;9-24,1296-1281	1-1,1313-1313[UP5];x-x,1305-1297[BULt]	((((((((((((((((.........(((((((.&.)))))))---------))))))))))))))))	GAUUUGGAGGAGGAUUUUGAUCCUGAGGAGUAU&UUACUUUU---------AGUCCUCUUCCAGAUU	5	22.858	2	0.999995	Output/S_seed/cleaveLand_result/t_plot/PC-5p-831508_8_XM_011071267.2_1295_TPlot.pdf	GO:0003674(molecular_function);GO:0005634(nucleus);GO:0005829(cytosol);GO:0030686(90S preribosome)	NA
XM_011071267.2:1460	mtr-MIR2603-p3_2ss9AC17AC	XM_011071267.2	1452	1469	1460	-34.6	-22.9	0.66185	6.5	1-5,1469-1465;7-14,1463-1456	6-6,1464-1464[SIL];15-18,1455-1452[UP3]	....((((((((.(((((&))))).))))))))....	CUUCCAAAGGGCUGGGAU&GUCCCUGCCCUUUGUACA	1	4.5716	4	1	Output/S_seed/cleaveLand_result/t_plot/mtr-MIR2603-p3_2ss9AC17AC_XM_011071267.2_1460_TPlot.pdf	GO:0003674(molecular_function);GO:0005634(nucleus);GO:0005829(cytosol);GO:0030686(90S preribosome)	NA
XM_011071267.2:734	osa-miR396c-5p	XM_011071267.2	723	743	734	-33.4	-22.6	0.676647	5.5	1-6,743-738;8-13,736-731;16-21,728-723	7-7,737-737[SIL];14-15,730-729[SIL]	((((((..((((((.((((((&)))))).))))))..))))))	GAGUUUUUGAAAGCGGUGGAG&UUCCACAGCUUUCUUGAACUU	1	4.5716	4	1	Output/S_seed/cleaveLand_result/t_plot/osa-miR396c-5p_XM_011071267.2_734_TPlot.pdf	GO:0003674(molecular_function);GO:0005634(nucleus);GO:0005829(cytosol);GO:0030686(90S preribosome)	NA
XM_011071267.2:812	PC-5p-415261_26	XM_011071267.2	798	823	812	-40.6	-27.08	0.666995	15.5	4-5,820-819;8-22,814-800	1-3,823-821[UP5];6-7,818-815[AILt];23-24,799-798[UP3]	..(((((((((((((((....((...&...))--..)))))))))))))))..	AAAGAGGAGGAAGACGAGGAGGUGGU&AAAAC--AGUCGUCUUCUUCCUCUGU	2	9.14319	3	0.999311	Output/S_seed/cleaveLand_result/t_plot/PC-5p-415261_26_XM_011071267.2_812_TPlot.pdf	GO:0003674(molecular_function);GO:0005634(nucleus);GO:0005829(cytosol);GO:0030686(90S preribosome)	NA
XM_011071267.2:815	PC-3p-518941_18	XM_011071267.2	803	825	815	-34.7	-22.6	0.651297	9.5	2-5,824-821;6-15,819-810;17-22,808-803	1-1,825-825[UP5];x-x,820-820[BULt];16-16,809-809[SIL]	((((((.((((((((((.((((.&.))))-)))))))))).))))))	GGAGGAAGACGAGGAGGUGGUGG&UCAUC-UCUCUUUGUUCUCUUUC	2	9.14319	3	1	Output/S_seed/cleaveLand_result/t_plot/PC-3p-518941_18_XM_011071267.2_815_TPlot.pdf	GO:0003674(molecular_function);GO:0005634(nucleus);GO:0005829(cytosol);GO:0030686(90S preribosome)	NA
XM_011071267.2:820	PC-5p-1024541_6	XM_011071267.2	803	829	820	-47.1	-30.9	0.656051	7.5	1-12,829-818;13-16,816-813;18-19,811-810;20-20,807-807;22-24,805-803	x-x,817-817[BULt];17-17,812-812[SIL];x-x,809-808[BULt];21-21,806-806[SIL]	(((.(..((.((((.((((((((((((&))))))))))))-)))).))--).)))	GGAGGAAGACGAGGAGGUGGUGGAGAU&AUUUCCACCACC-CUUCAUC--CGUCC	2	9.14319	3	0.996795	Output/S_seed/cleaveLand_result/t_plot/PC-5p-1024541_6_XM_011071267.2_820_TPlot.pdf	GO:0003674(molecular_function);GO:0005634(nucleus);GO:0005829(cytosol);GO:0030686(90S preribosome)	NA
XM_011071267.2:873	PC-5p-301243_40	XM_011071267.2	860	882	873	-40.9	-28.4	0.694377	8	4-14,879-869;16-22,868-862;24-24,860-860	1-3,882-880[UP5];15-15,x-x[BULq];23-23,861-861[SIL]	(.(((((((-(((((((((((...&...))))))))))).))))))).)	AGAUGGGAA-GUUAGACGAGGAUA&AUCCCUCGUUUAACAUUCCCAUGU	2	9.14319	3	0.387273	Output/S_seed/cleaveLand_result/t_plot/PC-5p-301243_40_XM_011071267.2_873_TPlot.pdf	GO:0003674(molecular_function);GO:0005634(nucleus);GO:0005829(cytosol);GO:0030686(90S preribosome)	NA
XM_011071267.2:950	osa-MIR5484-p3_2ss7AC19GC	XM_011071267.2	939	960	950	-34.9	-25.8	0.739255	6.5	1-7,960-954;8-16,952-944;18-21,942-939	x-x,953-953[BULt];17-17,943-943[SIL]	((((.(((((((((.(((((((&)))))))-))))))))).))))	AAGCAUAGGGGGGAUGAGGAGA&UUUUUUC-UCCCCCUUACGCUU	2	9.14319	3	0.986528	Output/S_seed/cleaveLand_result/t_plot/osa-MIR5484-p3_2ss7AC19GC_XM_011071267.2_950_TPlot.pdf	GO:0003674(molecular_function);GO:0005634(nucleus);GO:0005829(cytosol);GO:0030686(90S preribosome)	NA
XM_011071267.2:980	PC-3p-518941_18	XM_011071267.2	968	991	980	-34.7	-22.7	0.654179	9.5	1-2,991-990;3-7,988-984;8-19,982-971	x-x,989-989[BULt];x-x,983-983[BULt];20-22,970-968[UP3]	...((((((((((((.(((((.((&))-)))))-))))))))))))...	UUCAGAGGACGAGGAGGAGAUAGA&UC-AUCUC-UCUUUGUUCUCUUUC	2	9.14319	3	1	Output/S_seed/cleaveLand_result/t_plot/PC-3p-518941_18_XM_011071267.2_980_TPlot.pdf	GO:0003674(molecular_function);GO:0005634(nucleus);GO:0005829(cytosol);GO:0030686(90S preribosome)	NA
XM_011071267.2:989	aly-MIR408-p3_2ss17CT21CT	XM_011071267.2	978	1001	989	-38.6	-28	0.725389	10	1-4,1001-998;5-10,994-989;12-21,987-978	x-x,997-995[BULt];11-11,988-988[SIL]	((((((((((.((((((...((((&))))---)))))).))))))))))	GAGGAGGAGAUAGAGAGGCAGGAG&CUCU---CUCUCUCUCUCCUUCUU	2	9.14319	3	1	Output/S_seed/cleaveLand_result/t_plot/aly-MIR408-p3_2ss17CT21CT_XM_011071267.2_989_TPlot.pdf	GO:0003674(molecular_function);GO:0005634(nucleus);GO:0005829(cytosol);GO:0030686(90S preribosome)	NA
XM_011071267.2:992	aly-MIR408-p3_2ss18CT19TG	XM_011071267.2	978	1001	992	-38.6	-26.4	0.683938	9.5	1-5,1001-997;7-12,995-990;13-18,987-982;20-22,980-978	6-6,996-996[SIL];x-x,989-988[BULt];19-19,981-981[SIL]	(((.((((((..((((((.(((((&))))).))))))--)))))).)))	GAGGAGGAGAUAGAGAGGCAGGAG&CUCUUUUCUCUC--UCUCUUGCUC	2	9.14319	3	1	Output/S_seed/cleaveLand_result/t_plot/aly-MIR408-p3_2ss18CT19TG_XM_011071267.2_992_TPlot.pdf	GO:0003674(molecular_function);GO:0005634(nucleus);GO:0005829(cytosol);GO:0030686(90S preribosome)	NA
XM_011071270.2:289	PC-3p-257609_49	XM_011071270.2	275	298	289	-32.6	-21.9	0.671779	8	1-13,298-286;15-15,284-284;18-23,280-275	14-14,285-285[SIL];16-17,283-281[AILt]	((((((...(.(((((((((((((&))))))))))))).)-..))))))	GGAAAGGAUCCGGUGCCAGCAAGA&UUUUGUUGGCAUCAG-UAUUUUUC	6	27.4296	3	0.99998	Output/S_seed/cleaveLand_result/t_plot/PC-3p-257609_49_XM_011071270.2_289_TPlot.pdf	GO:0003674(molecular_function);GO:0005794(Golgi apparatus);GO:0008150(biological_process);GO:0016021(integral component of membrane)	NA
XM_011071270.2:315	osa-MIR164f-p5_1ss7GT	XM_011071270.2	303	330	315	-54.4	-36.5	0.670956	15.5	1-3,330-328;4-9,324-319;10-19,315-306;20-21,304-303	x-x,327-325[BULt];x-x,318-316[BULt];x-x,305-305[BULt]	((.((((((((((...((((((...(((&)))---))))))---))))))))))-))	GGACGGCGGUGGUCCAGGAGGUCCUGGA&UCC---GCCUCC---GCCGCCGCCG-CC	4	18.2864	3	1	Output/S_seed/cleaveLand_result/t_plot/osa-MIR164f-p5_1ss7GT_XM_011071270.2_315_TPlot.pdf	GO:0003674(molecular_function);GO:0005794(Golgi apparatus);GO:0008150(biological_process);GO:0016021(integral component of membrane)	NA
XM_011071273.2:133	osa-miR156k_L+1R-1_1ss15AT	XM_011071273.2	122	146	133	-39.8	-27.5	0.690955	12	2-8,145-139;9-19,134-124	1-1,146-146[UP5];x-x,138-135[BULt];20-21,123-122[UP3]	..(((((((((((....(((((((.&.)))))))----)))))))))))..	ACGCUCACUCUCUUUUUUCUGUUAU&CUGACAGA----AGAGAGUGAGCAC	2	9.14319	3	0.736678	Output/S_seed/cleaveLand_result/t_plot/osa-miR156k_L+1R-1_1ss15AT_XM_011071273.2_133_TPlot.pdf	GO:0003684(damaged DNA binding);GO:0003729(mRNA binding);GO:0005515(protein binding);GO:0005524(ATP binding);GO:0006298(mismatch repair);GO:0009507(chloroplast)	NA
XM_011071273.2:1558	csi-MIR169a-p5_2ss8CT18TC	XM_011071273.2	1548	1568	1558	-35.1	-26.2	0.746439	8	1-6,1568-1563;8-18,1560-1550	7-7,1562-1561[AILt];19-20,1549-1548[UP3]	..(((((((((((..((((((&))))))-.)))))))))))..	AUGUGGCUUGAGACUGGAGAA&UUCUCC-UUCUUGAGCCACUU	7	32.0012	2	0.998096	Output/S_seed/cleaveLand_result/t_plot/csi-MIR169a-p5_2ss8CT18TC_XM_011071273.2_1558_TPlot.pdf	GO:0003684(damaged DNA binding);GO:0003729(mRNA binding);GO:0005515(protein binding);GO:0005524(ATP binding);GO:0006298(mismatch repair);GO:0009507(chloroplast)	NA
XM_011071273.2:1870	PC-5p-151749_88	XM_011071273.2	1850	1879	1870	-34.2	-22.34	0.653216	16.5	1-12,1879-1868;15-16,1859-1858;18-24,1856-1850	13-14,1867-1860[AILt];17-17,1857-1857[SIL]	(((((((.((........((((((((((((&))))))))))))------..)).)))))))	GCUCAAGCGUGAGCUGGCAGUGAUGAAGAA&UUCUUCAUUACU------AAACAUUUGAGC	7	32.0012	2	0.988602	Output/S_seed/cleaveLand_result/t_plot/PC-5p-151749_88_XM_011071273.2_1870_TPlot.pdf	GO:0003684(damaged DNA binding);GO:0003729(mRNA binding);GO:0005515(protein binding);GO:0005524(ATP binding);GO:0006298(mismatch repair);GO:0009507(chloroplast)	NA
XM_011071273.2:1958	mtr-MIR2592ay-p5_2ss6AG17CG_2	XM_011071273.2	1949	1970	1958	-34.8	-22.64	0.650575	11	1-9,1970-1962;11-19,1957-1949	10-10,1961-1958[AILt]	(((((((((....(((((((((&)))))))))---.)))))))))	UUCUCGAACUCCUGCUCGACUC&GAGUCGGGU---UGUUUGGGAA	3	13.7148	3	1	Output/S_seed/cleaveLand_result/t_plot/mtr-MIR2592ay-p5_2ss6AG17CG_2_XM_011071273.2_1958_TPlot.pdf	GO:0003684(damaged DNA binding);GO:0003729(mRNA binding);GO:0005515(protein binding);GO:0005524(ATP binding);GO:0006298(mismatch repair);GO:0009507(chloroplast)	NA
XM_011071273.2:1970	mes-MIR160e-p3	XM_011071273.2	1959	1978	1970	-41.7	-27.2	0.652278	7	1-3,1978-1976;5-5,1975-1975;8-14,1972-1966;16-21,1964-1959	4-4,x-x[BULq];6-7,1974-1973[SIL];15-15,1965-1965[SIL]	((((((.(((((((..(-(((&))).)..))))))).))))))	CCUGCUCGACUCCCAAC-UGC&GCAUGAAGGGAGUCAAGCAGG	7	32.0012	2	0.985281	Output/S_seed/cleaveLand_result/t_plot/mes-MIR160e-p3_XM_011071273.2_1970_TPlot.pdf	GO:0003684(damaged DNA binding);GO:0003729(mRNA binding);GO:0005515(protein binding);GO:0005524(ATP binding);GO:0006298(mismatch repair);GO:0009507(chloroplast)	NA
XM_011071273.2:2002	PC-5p-880327_7	XM_011071273.2	1988	2010	2002	-39	-25.8	0.661538	11.5	2-7,2009-2004;10-22,2002-1990	1-1,2010-2010[UP5];8-9,2003-2003[AILq];23-24,1989-1988[UP3]	..(((((((((((((.-((((((.&.))))))..)))))))))))))..	CUACCUGCUAGAGGAG-GAGGGUC&UACUUUUAGUCUUCUGGCAGGUUU	6	27.4296	3	0.988622	Output/S_seed/cleaveLand_result/t_plot/PC-5p-880327_7_XM_011071273.2_2002_TPlot.pdf	GO:0003684(damaged DNA binding);GO:0003729(mRNA binding);GO:0005515(protein binding);GO:0005524(ATP binding);GO:0006298(mismatch repair);GO:0009507(chloroplast)	NA
XM_011071273.2:2042	PC-3p-709257_11	XM_011071273.2	2026	2051	2042	-40.1	-26.5	0.660848	14	6-18,2046-2034;19-23,2031-2027	1-5,2051-2047[UP5];x-x,2033-2032[BULt];24-24,2026-2026[UP3]	.(((((..(((((((((((((.....&.....)))))))))))))--))))).	CACAGCCGGGGCUCCUUCGAGUUCUC&CAAAUCUUGAAGGAGCUC--GUUGUA	32	146.291	2	0.914639	Output/S_seed/cleaveLand_result/t_plot/PC-3p-709257_11_XM_011071273.2_2042_TPlot.pdf	GO:0003684(damaged DNA binding);GO:0003729(mRNA binding);GO:0005515(protein binding);GO:0005524(ATP binding);GO:0006298(mismatch repair);GO:0009507(chloroplast)	NA
XM_011071273.2:2198	gma-MIR1510a-p3_2ss12AT19CT	XM_011071273.2	2183	2207	2198	-29.9	-19.6	0.655518	19	4-11,2204-2197;12-19,2190-2183	1-3,2207-2205[UP5];x-x,2196-2191[BULt]	((((((((......((((((((...&...))))))))------))))))))	AAAUGGGGAAAAAUGGAGUAGGAUA&UUACCUAUUCC------UCCCAUUU	1	4.5716	4	1	Output/S_seed/cleaveLand_result/t_plot/gma-MIR1510a-p3_2ss12AT19CT_XM_011071273.2_2198_TPlot.pdf	GO:0003684(damaged DNA binding);GO:0003729(mRNA binding);GO:0005515(protein binding);GO:0005524(ATP binding);GO:0006298(mismatch repair);GO:0009507(chloroplast)	NA
XM_011071275.2:282	csi-MIR169a-p3_2ss8CT18TC	XM_011071275.2	268	291	282	-35.1	-23.46	0.668376	14	1-11,291-281;14-19,274-269	12-13,280-275[AILt];20-20,268-268[UP3]	.((((((......(((((((((((&)))))))))))----..)))))).	UGGUGGUAGUAAGGAGAAGGAGAA&UUCUCCUUCUU----GAGCCACUU	2	9.14319	2	1	Output/S_seed/cleaveLand_result/t_plot/csi-MIR169a-p3_2ss8CT18TC_XM_011071275.2_282_TPlot.pdf	GO:0009725(response to hormone)	NA
XM_011071277.2:537	PC-5p-527251_18	XM_011071277.2	523	546	537	-32.6	-22.8	0.699387	12	3-11,544-536;14-21,533-526	1-2,546-545[UP5];12-13,535-534[SIL];22-24,525-523[UP3]	...((((((((..(((((((((..&..)))))))))..))))))))...	GUGUUGGGGAGGAUGGGAGGGUCA&UUACCCUCCUAUACUUUUUAAAAU	1	4.5716	4	0.998403	Output/S_seed/cleaveLand_result/t_plot/PC-5p-527251_18_XM_011071277.2_537_TPlot.pdf	GO:0031080(nuclear pore outer ring)	ko03013(RNA transport)
XM_011071280.2:409	osa-miR171d-5p_1ss8CT	XM_011071280.2	398	419	409	-42.4	-28.9	0.681604	6	1-9,419-411;10-12,409-407;14-21,405-398	x-x,410-410[BULt];13-13,406-406[SIL]	((((((((.(((.(((((((((&)))))))))-))).))))))))	UUUGGGUGCGCCUGAGUCGACA&UGUUGGCUC-GGCUCACUCAGA	1	4.5716	4	0.99747	Output/S_seed/cleaveLand_result/t_plot/osa-miR171d-5p_1ss8CT_XM_011071280.2_409_TPlot.pdf	GO:0000079(regulation of cyclin-dependent protein serine/threonine kinase activity);GO:0005675(holo TFIIH complex);GO:0006281(DNA repair);GO:0006357(regulation of transcription by RNA polymerase II)	NA
XM_011071295.2:384	rgl-miR7972_1ss14TC	XM_011071295.2	373	397	384	-38	-25.2	0.663158	11.5	1-6,397-392;7-11,387-383;13-14,381-380;16-21,378-373	x-x,391-388[BULt];12-12,382-382[SIL];15-15,379-379[SIL]	((((((.((.(((((....((((((&))))))----))))).)).))))))	GGAGAGGGAGAAGCCCUGCUGACAA&UUGUCA----GGCUUGUCAUUCUCC	2	9.14319	3	0.999951	Output/S_seed/cleaveLand_result/t_plot/rgl-miR7972_1ss14TC_XM_011071295.2_384_TPlot.pdf	GO:0000977(RNA polymerase II regulatory region sequence-specific DNA binding);GO:0003677(DNA binding);GO:0003690(double-stranded DNA binding);GO:0003700(DNA binding transcription factor activity);GO:0005515(protein binding);GO:0005634(nucleus);GO:0006351(transcription, DNA-templated);GO:0006355(regulation of transcription, DNA-templated);GO:0009585(red, far-red light phototransduction);GO:0009640…	ko04712(Circadian rhythm - plant)
XM_011071295.2:460	aly-MIR408-p3_2ss18CT19TG	XM_011071295.2	448	469	460	-38.6	-25.5	0.660622	7.5	2-7,468-463;9-21,461-449	1-1,469-469[UP5];8-8,462-462[SIL];22-22,448-448[UP3]	.(((((((((((((.((((((.&.)))))).))))))))))))).	AAGCAAGGGAGAGGAAGAAGGC&CUCUUUUCUCUCUCUCUUGCUC	1	4.5716	4	1	Output/S_seed/cleaveLand_result/t_plot/aly-MIR408-p3_2ss18CT19TG_XM_011071295.2_460_TPlot.pdf	GO:0000977(RNA polymerase II regulatory region sequence-specific DNA binding);GO:0003677(DNA binding);GO:0003690(double-stranded DNA binding);GO:0003700(DNA binding transcription factor activity);GO:0005515(protein binding);GO:0005634(nucleus);GO:0006351(transcription, DNA-templated);GO:0006355(regulation of transcription, DNA-templated);GO:0009585(red, far-red light phototransduction);GO:0009640…	ko04712(Circadian rhythm - plant)
XM_011071295.2:489	PC-5p-870653_7	XM_011071295.2	479	498	489	-32.8	-22.26	0.678659	7	3-13,496-486;18-20,481-479	1-2,498-497[UP5];14-17,485-482[SIL]	(((....(((((((((((..&..)))))))))))....)))	UGAUUUGGAGGCAAGAGUCA&UAACUCUUGCCUCAACUUCA	1	4.5716	4	1	Output/S_seed/cleaveLand_result/t_plot/PC-5p-870653_7_XM_011071295.2_489_TPlot.pdf	GO:0000977(RNA polymerase II regulatory region sequence-specific DNA binding);GO:0003677(DNA binding);GO:0003690(double-stranded DNA binding);GO:0003700(DNA binding transcription factor activity);GO:0005515(protein binding);GO:0005634(nucleus);GO:0006351(transcription, DNA-templated);GO:0006355(regulation of transcription, DNA-templated);GO:0009585(red, far-red light phototransduction);GO:0009640…	ko04712(Circadian rhythm - plant)
XM_011071310.1:563	mtr-MIR2592bj-p3_2ss12TC19AT	XM_011071310.1	554	572	563	-36.5	-23.9	0.654795	10	5-15,568-558;17-19,556-554	1-4,572-569[UP5];16-16,557-557[SIL]	(((.(((((((((((....&....))))))))))).)))	AGAAAGGGGCGGUGGAUUU&AUUCCCACUGUCCCUGUCU	1	4.5716	4	1	Output/S_seed/cleaveLand_result/t_plot/mtr-MIR2592bj-p3_2ss12TC19AT_XM_011071310.1_563_TPlot.pdf	GO:0003677(DNA binding);GO:0003700(DNA binding transcription factor activity);GO:0005634(nucleus);GO:0006351(transcription, DNA-templated);GO:0006355(regulation of transcription, DNA-templated);GO:0046872(metal ion binding)	NA
XM_011071322.2:882	PC-3p-1043372_6	XM_011071322.2	869	891	882	-41.7	-28.7	0.688249	7	2-15,890-877;17-19,876-874;21-22,872-871	1-1,891-891[UP5];16-16,x-x[BULq];20-20,873-873[SIL];23-24,870-869[UP3]	..((.(((-((((((((((((((.&.)))))))))))))).))).))..	CGAAGGUC-GGAGGAGGAGGCAAC&AUUGCCUUCUCCUCUUGAUGUUGA	1	4.5716	4	1	Output/S_seed/cleaveLand_result/t_plot/PC-3p-1043372_6_XM_011071322.2_882_TPlot.pdf	GO:0016020(membrane);GO:0016709(oxidoreductase activity, acting on paired donors, with incorporation or reduction of molecular oxygen, NAD(P)H as one donor, and incorporation of one atom of oxygen);GO:0044550(secondary metabolite biosynthetic process)	NA
XM_011071331.2:1293	mdm-miR482a-5p_L-1	XM_011071331.2	1281	1302	1293	-39.9	-29.6	0.741855	5	1-4,1302-1299;6-17,1297-1286;18-21,1284-1281	5-5,1298-1298[SIL];x-x,1285-1285[BULt]	((((.((((((((((((.((((&)))).))))))))))))-))))	UCUUACCCGAACAGCCUUUUCU&GGAAUGGGCUGUUUGGG-AAGA	2	9.14319	3	0.473684	Output/S_seed/cleaveLand_result/t_plot/mdm-miR482a-5p_L-1_XM_011071331.2_1293_TPlot.pdf	GO:0003674(molecular_function);GO:0005576(extracellular region);GO:0005773(vacuole);GO:0005774(vacuolar membrane);GO:0008150(biological_process);GO:0009505(plant-type cell wall)	NA
XM_011071333.2:422	osa-miR171h_L-1R+1_1ss11CT	XM_011071333.2	411	431	422	-35.6	-35.9	1	1.5	1-21,431-411	NA	(((((((((((((((((((((&)))))))))))))))))))))	GGGUGAUAUUGGUUCGGCUCA&UGAGCCGAAUCAAUAUCACUC	2	9.14319	3	0.016749	Output/S_seed/cleaveLand_result/t_plot/osa-miR171h_L-1R+1_1ss11CT_XM_011071333.2_422_TPlot.pdf	GO:0003700(DNA binding transcription factor activity);GO:0005634(nucleus);GO:0006355(regulation of transcription, DNA-templated);GO:0043565(sequence-specific DNA binding)	ko04075(Plant hormone signal transduction)
XM_011071344.2:1168	PC-3p-271460_46	XM_011071344.2	1154	1179	1168	-43.2	-31.3	0.724537	11	3-5,1177-1175;6-15,1172-1163;17-23,1161-1155	1-2,1179-1178[UP5];x-x,1174-1173[BULt];16-16,1162-1162[SIL];24-24,1154-1154[UP3]	.(((((((.((((((((((..(((..&..)))--)))))))))).))))))).	CCAGUCCUGCUGCCAGCUUUACCGAC&AACGG--AAGUUGGUAGGAGGAUUGA	1	4.5716	4	0.683327	Output/S_seed/cleaveLand_result/t_plot/PC-3p-271460_46_XM_011071344.2_1168_TPlot.pdf	GO:0009058(biosynthetic process);GO:0009507(chloroplast);GO:0016740(transferase activity)	NA
XM_011071350.2:26	osa-MIR396h-p3_2ss12TA21GT	XM_011071350.2	13	35	26	-56.2	-38.1	0.677936	6	1-5,35-31;7-10,29-26;12-23,25-14	6-6,30-30[SIL];11-11,x-x[BULq];24-24,13-13[UP3]	.((((((((((((-((((.(((((&))))).)))).)))))))))))).	ACCACCACCAUCU-CACCCCCUCU&GGAGGUGGUGGAGGUGGUGGUGGC	1	4.5716	4	1	Output/S_seed/cleaveLand_result/t_plot/osa-MIR396h-p3_2ss12TA21GT_XM_011071350.2_26_TPlot.pdf	GO:0006869(lipid transport);GO:0008289(lipid binding);GO:0031225(anchored component of membrane)	NA
XM_011071361.2:1045	PC-5p-281485_44	XM_011071361.2	1034	1054	1045	-39.9	-28.1	0.704261	6	2-12,1053-1043;13-16,1041-1038;18-21,1037-1034	1-1,1054-1054[UP5];x-x,1042-1042[BULt];17-17,x-x[BULq]	((((-((((.(((((((((((.&.)))))))))))-)))).))))	GAGG-CAUGCCUGGCGGAUUCC&UGAAUCUGCCAG-CGUGAUCUC	2	9.14319	3	0.36622	Output/S_seed/cleaveLand_result/t_plot/PC-5p-281485_44_XM_011071361.2_1045_TPlot.pdf	GO:0005737(cytoplasm);GO:0005829(cytosol);GO:0046686(response to cadmium ion);GO:0046983(protein dimerization activity)	NA
XM_011071361.2:1142	PC-5p-1406392_5	XM_011071361.2	1127	1151	1142	-36.9	-27.2	0.737127	11	4-11,1148-1141;12-24,1139-1127	1-3,1151-1149[UP5];x-x,1140-1140[BULt]	(((((((((((((.((((((((...&...))))))))-)))))))))))))	CUGGAGGUAUGCCUGGAGGAUUUCC&UUUAGUCCUCU-GGUAUAUUUUCAG	2	9.14319	3	0.376835	Output/S_seed/cleaveLand_result/t_plot/PC-5p-1406392_5_XM_011071361.2_1142_TPlot.pdf	GO:0005737(cytoplasm);GO:0005829(cytosol);GO:0046686(response to cadmium ion);GO:0046983(protein dimerization activity)	NA
XM_011071361.2:1143	PC-5p-749710_10	XM_011071361.2	1129	1152	1143	-33.6	-23.1	0.6875	13	5-12,1148-1141;13-23,1139-1129	1-4,1152-1149[UP5];x-x,1140-1140[BULt]	(((((((((((.((((((((....&....))))))))-)))))))))))	GGAGGUAUGCCUGGAGGAUUUCCU&UUUUAGUCCUCU-GGUAUAUUUUC	5	22.858	3	0.985092	Output/S_seed/cleaveLand_result/t_plot/PC-5p-749710_10_XM_011071361.2_1143_TPlot.pdf	GO:0005737(cytoplasm);GO:0005829(cytosol);GO:0046686(response to cadmium ion);GO:0046983(protein dimerization activity)	NA
XM_011071361.2:1145	PC-5p-841794_8	XM_011071361.2	1130	1158	1145	-34.2	-22.8	0.666667	15.5	2-8,1157-1151;9-14,1146-1141;15-24,1139-1130	1-1,1158-1158[UP5];x-x,1150-1147[BULt];x-x,1140-1140[BULt]	((((((((((.((((((....(((((((.&.)))))))----))))))-))))))))))	GAGGUAUGCCUGGAGGAUUUCCUGGGAGC&ACUUUUAG----UCCUUU-GGCAUAUUUU	10	45.716	2	0.999999	Output/S_seed/cleaveLand_result/t_plot/PC-5p-841794_8_XM_011071361.2_1145_TPlot.pdf	GO:0005737(cytoplasm);GO:0005829(cytosol);GO:0046686(response to cadmium ion);GO:0046983(protein dimerization activity)	NA
XM_011071361.2:303	PC-3p-356125_32	XM_011071361.2	292	312	303	-34.5	-23.5	0.681159	7.5	2-3,311-310;5-5,308-308;7-21,306-292	1-1,312-312[UP5];4-4,309-309[SIL];6-6,307-307[SIL]	(((((((((((((((.(.((.&.)).).)))))))))))))))	GGAGGCAAGAUUCCGUCAUCU&UGAAGUCGGGAUUUUGUUUCC	4	18.2864	3	0.99006	Output/S_seed/cleaveLand_result/t_plot/PC-3p-356125_32_XM_011071361.2_303_TPlot.pdf	GO:0005737(cytoplasm);GO:0005829(cytosol);GO:0046686(response to cadmium ion);GO:0046983(protein dimerization activity)	NA
XM_011071361.2:461	rgl-miR7972_1ss14TC	XM_011071361.2	444	470	461	-38	-26.5	0.697368	16.5	1-11,470-460;12-20,453-445	x-x,459-454[BULt];21-21,444-444[UP3]	.(((((((((......(((((((((((&)))))))))))------))))))))).	CGAGAGUGAUGUCGUGGAGCCUGAUAA&UUGUCAGGCUU------GUCAUUCUCC	5	22.858	3	0.981742	Output/S_seed/cleaveLand_result/t_plot/rgl-miR7972_1ss14TC_XM_011071361.2_461_TPlot.pdf	GO:0005737(cytoplasm);GO:0005829(cytosol);GO:0046686(response to cadmium ion);GO:0046983(protein dimerization activity)	NA
XM_011071361.2:619	stu-MIR8005c-p5_1ss12AG	XM_011071361.2	609	628	619	-36	-25.02	0.695	6	1-13,628-616;18-21,612-609	14-17,615-613[AILq]	((((...-(((((((((((((&)))))))))))))....))))	AGCUAUU-ACCCUGAACCCUA&UAGGGUUUAGGGUUUAGGGUU	13	59.4307	2	1	Output/S_seed/cleaveLand_result/t_plot/stu-MIR8005c-p5_1ss12AG_XM_011071361.2_619_TPlot.pdf	GO:0005737(cytoplasm);GO:0005829(cytosol);GO:0046686(response to cadmium ion);GO:0046983(protein dimerization activity)	NA
XM_011071361.2:620	stu-MIR8005c-p3_1ss13AG	XM_011071361.2	604	629	620	-36.1	-24.8	0.686981	8	2-14,628-616;16-18,613-611;19-21,606-604	1-1,629-629[UP5];15-15,615-614[AILt];x-x,610-607[BULt]	(((....(((..(((((((((((((.&.)))))))))))))-.)))----)))	ACCGAAGCUAUUACCCUGAACCCUAC&UUAGGGUUUAGGGU-UUAG----GGU	9	41.1444	2	1	Output/S_seed/cleaveLand_result/t_plot/stu-MIR8005c-p3_1ss13AG_XM_011071361.2_620_TPlot.pdf	GO:0005737(cytoplasm);GO:0005829(cytosol);GO:0046686(response to cadmium ion);GO:0046983(protein dimerization activity)	NA
XM_011071361.2:739	PC-5p-803712_9	XM_011071361.2	725	748	739	-41.2	-27.6	0.669903	9	4-16,745-733;18-20,731-729;22-23,727-726	1-3,748-746[UP5];17-17,732-732[SIL];21-21,728-728[SIL];24-24,725-725[UP3]	.((.(((.(((((((((((((...&...))))))))))))).))).)).	AUCCAGAUUCUGCCAAAGGAUACA&UUAGUCCUUUGGCAGAUUCUCGAA	15	68.5739	2	0.93799	Output/S_seed/cleaveLand_result/t_plot/PC-5p-803712_9_XM_011071361.2_739_TPlot.pdf	GO:0005737(cytoplasm);GO:0005829(cytosol);GO:0046686(response to cadmium ion);GO:0046983(protein dimerization activity)	NA
XM_011071361.2:740	PC-5p-261580_48	XM_011071361.2	726	749	740	-41.1	-27.4	0.666667	10	5-17,745-733;19-21,731-729;23-24,727-726	1-4,749-746[UP5];18-18,732-732[SIL];22-22,728-728[SIL]	((.(((.(((((((((((((....&....))))))))))))).))).))	UCCAGAUUCUGCCAAAGGAUACAA&UUUAGUCCUUUGGCAGAUUCUCGA	36	164.577	2	0.972986	Output/S_seed/cleaveLand_result/t_plot/PC-5p-261580_48_XM_011071361.2_740_TPlot.pdf	GO:0005737(cytoplasm);GO:0005829(cytosol);GO:0046686(response to cadmium ion);GO:0046983(protein dimerization activity)	NA
XM_011071361.2:741	PC-5p-499290_20	XM_011071361.2	728	750	741	-35.6	-24.5	0.688202	12.5	6-18,745-733;21-24,731-728	1-5,750-746[UP5];19-20,732-732[AILq]	((((.-(((((((((((((.....&.....)))))))))))))..))))	CAGAU-UCUGCCAAAGGAUACAAA&UUUUAGUCCUUUGGCAGAUUUUUG	31	141.719	2	0.990285	Output/S_seed/cleaveLand_result/t_plot/PC-5p-499290_20_XM_011071361.2_741_TPlot.pdf	GO:0005737(cytoplasm);GO:0005829(cytosol);GO:0046686(response to cadmium ion);GO:0046983(protein dimerization activity)	NA
XM_011071361.2:742	PC-5p-41952_267	XM_011071361.2	728	751	742	-35.9	-23.6	0.657382	14.5	7-19,745-733;21-23,731-729	1-6,751-746[UP5];20-20,732-732[SIL];24-24,728-728[UP3]	.(((.(((((((((((((......&......))))))))))))).))).	CAGAUUCUGCCAAAGGAUACAAAU&UUUUUAGUCCUUUGGCAGAUUUUC	40	182.864	2	0.999999	Output/S_seed/cleaveLand_result/t_plot/PC-5p-41952_267_XM_011071361.2_742_TPlot.pdf	GO:0005737(cytoplasm);GO:0005829(cytosol);GO:0046686(response to cadmium ion);GO:0046983(protein dimerization activity)	NA
XM_011071361.2:743	PC-5p-346001_34	XM_011071361.2	729	752	743	-39	-26.2	0.671795	15	8-20,745-733;22-24,731-729	1-7,752-746[UP5];21-21,732-732[SIL]	(((.(((((((((((((.......&.......))))))))))))).)))	AGAUUCUGCCAAAGGAUACAAAUC&ACUUUUAGUCCUUUGGCAGAUUCU	21	96.0035	2	0.989308	Output/S_seed/cleaveLand_result/t_plot/PC-5p-346001_34_XM_011071361.2_743_TPlot.pdf	GO:0005737(cytoplasm);GO:0005829(cytosol);GO:0046686(response to cadmium ion);GO:0046983(protein dimerization activity)	NA
XM_011071361.2:791	osa-MIR408-p3_2ss18GT19GT	XM_011071361.2	782	798	791	-36	-23.7	0.658333	8	2-4,797-795;7-16,794-785	1-1,798-798[UP5];5-6,x-x[BULq];17-19,784-782[UP3]	...((((((((((--(((.&.)))..))))))))))...	AAUGGGAAGAGGC--UGCU&UGCACUGCCUCUUCCCUUU	2	9.14319	3	1	Output/S_seed/cleaveLand_result/t_plot/osa-MIR408-p3_2ss18GT19GT_XM_011071361.2_791_TPlot.pdf	GO:0005737(cytoplasm);GO:0005829(cytosol);GO:0046686(response to cadmium ion);GO:0046983(protein dimerization activity)	NA
XM_011071361.2:848	mdm-miR397a_1ss20AT	XM_011071361.2	837	857	848	-35.8	-24.7	0.689944	7	1-17,857-841	18-21,840-837[UP3]	....(((((((((((((((((&)))))))))))))))))....	GGAAAUCAAUGCUGUACUUAA&UUGAGUGCAGCGUUGAUGAUA	3	13.7148	3	0.937344	Output/S_seed/cleaveLand_result/t_plot/mdm-miR397a_1ss20AT_XM_011071361.2_848_TPlot.pdf	GO:0005737(cytoplasm);GO:0005829(cytosol);GO:0046686(response to cadmium ion);GO:0046983(protein dimerization activity)	NA
XM_011071362.2:1582	osa-miR166a-3p_R+1_1ss9GT	XM_011071362.2	1569	1591	1582	-45.2	-30.4	0.672566	8.5	4-14,1588-1578;17-19,1575-1573;20-22,1571-1569	1-3,1591-1589[UP5];15-16,1577-1576[SIL];x-x,1572-1572[BULt]	(((.(((..(((((((((((...&...)))))))))))..)))-)))	GGGUGGACGGGAGCAUGGUCGAU&UCGGACCAUGCUUCAUUCC-CCC	1	4.5716	4	0.993275	Output/S_seed/cleaveLand_result/t_plot/osa-miR166a-3p_R+1_1ss9GT_XM_011071362.2_1582_TPlot.pdf	GO:0004674(protein serine/threonine kinase activity);GO:0005524(ATP binding);GO:0005886(plasma membrane);GO:0007623(circadian rhythm);GO:0016021(integral component of membrane);GO:0016301(kinase activity);GO:0046777(protein autophosphorylation)	NA
XM_011071362.2:1619	mtr-MIR2592bj-p5_2ss11TC18AT	XM_011071362.2	1610	1628	1619	-36.8	-26.4	0.717391	6	1-3,1628-1626;4-9,1624-1619;11-18,1618-1611	x-x,1625-1625[BULt];10-10,x-x[BULq];19-19,1610-1610[UP3]	.((((((((-((((((.(((&)))-)))))).)))))))).	AAGACAGGG-UAGUGGAGAA&UUC-CCACUGUCCCUGUCUA	3	13.7148	3	0.992414	Output/S_seed/cleaveLand_result/t_plot/mtr-MIR2592bj-p5_2ss11TC18AT_XM_011071362.2_1619_TPlot.pdf	GO:0004674(protein serine/threonine kinase activity);GO:0005524(ATP binding);GO:0005886(plasma membrane);GO:0007623(circadian rhythm);GO:0016021(integral component of membrane);GO:0016301(kinase activity);GO:0046777(protein autophosphorylation)	NA
XM_011071362.2:1849	PC-5p-1267379_5	XM_011071362.2	1835	1857	1849	-32.6	-21.4	0.656442	10	3-9,1855-1849;11-19,1848-1840	1-2,1857-1856[UP5];10-10,x-x[BULq];20-24,1839-1835[UP3]	.....(((((((((-(((((((..&..))))))).))))))))).....	GUGAGUGUUCAUGC-UAUGUAGCA&UUCUACAUAUGCAUGAACAAAAUU	1	4.5716	4	0.943568	Output/S_seed/cleaveLand_result/t_plot/PC-5p-1267379_5_XM_011071362.2_1849_TPlot.pdf	GO:0004674(protein serine/threonine kinase activity);GO:0005524(ATP binding);GO:0005886(plasma membrane);GO:0007623(circadian rhythm);GO:0016021(integral component of membrane);GO:0016301(kinase activity);GO:0046777(protein autophosphorylation)	NA
XM_011071363.2:2095	egu-MIR172f-p5	XM_011071363.2	2083	2104	2095	-33.8	-26.2	0.775148	5	2-15,2103-2090;16-19,2088-2085	1-1,2104-2104[UP5];x-x,2089-2089[BULt];20-21,2084-2083[UP3]	..((((.((((((((((((((.&.))))))))))))))-))))..	GAGAGACAUCUUGAUGGUGCUU&CAGCAUCAUCAAGAU-UCUCAU	2	9.14319	2	0.712466	Output/S_seed/cleaveLand_result/t_plot/egu-MIR172f-p5_XM_011071363.2_2095_TPlot.pdf	GO:0043161(proteasome-mediated ubiquitin-dependent protein catabolic process);GO:0061630(ubiquitin protein ligase activity)	NA
XM_011071364.2:1902	PC-5p-331783_35	XM_011071364.2	1891	1911	1902	-35.7	-24.2	0.677871	7.5	1-3,1911-1909;5-6,1907-1906;9-21,1903-1891	4-4,1908-1908[SIL];7-8,1905-1904[SIL]	(((((((((((((..((.(((&))).))..)))))))))))))	CAAUAUCCUCGGAGACUAUCA&UGAAAGAGUCUGAGGAUGUUG	1	4.5716	4	0.999286	Output/S_seed/cleaveLand_result/t_plot/PC-5p-331783_35_XM_011071364.2_1902_TPlot.pdf	GO:0043161(proteasome-mediated ubiquitin-dependent protein catabolic process);GO:0061630(ubiquitin protein ligase activity)	NA
XM_011071368.2:1671	mtr-MIR2592ay-p5_2ss6AG17CG_1	XM_011071368.2	1663	1680	1671	-33.8	-22.3	0.659763	6	2-16,1679-1665;18-18,1663-1663	1-1,1680-1680[UP5];17-17,1664-1664[SIL]	(.(((((((((((((((.&.))))))))))))))).)	UGCCAAAUGAUCCGGCUA&GAGUCGGGUUGUUUGGGA	1	4.5716	4	1	Output/S_seed/cleaveLand_result/t_plot/mtr-MIR2592ay-p5_2ss6AG17CG_1_XM_011071368.2_1671_TPlot.pdf	GO:0005515(protein binding);GO:0009507(chloroplast);GO:0010287(plastoglobule);GO:0016702(oxidoreductase activity, acting on single donors with incorporation of molecular oxygen, incorporation of two atoms of oxygen);GO:0046872(metal ion binding);GO:0055114(oxidation-reduction process)	ko00906(Carotenoid biosynthesis)
XM_011071369.2:1152	PC-3p-21434_450	XM_011071369.2	1138	1165	1152	-40	-26.3	0.6575	15	2-9,1164-1157;10-12,1152-1150;14-15,1148-1147;17-24,1145-1138	1-1,1165-1165[UP5];x-x,1156-1153[BULt];13-13,1149-1149[SIL];16-16,1146-1146[SIL]	((((((((.((.(((....((((((((.&.))))))))----))).)).))))))))	GAUGGGCAGAUGGUCAUAAGCCCUGUGG&UCAUAGGGU----GAUAAUGUGCUCAUU	1	4.5716	4	0.989944	Output/S_seed/cleaveLand_result/t_plot/PC-3p-21434_450_XM_011071369.2_1152_TPlot.pdf	GO:0005515(protein binding);GO:0009507(chloroplast);GO:0010287(plastoglobule);GO:0016702(oxidoreductase activity, acting on single donors with incorporation of molecular oxygen, incorporation of two atoms of oxygen);GO:0046872(metal ion binding);GO:0055114(oxidation-reduction process)	ko00906(Carotenoid biosynthesis)
XM_011071377.2:2235	csi-MIR169g-p3_1ss22CT	XM_011071377.2	2223	2244	2235	-38.5	-25.8	0.67013	10	4-8,2241-2237;10-21,2235-2224	1-3,2244-2242[UP5];9-9,2236-2236[SIL];22-22,2223-2223[UP3]	.((((((((((((.(((((...&...))))).)))))))))))).	UUGGCCGAAGAUAUCUUGCGCC&UCGGCAAGUUGUCUUUGGCUAU	2	9.14319	2	0.999971	Output/S_seed/cleaveLand_result/t_plot/csi-MIR169g-p3_1ss22CT_XM_011071377.2_2235_TPlot.pdf	NA	NA
XM_011071382.2:470	PC-3p-632237_13	XM_011071382.2	458	479	470	-36.8	-27	0.733696	6	1-17,479-463	18-22,462-458[UP3]	.....(((((((((((((((((&))))))))))))))))).....	UUGAAGGUGGAUUUUCGGACAA&UUGUCCGAAAAUCUGCCAGAUA	10	45.716	2	0.200457	Output/S_seed/cleaveLand_result/t_plot/PC-3p-632237_13_XM_011071382.2_470_TPlot.pdf	GO:0000460(maturation of 5.8S rRNA);GO:0000470(maturation of LSU-rRNA);GO:0030687(preribosome, large subunit precursor)	NA
XM_011071382.2:474	PC-3p-1115249_5	XM_011071382.2	460	483	474	-35.8	-23.7	0.662011	10	4-17,480-467;19-21,465-463	1-3,483-481[UP5];18-18,466-466[SIL];22-24,462-460[UP3]	...(((.((((((((((((((...&...)))))))))))))).)))...	GAAGGUGGAUUUUCGGACAAUAGU&AAAAUUGUCCGAAAAUUAGCCAGA	6	27.4296	2	0.899849	Output/S_seed/cleaveLand_result/t_plot/PC-3p-1115249_5_XM_011071382.2_474_TPlot.pdf	GO:0000460(maturation of 5.8S rRNA);GO:0000470(maturation of LSU-rRNA);GO:0030687(preribosome, large subunit precursor)	NA
XM_011071382.2:509	aly-MIR853-p3_1ss14AC	XM_011071382.2	495	521	509	-40.3	-26.3	0.652605	12	2-8,520-514;9-17,510-502;19-24,500-495	1-1,521-521[UP5];x-x,513-511[BULt];18-18,501-501[SIL]	((((((.(((((((((...(((((((.&.)))))))---))))))))).))))))	CCAAAGGAUUGAGGAGUACGAGGUUUC&AAGAUCUU---CUCCUCGAUGUUUUGG	3	13.7148	3	0.987409	Output/S_seed/cleaveLand_result/t_plot/aly-MIR853-p3_1ss14AC_XM_011071382.2_509_TPlot.pdf	GO:0000460(maturation of 5.8S rRNA);GO:0000470(maturation of LSU-rRNA);GO:0030687(preribosome, large subunit precursor)	NA
XM_011071383.2:1119	PC-5p-561003_16	XM_011071383.2	1105	1128	1119	-38.1	-26.2	0.687664	11	3-11,1126-1118;13-21,1116-1108;23-24,1106-1105	1-2,1128-1127[UP5];12-12,1117-1117[SIL];22-22,1107-1107[SIL]	((.(((((((((.(((((((((..&..))))))))).))))))))).))	GCAAGGACCGACGGGAAGGCUGCC&UUUAGUCUUCUGGUUGGUUUUCGU	2	9.14319	3	0.932965	Output/S_seed/cleaveLand_result/t_plot/PC-5p-561003_16_XM_011071383.2_1119_TPlot.pdf	GO:0005768(endosome);GO:0005794(Golgi apparatus);GO:0005802(trans-Golgi network);GO:0009507(chloroplast);GO:0016021(integral component of membrane)	NA
XM_011071383.2:274	gma-MIR5368-p5_2ss10CG18TC	XM_011071383.2	265	283	274	-38.2	-27.5	0.719895	8	3-11,281-273;13-13,271-271;15-19,269-265	1-2,283-282[UP5];12-12,272-272[SIL];14-14,270-270[SIL]	(((((.(.(((((((((..&..))))))))).).)))))	GGGCCGGCACCCGAUCCGU&UGGGAUUGGGUUUGGGCCU	2	9.14319	3	0.999852	Output/S_seed/cleaveLand_result/t_plot/gma-MIR5368-p5_2ss10CG18TC_XM_011071383.2_274_TPlot.pdf	GO:0005768(endosome);GO:0005794(Golgi apparatus);GO:0005802(trans-Golgi network);GO:0009507(chloroplast);GO:0016021(integral component of membrane)	NA
XM_011071389.2:554	csi-miR172a-5p_L-1R+1_1ss9CA	XM_011071389.2	544	563	554	-35	-23.4	0.668571	8	3-11,561-553;14-21,551-544	1-2,563-562[UP5];12-13,552-552[AILq]	((((((((.-(((((((((..&..)))))))))..))))))))	GUGUGAGUA-UGAUGAUGCGU&CAGCGUCAUCAAGAUUCACAU	1	4.5716	4	0.999998	Output/S_seed/cleaveLand_result/t_plot/csi-miR172a-5p_L-1R+1_1ss9CA_XM_011071389.2_554_TPlot.pdf	GO:0000792(heterochromatin);GO:0032454(histone demethylase activity (H3-K9 specific));GO:0045815(positive regulation of gene expression, epigenetic);GO:0048439(flower morphogenesis)	NA
XM_011071391.2:1442	vvi-MIR3630-p3_2ss1TA19CT	XM_011071391.2	1432	1451	1442	-33.8	-24	0.710059	7.5	2-5,1450-1447;8-9,1445-1444;10-20,1442-1432	1-1,1451-1451[UP5];6-7,1446-1446[AILq];x-x,1443-1443[BULt]	(((((((((((.((.-((((.&.))))..))-)))))))))))	UGCAUCAGAGACGAG-CCCAA&AUGGGAAUC-UCUCUGAUGUA	5	22.858	2	0.983274	Output/S_seed/cleaveLand_result/t_plot/vvi-MIR3630-p3_2ss1TA19CT_XM_011071391.2_1442_TPlot.pdf	GO:0005634(nucleus);GO:0006355(regulation of transcription, DNA-templated);GO:0044212(transcription regulatory region DNA binding)	ko04075(Plant hormone signal transduction)
XM_011071391.2:1476	PC-5p-29392_353	XM_011071391.2	1464	1488	1476	-38.1	-24.9	0.653543	11.5	1-7,1488-1482;8-14,1478-1472;15-19,1470-1466	x-x,1481-1479[BULt];x-x,1471-1471[BULt];20-21,1465-1464[UP3]	..(((((.(((((((...(((((((&)))))))---)))))))-)))))..	AUUUGGAGUUCACGCUGGGCAGGCC&GGUCUGU---GCGUGAA-UCUAACG	1	4.5716	4	0.985801	Output/S_seed/cleaveLand_result/t_plot/PC-5p-29392_353_XM_011071391.2_1476_TPlot.pdf	GO:0005634(nucleus);GO:0006355(regulation of transcription, DNA-templated);GO:0044212(transcription regulatory region DNA binding)	ko04075(Plant hormone signal transduction)
XM_011071391.2:1569	aly-MIR408-p5_2ss7TA18CT	XM_011071391.2	1557	1580	1569	-38.7	-26	0.671835	8.5	1-6,1580-1575;8-14,1571-1565;15-20,1563-1558	7-7,1574-1572[AILt];x-x,1564-1564[BULt];21-21,1557-1557[UP3]	.((((((.(((((((...((((((&))))))--.)))))))-)))))).	AGAGAGAUGAGAGAGAAAGAGAGA&UCUCUC--ACUCUCUC-UCUUUCC	3	13.7148	2	1	Output/S_seed/cleaveLand_result/t_plot/aly-MIR408-p5_2ss7TA18CT_XM_011071391.2_1569_TPlot.pdf	GO:0005634(nucleus);GO:0006355(regulation of transcription, DNA-templated);GO:0044212(transcription regulatory region DNA binding)	ko04075(Plant hormone signal transduction)
XM_011071391.2:1576	PC-3p-518941_18	XM_011071391.2	1565	1585	1576	-34.7	-23.7	0.682997	7.5	4-12,1582-1574;14-22,1573-1565	1-3,1585-1583[UP5];13-13,x-x[BULq]	(((((((((-(((((((((...&...))))))))).)))))))))	GAGAGAGAA-AGAGAGAGAAUC&UCAUCUCUCUUUGUUCUCUUUC	1	4.5716	4	1	Output/S_seed/cleaveLand_result/t_plot/PC-3p-518941_18_XM_011071391.2_1576_TPlot.pdf	GO:0005634(nucleus);GO:0006355(regulation of transcription, DNA-templated);GO:0044212(transcription regulatory region DNA binding)	ko04075(Plant hormone signal transduction)
XM_011071393.2:1216	PC-5p-253584_50	XM_011071393.2	1202	1225	1216	-36.3	-23.6	0.650138	12	4-9,1222-1217;11-20,1215-1206	1-3,1225-1223[UP5];10-10,1216-1216[SIL];21-24,1205-1202[UP3]	....((((((((((.((((((...&...)))))).))))))))))....	UUACUAAAAGGUACCGUGGGGAUG&UUACCCCACUGUGCUUUUUAAAAU	1	4.5716	4	1	Output/S_seed/cleaveLand_result/t_plot/PC-5p-253584_50_XM_011071393.2_1216_TPlot.pdf	GO:0000303(response to superoxide);GO:0003950(NAD+ ADP-ribosyltransferase activity);GO:0005515(protein binding);GO:0005634(nucleus);GO:0005737(cytoplasm);GO:0006809(nitric oxide biosynthetic process);GO:0006970(response to osmotic stress);GO:0006979(response to oxidative stress);GO:0009414(response to water deprivation);GO:0009651(response to salt stress);GO:0009723(response to ethylene);GO:00097…	NA
XM_011071395.2:1320	PC-5p-253584_50	XM_011071395.2	1306	1329	1320	-36.3	-23.6	0.650138	12	4-9,1326-1321;11-20,1319-1310	1-3,1329-1327[UP5];10-10,1320-1320[SIL];21-24,1309-1306[UP3]	....((((((((((.((((((...&...)))))).))))))))))....	UUACUAAAAGGUACCGUGGGGAUG&UUACCCCACUGUGCUUUUUAAAAU	1	4.5716	4	1	Output/S_seed/cleaveLand_result/t_plot/PC-5p-253584_50_XM_011071395.2_1320_TPlot.pdf	GO:0000303(response to superoxide);GO:0003950(NAD+ ADP-ribosyltransferase activity);GO:0005515(protein binding);GO:0005634(nucleus);GO:0005737(cytoplasm);GO:0006809(nitric oxide biosynthetic process);GO:0006970(response to osmotic stress);GO:0006979(response to oxidative stress);GO:0009414(response to water deprivation);GO:0009651(response to salt stress);GO:0009723(response to ethylene);GO:00097…	NA
XM_011071399.2:903	PC-5p-709069_11	XM_011071399.2	890	921	903	-33.6	-23.2	0.690476	22.5	2-8,920-914;9-22,904-891	1-1,921-921[UP5];x-x,913-905[BULt];23-23,890-890[UP3]	.((((((((((((((.........(((((((.&.)))))))---------)))))))))))))).	AAAUGGAGUGAAGGACAAACCACUUGGAAUGG&UUAUUCCA---------UCUUUUACUCCAUUC	2	9.14319	2	0.999989	Output/S_seed/cleaveLand_result/t_plot/PC-5p-709069_11_XM_011071399.2_903_TPlot.pdf	NA	NA
XM_011071400.2:2402	PC-3p-125226_106	XM_011071400.2	2391	2411	2402	-37.4	-24.9	0.665775	14	8-21,2404-2391	1-7,2411-2405[UP5]	((((((((((((((.......&.......))))))))))))))	GGUGGAAUUCUGGCAGCUAGA&CCAUUAGGUCAGAAUUCCACC	1	4.5716	4	0.999994	Output/S_seed/cleaveLand_result/t_plot/PC-3p-125226_106_XM_011071400.2_2402_TPlot.pdf	GO:0004497(monooxygenase activity);GO:0005768(endosome);GO:0005794(Golgi apparatus);GO:0005802(trans-Golgi network);GO:0016021(integral component of membrane);GO:0046872(metal ion binding);GO:0055114(oxidation-reduction process)	NA
XM_011071403.2:918	osa-miR396c-5p	XM_011071403.2	907	927	918	-33.4	-22.9	0.685629	5.5	2-9,926-919;11-13,917-915;16-21,912-907	1-1,927-927[UP5];10-10,918-918[SIL];14-15,914-913[SIL]	((((((..(((.((((((((.&.)))))))).)))..))))))	AAGUUUCUGAAUGCUGUGGAG&UUCCACAGCUUUCUUGAACUU	1	4.5716	4	1	Output/S_seed/cleaveLand_result/t_plot/osa-miR396c-5p_XM_011071403.2_918_TPlot.pdf	GO:0003954(NADH dehydrogenase activity);GO:1901006(ubiquinone-6 biosynthetic process)	NA
XM_011071404.2:861	PC-5p-499187_20	XM_011071404.2	846	870	861	-36.6	-24.1	0.65847	10.5	3-12,868-859;15-17,856-854;18-22,852-848	1-2,870-869[UP5];13-14,858-857[SIL];x-x,853-853[BULt];23-24,847-846[UP3]	..(((((.(((..((((((((((..&..))))))))))..)))-)))))..	GCAGGGGAUAGGGUGGUUACAGAUC&UUUUUGUGACCAAACUA-CCCUUAU	2	9.14319	2	0.960359	Output/S_seed/cleaveLand_result/t_plot/PC-5p-499187_20_XM_011071404.2_861_TPlot.pdf	GO:0004366(glycerol-3-phosphate O-acyltransferase activity);GO:0006655(phosphatidylglycerol biosynthetic process);GO:0009507(chloroplast);GO:0009536(plastid);GO:0009570(chloroplast stroma);GO:0016024(CDP-diacylglycerol biosynthetic process);GO:0102420(sn-1-glycerol-3-phosphate C16:0-DCA-CoA acyl transferase activity)	ko00561(Glycerolipid metabolism);ko00564(Glycerophospholipid metabolism)
XM_011071409.2:225	PC-5p-421208_25	XM_011071409.2	214	233	225	-35.7	-24.6	0.689076	7.5	1-5,233-229;7-9,228-226;11-20,224-215	6-6,x-x[BULq];10-10,225-225[SIL];21-21,214-214[UP3]	.((((((((((.(((-(((((&))))).))).)))))))))).	CUGCCAACCACCAUG-GCUGA&UCGGCAUAUUGUGGUUGGUAU	2	9.14319	3	0.980465	Output/S_seed/cleaveLand_result/t_plot/PC-5p-421208_25_XM_011071409.2_225_TPlot.pdf	GO:0005515(protein binding)	ko03013(RNA transport)
XM_011071409.2:474	PC-5p-82192_154	XM_011071409.2	463	484	474	-48.3	-31.8	0.658385	7.5	1-4,484-481;5-11,479-473;14-19,470-465	x-x,480-480[BULt];12-13,472-471[SIL];20-21,464-463[UP3]	..((((((..(((((((.((((&))))-)))))))..))))))..	GCGGCGGGAAAGGCGGCGAGCA&UGCU-GCCGCCUCAUCCGCCCA	3	13.7148	3	0.999999	Output/S_seed/cleaveLand_result/t_plot/PC-5p-82192_154_XM_011071409.2_474_TPlot.pdf	GO:0005515(protein binding)	ko03013(RNA transport)
XM_011071409.2:633	PC-5p-415261_26	XM_011071409.2	619	641	633	-40.6	-26.7	0.657635	15	7-8,635-634;10-24,633-619	1-6,641-636[UP5];9-9,x-x[BULq]	(((((((((((((((-((......&......)).)))))))))))))))	GCGGAGGAGGAGGAC-ACAGGGUC&AAAACAGUCGUCUUCUUCCUCUGU	1	4.5716	4	1	Output/S_seed/cleaveLand_result/t_plot/PC-5p-415261_26_XM_011071409.2_633_TPlot.pdf	GO:0005515(protein binding)	ko03013(RNA transport)
XM_011071410.2:158	PC-5p-354289_32	XM_011071410.2	143	167	158	-39.3	-26.5	0.6743	13	6-14,162-154;15-16,152-151;18-24,149-143	1-5,167-163[UP5];x-x,153-153[BULt];17-17,150-150[SIL]	(((((((.((.(((((((((.....&.....)))))))))-)).)))))))	UCCCGGCGACAAUGAUGCGAACAAG&AAUAAUUGCAUCAU-GUGGUUGGGA	2	9.14319	3	0.677512	Output/S_seed/cleaveLand_result/t_plot/PC-5p-354289_32_XM_011071410.2_158_TPlot.pdf	GO:0005515(protein binding);GO:0005634(nucleus);GO:0009740(gibberellic acid mediated signaling pathway);GO:0009845(seed germination);GO:0009939(positive regulation of gibberellic acid mediated signaling pathway);GO:0010162(seed dormancy process);GO:0016567(protein ubiquitination);GO:0019005(SCF ubiquitin ligase complex)	ko04075(Plant hormone signal transduction)
XM_011071418.2:1165	PC-5p-105414_124	XM_011071418.2	1151	1174	1165	-43.1	-28.6	0.663573	10.5	4-5,1171-1170;7-12,1168-1163;15-24,1160-1151	1-3,1174-1172[UP5];6-6,1169-1169[SIL];13-14,1162-1161[SIL]	((((((((((..((((((.((...&...)).))))))..))))))))))	GGGGUGGUGGAUGUUUCAUUCAGC&AUGGAUUGAAAUUGCCACCACCUC	1	4.5716	4	0.996993	Output/S_seed/cleaveLand_result/t_plot/PC-5p-105414_124_XM_011071418.2_1165_TPlot.pdf	GO:0004693(cyclin-dependent protein serine/threonine kinase activity);GO:0005515(protein binding);GO:0005634(nucleus);GO:0007049(cell cycle);GO:0010444(guard mother cell differentiation);GO:0042127(regulation of cell proliferation);GO:0048316(seed development);GO:0051301(cell division);GO:0051726(regulation of cell cycle)	ko04075(Plant hormone signal transduction)
XM_011071421.2:356	mes-MIR172c-p5_1ss2GA	XM_011071421.2	345	365	356	-33.3	-22.7	0.681682	6.5	2-7,364-359;9-10,357-356;12-21,354-345	1-1,365-365[UP5];8-8,358-358[SIL];11-11,355-355[SIL]	((((((((((.((.((((((.&.)))))).)).))))))))))	GGUCUUGGUGUUGGUGCAUUC&CAAUGCAGCAUCAUCAAGAUU	2	9.14319	3	0.99674	Output/S_seed/cleaveLand_result/t_plot/mes-MIR172c-p5_1ss2GA_XM_011071421.2_356_TPlot.pdf	GO:0000028(ribosomal small subunit assembly);GO:0003735(structural constituent of ribosome);GO:0022627(cytosolic small ribosomal subunit)	ko03010(Ribosome)
XM_011071424.2:422	gma-MIR4995-p5_1ss19GC	XM_011071424.2	413	433	422	-34.8	-22.98	0.660345	10	1-9,433-425;12-19,420-413	10-11,424-421[AILt]	((((((((....(((((((((&)))))))))--..))))))))	GUUCCUUUUGAUUCAAGCCAU&GUGGCUUGG--UUAAGGGAAC	1	4.5716	4	1	Output/S_seed/cleaveLand_result/t_plot/gma-MIR4995-p5_1ss19GC_XM_011071424.2_422_TPlot.pdf	GO:0006488(dolichol-linked oligosaccharide biosynthetic process)	NA
XM_011071428.2:1648	PC-5p-536366_18	XM_011071428.2	1635	1657	1648	-38.7	-25.5	0.658915	14	7-14,1651-1644;16-23,1643-1636	1-6,1657-1652[UP5];15-15,x-x[BULq];24-24,1635-1635[UP3]	.((((((((-((((((((......&......)))))))).)))))))).	GGUGCACUG-GGGUGAUGAAAUGA&AAAAAACAUCACCUGUAGUGCACA	1	4.5716	4	0.970018	Output/S_seed/cleaveLand_result/t_plot/PC-5p-536366_18_XM_011071428.2_1648_TPlot.pdf	GO:0004197(cysteine-type endopeptidase activity);GO:0005615(extracellular space);GO:0005764(lysosome);GO:0051603(proteolysis involved in cellular protein catabolic process)	ko04145(Phagosome)
XM_011071428.2:225	stu-MIR7122-p5_2ss15CG18TG	XM_011071428.2	215	234	225	-33.9	-24.5	0.722714	12	7-19,228-216	1-6,234-229[UP5];20-20,215-215[UP3]	.(((((((((((((......&......))))))))))))).	UCCGCCGUUUCUCUCUCUUU&UUAUACAGAGAAACGGCGGU	1	4.5716	4	0.899718	Output/S_seed/cleaveLand_result/t_plot/stu-MIR7122-p5_2ss15CG18TG_XM_011071428.2_225_TPlot.pdf	GO:0004197(cysteine-type endopeptidase activity);GO:0005615(extracellular space);GO:0005764(lysosome);GO:0051603(proteolysis involved in cellular protein catabolic process)	ko04145(Phagosome)
XM_011071428.2:233	bdi-MIR156a-p5_2ss18GT19CT	XM_011071428.2	224	243	233	-30.1	-20.7	0.687708	8	3-4,241-240;5-17,238-226	1-2,243-242[UP5];x-x,239-239[BULt];18-19,225-224[UP3]	..(((((((((((((.((..&..))-)))))))))))))..	UCUCUCUCUUUUCUGCUCCU&UUGA-CAGAAGAGAGAGAUU	1	4.5716	4	1	Output/S_seed/cleaveLand_result/t_plot/bdi-MIR156a-p5_2ss18GT19CT_XM_011071428.2_233_TPlot.pdf	GO:0004197(cysteine-type endopeptidase activity);GO:0005615(extracellular space);GO:0005764(lysosome);GO:0051603(proteolysis involved in cellular protein catabolic process)	ko04145(Phagosome)
XM_011071428.2:377	cca-MIR6116-p5_2ss5GA21TG	XM_011071428.2	366	386	377	-30.9	-21.5	0.695793	13	6-17,381-370	1-5,386-382[UP5];18-21,369-366[UP3]	....((((((((((((.....&.....))))))))))))....	CGUGGAUGGUGAAGCACGGCA&UUAAAUGCUUCACCAUCAUUG	5	22.858	2	1	Output/S_seed/cleaveLand_result/t_plot/cca-MIR6116-p5_2ss5GA21TG_XM_011071428.2_377_TPlot.pdf	GO:0004197(cysteine-type endopeptidase activity);GO:0005615(extracellular space);GO:0005764(lysosome);GO:0051603(proteolysis involved in cellular protein catabolic process)	ko04145(Phagosome)
XM_011071428.2:558	csi-MIR169g-p3_1ss22CT	XM_011071428.2	539	567	558	-38.5	-27.8	0.722078	12.5	2-13,566-555;14-19,547-542	1-1,567-567[UP5];x-x,554-548[BULt];20-22,541-539[UP3]	...((((((.......((((((((((((.&.))))))))))))-------))))))...	CGCGCCGAAGGUGGGCGACAGCUUGCCGG&UCGGCAAGUUGUC-------UUUGGCUAU	1	4.5716	4	0.983128	Output/S_seed/cleaveLand_result/t_plot/csi-MIR169g-p3_1ss22CT_XM_011071428.2_558_TPlot.pdf	GO:0004197(cysteine-type endopeptidase activity);GO:0005615(extracellular space);GO:0005764(lysosome);GO:0051603(proteolysis involved in cellular protein catabolic process)	ko04145(Phagosome)
XM_011071428.2:559	mes-MIR169m-p5_2ss6CT21TC	XM_011071428.2	548	568	559	-41.5	-28.4	0.684337	7	1-14,568-555;16-17,553-552;19-21,550-548	15-15,554-554[SIL];18-18,551-551[SIL]	(((.((.((((((((((((((&)))))))))))))).)).)))	GGUGGGCGACAGCUUGCCGGA&UCCGGUAGGUUGUUCUUGGCC	1	4.5716	4	0.999997	Output/S_seed/cleaveLand_result/t_plot/mes-MIR169m-p5_2ss6CT21TC_XM_011071428.2_559_TPlot.pdf	GO:0004197(cysteine-type endopeptidase activity);GO:0005615(extracellular space);GO:0005764(lysosome);GO:0051603(proteolysis involved in cellular protein catabolic process)	ko04145(Phagosome)
XM_011071434.2:2629	osa-miR390-5p_1ss19GA	XM_011071434.2	2618	2639	2629	-42.8	-28.4	0.663551	8.5	4-6,2636-2634;7-13,2632-2626;15-21,2624-2618	1-3,2639-2637[UP5];x-x,2633-2633[BULt];14-14,2625-2625[SIL]	(((((((.(((((((.(((...&...)))-))))))).)))))))	GGUGUUAGCCCUCCUAGAGGGA&AAGCUC-AGGAGGGAUAGCACC	16	73.1455	2	0.995489	Output/S_seed/cleaveLand_result/t_plot/osa-miR390-5p_1ss19GA_XM_011071434.2_2629_TPlot.pdf	GO:0005871(kinesin complex);GO:0007018(microtubule-based movement);GO:0008574(ATP-dependent microtubule motor activity, plus-end-directed)	NA
XM_011071435.2:392	PC-3p-259121_49	XM_011071435.2	379	402	392	-39.9	-27.1	0.679198	9	3-9,400-394;10-16,392-386;18-24,385-379	1-2,402-401[UP5];x-x,393-393[BULt];17-17,x-x[BULq]	(((((((-(((((((.(((((((..&..)))))))-))))))).)))))))	GCAAGCC-UCCCAAGUGCAAGUUCC&UUAACUUGU-UUUGGGGUGGUUUGC	2	9.14319	3	0.906024	Output/S_seed/cleaveLand_result/t_plot/PC-3p-259121_49_XM_011071435.2_392_TPlot.pdf	GO:0005634(nucleus);GO:0005737(cytoplasm);GO:0016925(protein sumoylation);GO:0019789(SUMO transferase activity);GO:0031625(ubiquitin protein ligase binding);GO:0061630(ubiquitin protein ligase activity)	ko03013(RNA transport);ko04120(Ubiquitin mediated proteolysis)
XM_011071435.2:406	gma-miR395i_L-1	XM_011071435.2	396	417	406	-36.5	-24.68	0.676164	11	2-5,416-413;8-19,408-397	1-1,417-417[UP5];6-7,412-409[AILt];20-20,396-396[UP3]	.((((((((((((....((((.&.))))--..)))))))))))).	AAGUUCCCCCAGAAUUUCUUCC&UGAAG--UGUUUGGGGGAACUC	2	9.14319	3	0.970202	Output/S_seed/cleaveLand_result/t_plot/gma-miR395i_L-1_XM_011071435.2_406_TPlot.pdf	GO:0005634(nucleus);GO:0005737(cytoplasm);GO:0016925(protein sumoylation);GO:0019789(SUMO transferase activity);GO:0031625(ubiquitin protein ligase binding);GO:0061630(ubiquitin protein ligase activity)	ko03013(RNA transport);ko04120(Ubiquitin mediated proteolysis)
XM_011071436.2:1001	PC-5p-279579_44	XM_011071436.2	990	1012	1001	-40	-26.5	0.6625	10.5	1-5,1012-1008;6-16,1005-995;18-19,993-992	x-x,1007-1006[BULt];17-17,994-994[SIL];20-21,991-990[UP3]	..((.(((((((((((..(((((&)))))--))))))))))).))..	UUGGGGACGGUGGUAGUCGGAGA&UUUCC--CUGCCAUCGUUGCCUA	2	9.14319	3	1	Output/S_seed/cleaveLand_result/t_plot/PC-5p-279579_44_XM_011071436.2_1001_TPlot.pdf	GO:0003676(nucleic acid binding);GO:0003700(DNA binding transcription factor activity);GO:0006355(regulation of transcription, DNA-templated);GO:0008270(zinc ion binding);GO:0009507(chloroplast)	NA
XM_011071436.2:1122	stu-miR482a-3p_1ss8TC	XM_011071436.2	1110	1131	1122	-39.6	-26.7	0.674242	9	3-11,1129-1121;14-19,1118-1113	1-2,1131-1130[UP5];12-13,1120-1119[SIL];20-22,1112-1110[UP3]	...((((((..(((((((((..&..)))))))))..))))))...	AAAGAAUGGAGGGAGUUGGAUG&UUUCCAACUCCACCCAUUCCUA	2	9.14319	3	0.999533	Output/S_seed/cleaveLand_result/t_plot/stu-miR482a-3p_1ss8TC_XM_011071436.2_1122_TPlot.pdf	GO:0003676(nucleic acid binding);GO:0003700(DNA binding transcription factor activity);GO:0006355(regulation of transcription, DNA-templated);GO:0008270(zinc ion binding);GO:0009507(chloroplast)	NA
XM_011071436.2:1123	aly-MIR408-p3_2ss17CT21CT	XM_011071436.2	1111	1135	1123	-38.6	-26.2	0.678756	9	1-5,1135-1131;6-8,1129-1127;9-16,1124-1117;17-21,1115-1111	x-x,1130-1130[BULt];x-x,1126-1125[BULt];x-x,1116-1116[BULt]	(((((.((((((((..(((.(((((&)))))-)))--))))))))-)))))	AAGAAUGGAGGGAGUUGGAUGAGAG&CUCUC-UCU--CUCUCUCC-UUCUU	3	13.7148	3	1	Output/S_seed/cleaveLand_result/t_plot/aly-MIR408-p3_2ss17CT21CT_XM_011071436.2_1123_TPlot.pdf	GO:0003676(nucleic acid binding);GO:0003700(DNA binding transcription factor activity);GO:0006355(regulation of transcription, DNA-templated);GO:0008270(zinc ion binding);GO:0009507(chloroplast)	NA
XM_011071436.2:672	osa-MIR408-p3_2ss18GT19GT	XM_011071436.2	664	681	672	-36	-23.9	0.663889	8.5	5-12,677-670;14-19,669-664	1-4,681-678[UP5];13-13,x-x[BULq]	((((((-((((((((....&....)))))))).))))))	AGAGGG-AGAGGCAGAAGA&UGCACUGCCUCUUCCCUUU	2	9.14319	3	1	Output/S_seed/cleaveLand_result/t_plot/osa-MIR408-p3_2ss18GT19GT_XM_011071436.2_672_TPlot.pdf	GO:0003676(nucleic acid binding);GO:0003700(DNA binding transcription factor activity);GO:0006355(regulation of transcription, DNA-templated);GO:0008270(zinc ion binding);GO:0009507(chloroplast)	NA
XM_011071436.2:827	mdm-miR482a-3p	XM_011071436.2	813	835	827	-45.6	-31.5	0.690789	7.5	2-6,834-830;8-14,829-823;15-16,821-820;17-21,818-814	1-1,835-835[UP5];7-7,x-x[BULq];x-x,822-822[BULt];x-x,819-819[BULt];22-22,813-813[UP3]	.(((((.((.(((((((-(((((.&.))))).)))))))-))-))))).	CAGGAGCUGAGGCGGGC-UGGGGU&UUCCCAAGCCCGCC-CA-UUCCUA	7	32.0012	2	0.982731	Output/S_seed/cleaveLand_result/t_plot/mdm-miR482a-3p_XM_011071436.2_827_TPlot.pdf	GO:0003676(nucleic acid binding);GO:0003700(DNA binding transcription factor activity);GO:0006355(regulation of transcription, DNA-templated);GO:0008270(zinc ion binding);GO:0009507(chloroplast)	NA
XM_011071436.2:868	mtr-miR2111a-5p_R-1	XM_011071436.2	858	877	868	-33.1	-23.7	0.716012	5	1-9,877-869;11-14,867-864;16-20,862-858	10-10,868-868[SIL];15-15,863-863[SIL]	(((((.((((.(((((((((&))))))))).)))).)))))	AAGCCCCAGGCUGCGGAUUG&UAAUCUGCAUCCUGAGGUUU	1	4.5716	4	0.999984	Output/S_seed/cleaveLand_result/t_plot/mtr-miR2111a-5p_R-1_XM_011071436.2_868_TPlot.pdf	GO:0003676(nucleic acid binding);GO:0003700(DNA binding transcription factor activity);GO:0006355(regulation of transcription, DNA-templated);GO:0008270(zinc ion binding);GO:0009507(chloroplast)	NA
XM_011071436.2:913	PC-5p-1013485_6	XM_011071436.2	896	922	913	-48.8	-33.5	0.686475	10	2-10,921-913;11-20,909-900;22-24,898-896	1-1,922-922[UP5];x-x,912-910[BULt];21-21,899-899[SIL]	(((.((((((((((...(((((((((.&.)))))))))---)))))))))).)))	GCUGCAUUCUAUGAGCAGGGGUGUUGA&CUAACACCCC---UCGUGGAAUGGAGC	3	13.7148	3	0.016749	Output/S_seed/cleaveLand_result/t_plot/PC-5p-1013485_6_XM_011071436.2_913_TPlot.pdf	GO:0003676(nucleic acid binding);GO:0003700(DNA binding transcription factor activity);GO:0006355(regulation of transcription, DNA-templated);GO:0008270(zinc ion binding);GO:0009507(chloroplast)	NA
XM_011071440.2:338	egu-MIR172f-p5_2ss11AG17CT	XM_011071440.2	330	350	338	-32.2	-21.1	0.65528	11	1-8,350-343;9-16,339-332	x-x,342-340[BULt];17-18,331-330[UP3]	..((((((((...((((((((&))))))))---))))))))..	CCCGGGGCUUGCCCAUCCUCG&CGAGGAUG---AGGUCUUGUA	1	4.5716	4	1	Output/S_seed/cleaveLand_result/t_plot/egu-MIR172f-p5_2ss11AG17CT_XM_011071440.2_338_TPlot.pdf	GO:0016020(membrane);GO:0016709(oxidoreductase activity, acting on paired donors, with incorporation or reduction of molecular oxygen, NAD(P)H as one donor, and incorporation of one atom of oxygen);GO:0044550(secondary metabolite biosynthetic process)	NA
XM_011071440.2:799	gra-MIR8782-p5_2ss16AG19AT	XM_011071440.2	788	808	799	-34.9	-23.9	0.684814	13	7-19,802-790	1-6,808-803[UP5];20-21,789-788[UP3]	..(((((((((((((......&......)))))))))))))..	AUAGUCGAAGGGGAAGAGUGC&UUUUUAUUCCCCUUCGACUCC	3	13.7148	2	1	Output/S_seed/cleaveLand_result/t_plot/gra-MIR8782-p5_2ss16AG19AT_XM_011071440.2_799_TPlot.pdf	GO:0016020(membrane);GO:0016709(oxidoreductase activity, acting on paired donors, with incorporation or reduction of molecular oxygen, NAD(P)H as one donor, and incorporation of one atom of oxygen);GO:0044550(secondary metabolite biosynthetic process)	NA
XM_011071440.2:809	PC-3p-398961_27	XM_011071440.2	794	820	809	-41.3	-28.7	0.694915	9	1-8,820-813;9-10,810-809;11-13,807-805;15-24,803-794	x-x,812-811[BULt];x-x,808-808[BULt];14-14,804-804[SIL]	((((((((((.(((.((..((((((((&))))))))--))-))).))))))))))	GAAGGGGAAGAGUGCGAAAGAGUUGGA&UCCAAUUC--UC-CAUACUUUCCCUUC	1	4.5716	4	0.998308	Output/S_seed/cleaveLand_result/t_plot/PC-3p-398961_27_XM_011071440.2_809_TPlot.pdf	GO:0016020(membrane);GO:0016709(oxidoreductase activity, acting on paired donors, with incorporation or reduction of molecular oxygen, NAD(P)H as one donor, and incorporation of one atom of oxygen);GO:0044550(secondary metabolite biosynthetic process)	NA
XM_011071457.2:1453	PC-5p-709069_11	XM_011071457.2	1440	1462	1453	-33.6	-22	0.654762	11	5-13,1458-1450;15-21,1449-1443;22-23,1441-1440	1-4,1462-1459[UP5];14-14,x-x[BULq];x-x,1442-1442[BULt]	((.(((((((-(((((((((....&....))))))))).)))))))-))	GAUAUGGAGU-AGAGAUGGGGAGU&UUAUUCCAUCUUUUACUCCAU-UC	2	9.14319	3	1	Output/S_seed/cleaveLand_result/t_plot/PC-5p-709069_11_XM_011071457.2_1453_TPlot.pdf	GO:0000118(histone deacetylase complex);GO:0003714(transcription corepressor activity);GO:0006357(regulation of transcription by RNA polymerase II);GO:0016575(histone deacetylation)	ko03040(Spliceosome);ko03013(RNA transport)
XM_011071457.2:1909	PC-3p-589010_15	XM_011071457.2	1898	1919	1909	-36.5	-24	0.657534	7.5	1-7,1919-1913;8-15,1911-1904;17-18,1902-1901	x-x,1912-1912[BULt];16-16,1903-1903[SIL];19-21,1900-1898[UP3]	...((.((((((((.(((((((&)))))))-)))))))).))...	GGCCUGGGACCAACAACCCUAA&UUGGGGU-GUUGGUCUAAGAUA	2	9.14319	3	0.999377	Output/S_seed/cleaveLand_result/t_plot/PC-3p-589010_15_XM_011071457.2_1909_TPlot.pdf	GO:0000118(histone deacetylase complex);GO:0003714(transcription corepressor activity);GO:0006357(regulation of transcription by RNA polymerase II);GO:0016575(histone deacetylation)	ko03040(Spliceosome);ko03013(RNA transport)
XM_011071457.2:1942	PC-3p-656856_12	XM_011071457.2	1929	1951	1942	-33.7	-22.5	0.667656	11	1-16,1951-1936	17-23,1935-1929[UP3]	.......((((((((((((((((&)))))))))))))))).......	GGUGCUGGCAAGUGCAUCCUUUG&UAAGGGGUGUACUUGUAAUUUUA	1	4.5716	4	0.999998	Output/S_seed/cleaveLand_result/t_plot/PC-3p-656856_12_XM_011071457.2_1942_TPlot.pdf	GO:0000118(histone deacetylase complex);GO:0003714(transcription corepressor activity);GO:0006357(regulation of transcription by RNA polymerase II);GO:0016575(histone deacetylation)	ko03040(Spliceosome);ko03013(RNA transport)
XM_011071457.2:986	PC-3p-518941_18	XM_011071457.2	974	995	986	-34.7	-23.9	0.688761	9.5	4-6,992-990;8-22,988-974	1-3,995-993[UP5];7-7,989-989[SIL]	(((((((((((((((.(((...&...))).)))))))))))))))	GAGAGAGAACGGAGAAAGAAAA&UCAUCUCUCUUUGUUCUCUUUC	1	4.5716	4	1	Output/S_seed/cleaveLand_result/t_plot/PC-3p-518941_18_XM_011071457.2_986_TPlot.pdf	GO:0000118(histone deacetylase complex);GO:0003714(transcription corepressor activity);GO:0006357(regulation of transcription by RNA polymerase II);GO:0016575(histone deacetylation)	ko03040(Spliceosome);ko03013(RNA transport)
XM_011071463.2:115	PC-3p-18064_515	XM_011071463.2	104	124	115	-42	-29.8	0.709524	4.5	1-7,124-118;9-21,116-104	8-8,117-117[SIL]	(((((((((((((.(((((((&))))))).)))))))))))))	GGUUUCUGUAUAUUCCACUCA&UGGGUGGCAUGUGCAGAAACC	2	9.14319	2	0.535607	Output/S_seed/cleaveLand_result/t_plot/PC-3p-18064_515_XM_011071463.2_115_TPlot.pdf	GO:0016020(membrane);GO:0016709(oxidoreductase activity, acting on paired donors, with incorporation or reduction of molecular oxygen, NAD(P)H as one donor, and incorporation of one atom of oxygen);GO:0042343(indole glucosinolate metabolic process);GO:0044550(secondary metabolite biosynthetic process);GO:0098542(defense response to other organism)	NA
XM_011071463.2:1420	csi-MIR169a-p5_2ss8CT18TC	XM_011071463.2	1410	1429	1420	-35.1	-29.5	0.840456	5.5	1-17,1429-1413	18-20,1412-1410[UP3]	...(((((((((((((((((&)))))))))))))))))...	GUUUGGCUCAGGAAGGAGGG&UUCUCCUUCUUGAGCCACUU	3	13.7148	2	0.550214	Output/S_seed/cleaveLand_result/t_plot/csi-MIR169a-p5_2ss8CT18TC_XM_011071463.2_1420_TPlot.pdf	GO:0016020(membrane);GO:0016709(oxidoreductase activity, acting on paired donors, with incorporation or reduction of molecular oxygen, NAD(P)H as one donor, and incorporation of one atom of oxygen);GO:0042343(indole glucosinolate metabolic process);GO:0044550(secondary metabolite biosynthetic process);GO:0098542(defense response to other organism)	NA
XM_011071463.2:689	osa-MIR408-p3_2ss18GT19GT	XM_011071463.2	679	698	689	-36	-23.68	0.657778	9	1-3,698-696;7-15,692-684;16-19,682-679	4-6,695-693[SIL];x-x,683-683[BULt]	((((.(((((((((...(((&)))...)))))))))-))))	GAGGUGGAGGAGGCCCGGCA&UGCACUGCCUCUUCC-CUUU	3	13.7148	2	1	Output/S_seed/cleaveLand_result/t_plot/osa-MIR408-p3_2ss18GT19GT_XM_011071463.2_689_TPlot.pdf	GO:0016020(membrane);GO:0016709(oxidoreductase activity, acting on paired donors, with incorporation or reduction of molecular oxygen, NAD(P)H as one donor, and incorporation of one atom of oxygen);GO:0042343(indole glucosinolate metabolic process);GO:0044550(secondary metabolite biosynthetic process);GO:0098542(defense response to other organism)	NA
XM_011071463.2:903	mtr-MIR2592bj-p5_1ss12TC	XM_011071463.2	895	915	903	-34.9	-25.3	0.724928	9.5	2-4,914-912;5-9,910-906;10-18,903-895	1-1,915-915[UP5];x-x,911-911[BULt];x-x,905-904[BULt]	(((((((((..(((((.(((.&.)))-)))))--)))))))))	GACGGGGACGUGGUGGCGGAA&AUUC-CCACU--GUCCCUGUC	3	13.7148	2	0.999995	Output/S_seed/cleaveLand_result/t_plot/mtr-MIR2592bj-p5_1ss12TC_XM_011071463.2_903_TPlot.pdf	GO:0016020(membrane);GO:0016709(oxidoreductase activity, acting on paired donors, with incorporation or reduction of molecular oxygen, NAD(P)H as one donor, and incorporation of one atom of oxygen);GO:0042343(indole glucosinolate metabolic process);GO:0044550(secondary metabolite biosynthetic process);GO:0098542(defense response to other organism)	NA
XM_011071468.2:270	PC-5p-729305_11	XM_011071468.2	254	279	270	-39	-26.2	0.671795	11	3-4,277-276;6-10,274-270;11-21,268-258;22-24,256-254	1-2,279-278[UP5];5-5,275-275[SIL];x-x,269-269[BULt];x-x,257-257[BULt]	(((.(((((((((((.(((((.((..&..)).)))))-)))))))))))-)))	CUGUGGAAUCUGCUGUGAGGAGUGCA&UUUAGUCCUC-UAGCAGAUUUU-CAG	1	4.5716	4	0.99991	Output/S_seed/cleaveLand_result/t_plot/PC-5p-729305_11_XM_011071468.2_270_TPlot.pdf	GO:0003674(molecular_function);GO:0005576(extracellular region);GO:0005737(cytoplasm);GO:0009505(plant-type cell wall);GO:0009739(response to gibberellin);GO:0009740(gibberellic acid mediated signaling pathway)	NA
XM_011071469.2:199	PC-5p-729305_11	XM_011071469.2	183	208	199	-39	-26.2	0.671795	11	3-4,206-205;6-10,203-199;11-21,197-187;22-24,185-183	1-2,208-207[UP5];5-5,204-204[SIL];x-x,198-198[BULt];x-x,186-186[BULt]	(((.(((((((((((.(((((.((..&..)).)))))-)))))))))))-)))	CUGUGGAAUCUGCUGUGAGGAGUGCA&UUUAGUCCUC-UAGCAGAUUUU-CAG	2	9.14319	3	0.924551	Output/S_seed/cleaveLand_result/t_plot/PC-5p-729305_11_XM_011071469.2_199_TPlot.pdf	NA	NA
XM_011071472.2:1186	PC-5p-489858_20	XM_011071472.2	1174	1195	1186	-36.8	-24.9	0.67663	11	3-10,1193-1186;13-22,1185-1176	1-2,1195-1194[UP5];11-12,x-x[BULq];23-24,1175-1174[UP3]	..((((((((((--((((((((..&..))))))))..))))))))))..	CAACGGGGGUGA--UGCUGUAUAU&UAAUAUAGCAAUUUACCCUCGUGU	1	4.5716	4	0.850028	Output/S_seed/cleaveLand_result/t_plot/PC-5p-489858_20_XM_011071472.2_1186_TPlot.pdf	GO:0005739(mitochondrion);GO:0005886(plasma membrane);GO:0008150(biological_process);GO:0016740(transferase activity)	NA
XM_011071472.2:779	PC-3p-633317_13	XM_011071472.2	767	788	779	-35.8	-23.9	0.667598	14.5	7-13,782-776;15-22,775-768	1-6,788-783[UP5];14-14,x-x[BULq];23-23,767-767[UP3]	.((((((((-(((((((......&......))))))).)))))))).	UCGGGGGGA-UUUGUGCUCUGGC&UAAAUUGCAUAAAAUCCCCCUGU	3	13.7148	2	0.93175	Output/S_seed/cleaveLand_result/t_plot/PC-3p-633317_13_XM_011071472.2_779_TPlot.pdf	GO:0005739(mitochondrion);GO:0005886(plasma membrane);GO:0008150(biological_process);GO:0016740(transferase activity)	NA
XM_011071472.2:827	cme-MIR166d-p5_1ss19GA	XM_011071472.2	816	836	827	-34.6	-23.6	0.682081	11.5	4-18,833-819	1-3,836-834[UP5];19-21,818-816[UP3]	...(((((((((((((((...&...)))))))))))))))...	AGCUUGCACUAGGCAGCAGCA&GAAUGUUGUCUGGUGCGAAAU	1	4.5716	4	0.999995	Output/S_seed/cleaveLand_result/t_plot/cme-MIR166d-p5_1ss19GA_XM_011071472.2_827_TPlot.pdf	GO:0005739(mitochondrion);GO:0005886(plasma membrane);GO:0008150(biological_process);GO:0016740(transferase activity)	NA
XM_011071474.2:1028	PC-5p-13797_633	XM_011071474.2	1014	1038	1028	-35.4	-23.2	0.655367	8.5	1-5,1038-1034;8-15,1030-1023;17-24,1021-1014	6-7,1033-1031[AILt];16-16,1022-1022[SIL]	((((((((.((((((((...(((((&)))))-..)))))))).))))))))	GUGUGGGACGAAAUUGUGAAGAAAA&UUUUC-GAACAAUUUUAUCCCAUGC	3	13.7148	2	0.972109	Output/S_seed/cleaveLand_result/t_plot/PC-5p-13797_633_XM_011071474.2_1028_TPlot.pdf	GO:0005829(cytosol);GO:0008202(steroid metabolic process);GO:0009611(response to wounding);GO:0010051(xylem and phloem pattern formation);GO:0035671(enone reductase activity);GO:0047787(delta4-3-oxosteroid 5beta-reductase activity);GO:0055114(oxidation-reduction process)	ko00040(Pentose and glucuronate interconversions)
XM_011071476.2:382	PC-5p-459318_22	XM_011071476.2	370	392	382	-32.1	-23.1	0.719626	8	1-3,392-390;5-9,388-384;10-22,382-370	4-4,389-389[SIL];x-x,383-383[BULt]	(((((((((((((.(((((.(((&))).)))))-)))))))))))))	AGGAAUCUGCCGACAGGAUGGAA&UUUAGUCCU-UUGGCAGAUUUUU	2	9.14319	2	0.999843	Output/S_seed/cleaveLand_result/t_plot/PC-5p-459318_22_XM_011071476.2_382_TPlot.pdf	GO:0000149(SNARE binding);GO:0005484(SNAP receptor activity);GO:0006886(intracellular protein transport);GO:0006906(vesicle fusion);GO:0012505(endomembrane system);GO:0016021(integral component of membrane);GO:0031201(SNARE complex);GO:0048278(vesicle docking)	NA
XM_011071476.2:871	csi-MIR169a-p3_2ss8CT18TC	XM_011071476.2	859	880	871	-35.1	-23.58	0.671795	9	1-12,880-869;15-20,864-859	13-14,868-865[AILt]	((((((....((((((((((((&))))))))))))--..))))))	GGGUGGAGGCUAAGGAGGAGAA&UUCUCCUUCUUG--AGCCACUU	2	9.14319	2	1	Output/S_seed/cleaveLand_result/t_plot/csi-MIR169a-p3_2ss8CT18TC_XM_011071476.2_871_TPlot.pdf	GO:0000149(SNARE binding);GO:0005484(SNAP receptor activity);GO:0006886(intracellular protein transport);GO:0006906(vesicle fusion);GO:0012505(endomembrane system);GO:0016021(integral component of membrane);GO:0031201(SNARE complex);GO:0048278(vesicle docking)	NA
XM_011071477.2:834	bol-MIR9410-p3_2ss4TG17TA	XM_011071477.2	826	843	834	-25.3	-17.5	0.6917	10	4-14,840-830	1-3,843-841[UP5];15-18,829-826[UP3]	....(((((((((((...&...)))))))))))....	UGCCAAGUUGUCUGCUAU&UUUGCAGACGACUUAAAU	1	4.5716	4	1	Output/S_seed/cleaveLand_result/t_plot/bol-MIR9410-p3_2ss4TG17TA_XM_011071477.2_834_TPlot.pdf	GO:0004045(aminoacyl-tRNA hydrolase activity);GO:0005762(mitochondrial large ribosomal subunit);GO:0016149(translation release factor activity, codon specific);GO:0016150(translation release factor activity, codon nonspecific);GO:0043022(ribosome binding);GO:0070126(mitochondrial translational termination);GO:0072344(rescue of stalled ribosome)	NA
XM_011071481.2:141	bdi-MIR156a-p5_2ss18GT19CT	XM_011071481.2	132	151	141	-30.1	-21.4	0.710963	8	3-8,149-144;9-17,142-134	1-2,151-150[UP5];x-x,143-143[BULt];18-19,133-132[UP3]	..(((((((((.((((((..&..))))))-)))))))))..	UCUCUCUCUCUCUCUGUUUA&UUGACAGA-AGAGAGAGAUU	3	13.7148	3	0.999976	Output/S_seed/cleaveLand_result/t_plot/bdi-MIR156a-p5_2ss18GT19CT_XM_011071481.2_141_TPlot.pdf	GO:0004252(serine-type endopeptidase activity);GO:0005618(cell wall)	NA
XM_011071481.2:2224	gma-MIR5368-p5_1ss6CA	XM_011071481.2	2207	2233	2224	-41.3	-27.08	0.65569	9.5	1-17,2233-2217;22-24,2209-2207	18-21,2216-2210[AILt]	(((.......(((((((((((((((((&)))))))))))))))))---....)))	AGGCAGUCAAGAUUCUGGUUCUUCCAG&CUGGAAGAGCUAGAAUU---CUAACCU	2	9.14319	3	0.611666	Output/S_seed/cleaveLand_result/t_plot/gma-MIR5368-p5_1ss6CA_XM_011071481.2_2224_TPlot.pdf	GO:0004252(serine-type endopeptidase activity);GO:0005618(cell wall)	NA
XM_011071481.2:723	ptc-MIR319d-p5	XM_011071481.2	709	732	723	-37.3	-27	0.723861	10.5	2-10,731-723;11-19,719-711	1-1,732-732[UP5];x-x,722-720[BULt];20-21,710-709[UP3]	..(((((((((...(((((((((.&.)))))))))---)))))))))..	AAGGGUGAGUGUGAAGUCGGCAGA&GCUGCCGACU---CAUUCAUUCAA	1	4.5716	4	0.974768	Output/S_seed/cleaveLand_result/t_plot/ptc-MIR319d-p5_XM_011071481.2_723_TPlot.pdf	GO:0004252(serine-type endopeptidase activity);GO:0005618(cell wall)	NA
XM_011071481.2:724	csi-miR159b-5p_1ss21AG	XM_011071481.2	710	733	724	-38.7	-26.9	0.69509	11.5	3-11,731-723;12-20,719-711	1-2,733-732[UP5];x-x,722-720[BULt];21-21,710-710[UP3]	.(((((((((...(((((((((..&..)))))))))---))))))))).	AGGGUGAGUGUGAAGUCGGCAGAA&AGCUGCCGACU---CAUUCAUUCG	2	9.14319	3	0.762057	Output/S_seed/cleaveLand_result/t_plot/csi-miR159b-5p_1ss21AG_XM_011071481.2_724_TPlot.pdf	GO:0004252(serine-type endopeptidase activity);GO:0005618(cell wall)	NA
XM_011071483.2:144	gma-MIR169a-p5_2ss20TG22AG	XM_011071483.2	131	153	144	-45.4	-32.2	0.709251	11	6-13,148-141;14-22,139-131	1-5,153-149[UP5];x-x,140-140[BULt]	(((((((((.((((((((.....&.....))))))))-)))))))))	CACCGCCGGUCAGGUCAUAAAAU&CAAGGAUGACUUG-CCGGCGGUG	1	4.5716	4	0.81125	Output/S_seed/cleaveLand_result/t_plot/gma-MIR169a-p5_2ss20TG22AG_XM_011071483.2_144_TPlot.pdf	GO:0000166(nucleotide binding);GO:0001666(response to hypoxia);GO:0004022(alcohol dehydrogenase (NAD) activity);GO:0005737(cytoplasm);GO:0005794(Golgi apparatus);GO:0005829(cytosol);GO:0005886(plasma membrane);GO:0006970(response to osmotic stress);GO:0008270(zinc ion binding);GO:0009409(response to cold);GO:0009413(response to flooding);GO:0009414(response to water deprivation);GO:0009651(respon…	ko00010(Glycolysis / Gluconeogenesis);ko00071(Fatty acid degradation);ko00592(alpha-Linolenic acid metabolism);ko00350(Tyrosine metabolism)
XM_011071483.2:210	osa-miR394_1ss11GT	XM_011071483.2	200	219	210	-36.7	-25.5	0.694823	10	2-5,218-215;7-8,213-212;10-20,210-200	1-1,219-219[UP5];6-6,214-214[SIL];9-9,211-211[SIL]	(((((((((((.((.((((.&.)))).)).)))))))))))	GGAGGUGGAGGUGGCGCCGC&UUGGCAUUCUUUCCACCUCC	2	9.14319	2	1	Output/S_seed/cleaveLand_result/t_plot/osa-miR394_1ss11GT_XM_011071483.2_210_TPlot.pdf	GO:0000166(nucleotide binding);GO:0001666(response to hypoxia);GO:0004022(alcohol dehydrogenase (NAD) activity);GO:0005737(cytoplasm);GO:0005794(Golgi apparatus);GO:0005829(cytosol);GO:0005886(plasma membrane);GO:0006970(response to osmotic stress);GO:0008270(zinc ion binding);GO:0009409(response to cold);GO:0009413(response to flooding);GO:0009414(response to water deprivation);GO:0009651(respon…	ko00010(Glycolysis / Gluconeogenesis);ko00071(Fatty acid degradation);ko00592(alpha-Linolenic acid metabolism);ko00350(Tyrosine metabolism)
XM_011071485.2:1103	mtr-miR2111a-5p_R-1	XM_011071485.2	1093	1112	1103	-33.1	-22.4	0.676737	6.5	3-14,1110-1099;17-20,1096-1093	1-2,1112-1111[UP5];15-16,1098-1097[SIL]	((((..((((((((((((..&..))))))))))))..))))	AAAUAGCAGGAUGCGGAUGC&UAAUCUGCAUCCUGAGGUUU	4	18.2864	2	1	Output/S_seed/cleaveLand_result/t_plot/mtr-miR2111a-5p_R-1_XM_011071485.2_1103_TPlot.pdf	GO:0009648(photoperiodism);GO:0010229(inflorescence development)	ko03008(Ribosome biogenesis in eukaryotes);ko04712(Circadian rhythm - plant)
XM_011071488.2:511	PC-5p-1095691_5	XM_011071488.2	499	528	511	-42.4	-28.1	0.662736	21	1-4,528-525;5-7,516-514;9-17,512-504;20-22,501-499	x-x,524-517[BULt];8-8,513-513[SIL];18-19,503-502[SIL]	(((..(((((((((.(((........((((&))))--------))).)))))))))..)))	GCAGAGGGCGGUGUCUGCUGAGAGACGUCG&CGAC--------GCAAACAUCGCCCAAUGC	1	4.5716	4	0.577858	Output/S_seed/cleaveLand_result/t_plot/PC-5p-1095691_5_XM_011071488.2_511_TPlot.pdf	GO:0005634(nucleus)	NA
XM_011071489.2:569	mtr-MIR2592bj-p5_1ss12TC	XM_011071489.2	561	578	569	-34.9	-23	0.659026	9.5	3-6,576-573;8-15,571-564	1-2,578-577[UP5];7-7,572-572[SIL];16-18,563-561[UP3]	...((((((((.((((..&..)))).))))))))...	GCUGGGGGCAGCGGGAGA&AUUCCCACUGUCCCUGUC	1	4.5716	4	1	Output/S_seed/cleaveLand_result/t_plot/mtr-MIR2592bj-p5_1ss12TC_XM_011071489.2_569_TPlot.pdf	GO:0003700(DNA binding transcription factor activity);GO:0005634(nucleus);GO:0043565(sequence-specific DNA binding);GO:0044212(transcription regulatory region DNA binding)	NA
XM_011071489.2:650	gma-miR6300_R+2	XM_011071489.2	642	659	650	-33.6	-24.7	0.735119	7	1-11,659-649;15-20,647-642	12-14,648-648[AILq]	((((((.--(((((((((((&)))))))))))...))))))	CGCCGCC--ACUACGACGGC&GUCGUUGUAGUAUAGUGGUG	4	18.2864	2	0.93175	Output/S_seed/cleaveLand_result/t_plot/gma-miR6300_R+2_XM_011071489.2_650_TPlot.pdf	GO:0003700(DNA binding transcription factor activity);GO:0005634(nucleus);GO:0043565(sequence-specific DNA binding);GO:0044212(transcription regulatory region DNA binding)	NA
XM_011071489.2:663	PC-5p-649862_13	XM_011071489.2	652	672	663	-45.8	-30.2	0.659389	8	3-10,670-663;12-17,661-656;19-21,654-652	1-2,672-671[UP5];11-11,662-662[SIL];18-18,655-655[SIL]	(((.((((((.((((((((..&..)))))))).)))))).)))	ACGACGGCGGCGCCCCGAGCA&UCUUCGGGGCACCGCUGCUGU	4	18.2864	2	1	Output/S_seed/cleaveLand_result/t_plot/PC-5p-649862_13_XM_011071489.2_663_TPlot.pdf	GO:0003700(DNA binding transcription factor activity);GO:0005634(nucleus);GO:0043565(sequence-specific DNA binding);GO:0044212(transcription regulatory region DNA binding)	NA
XM_011071489.2:721	gra-MIR8727-p5_2ss13CA18AT	XM_011071489.2	714	730	721	-28.1	-21.3	0.758007	7.5	4-12,727-719;14-18,718-714	1-3,730-728[UP5];13-13,x-x[BULq]	(((((-(((((((((...&...))))))))).)))))	GAAGG-CGUGGGUUCUAC&UUUGAACCCAUGACCUUU	2	9.14319	3	0.996331	Output/S_seed/cleaveLand_result/t_plot/gra-MIR8727-p5_2ss13CA18AT_XM_011071489.2_721_TPlot.pdf	GO:0003700(DNA binding transcription factor activity);GO:0005634(nucleus);GO:0043565(sequence-specific DNA binding);GO:0044212(transcription regulatory region DNA binding)	NA
XM_011071490.2:4002	PC-3p-510524_19	XM_011071490.2	3988	4011	4002	-38.4	-25.3	0.658854	7	1-10,4011-4002;12-14,4001-3999;15-19,3997-3993;21-22,3991-3990	11-11,x-x[BULq];x-x,3998-3998[BULt];20-20,3992-3992[SIL];23-24,3989-3988[UP3]	..((.(((((.(((-((((((((((&)))))))))).)))-))))).))..	ACAAGUCGACGACA-UUGGUCCCAU&AUGGGACUAAAUGU-GUCGAGUUUU	1	4.5716	4	0.991036	Output/S_seed/cleaveLand_result/t_plot/PC-3p-510524_19_XM_011071490.2_4002_TPlot.pdf	GO:0003676(nucleic acid binding);GO:0005634(nucleus);GO:0008150(biological_process)	NA
XM_011071494.2:1234	mdm-MIR394b-p3_2ss3CA21GC	XM_011071494.2	1222	1243	1234	-37.7	-27.1	0.718833	6.5	1-10,1243-1234;11-17,1232-1226;19-20,1224-1223	x-x,1233-1233[BULt];18-18,1225-1225[SIL];21-21,1222-1222[UP3]	.((.(((((((.((((((((((&))))))))))-))))))).)).	AGGGAAGAGGGAGGAGAAAUGG&CUAUUUCUCC-CUCUCUUGCUC	1	4.5716	4	1	Output/S_seed/cleaveLand_result/t_plot/mdm-MIR394b-p3_2ss3CA21GC_XM_011071494.2_1234_TPlot.pdf	NA	NA
XM_011071494.2:1235	mdm-MIR394b-p3_2ss4CA22GC	XM_011071494.2	1222	1244	1235	-39.6	-27.1	0.684343	7	2-11,1243-1234;12-18,1232-1226;20-21,1224-1223	1-1,1244-1244[UP5];x-x,1233-1233[BULt];19-19,1225-1225[SIL];22-22,1222-1222[UP3]	.((.(((((((.((((((((((.&.))))))))))-))))))).)).	AGGGAAGAGGGAGGAGAAAUGGU&UCUAUUUCUCC-CUCUCUUGCUC	5	22.858	3	1	Output/S_seed/cleaveLand_result/t_plot/mdm-MIR394b-p3_2ss4CA22GC_XM_011071494.2_1235_TPlot.pdf	NA	NA
XM_011071494.2:1504	osa-miR5077_L-1_1ss5GA	XM_011071494.2	1496	1516	1504	-33.8	-22	0.650888	12	1-8,1516-1509;9-17,1505-1497	x-x,1508-1506[BULt];18-18,1496-1496[UP3]	.(((((((((...((((((((&))))))))---))))))))).	AGGUGAGCUUCUAGAUGUGGA&UUCACGUC---GGGUUCACCA	2	9.14319	3	1	Output/S_seed/cleaveLand_result/t_plot/osa-miR5077_L-1_1ss5GA_XM_011071494.2_1504_TPlot.pdf	NA	NA
XM_011071494.2:366	cas-MIR5139-p3_2ss10AG18TC	XM_011071494.2	358	379	366	-36.4	-26.7	0.733516	9.5	1-5,379-375;6-17,370-359	x-x,374-371[BULt];18-18,358-358[UP3]	.((((((((((((....(((((&)))))----)))))))))))).	CGCUUCCACCAGACUACGUUUC&GAAAC----UCUGGUGGAGGCC	3	13.7148	3	0.974833	Output/S_seed/cleaveLand_result/t_plot/cas-MIR5139-p3_2ss10AG18TC_XM_011071494.2_366_TPlot.pdf	NA	NA
XM_011071494.2:504	cas-MIR5139-p3_2ss10AG18TC	XM_011071494.2	496	517	504	-36.4	-26.7	0.733516	9.5	1-5,517-513;6-17,508-497	x-x,512-509[BULt];18-18,496-496[UP3]	.((((((((((((....(((((&)))))----)))))))))))).	CGCUUCCACCAGACUACGUUUC&GAAAC----UCUGGUGGAGGCC	8	36.5728	2	0.998617	Output/S_seed/cleaveLand_result/t_plot/cas-MIR5139-p3_2ss10AG18TC_XM_011071494.2_504_TPlot.pdf	NA	NA
XM_011071494.2:655	rgl-miR7972_1ss14TC	XM_011071494.2	644	664	655	-38	-27.2	0.715789	10	4-6,661-659;8-21,657-644	1-3,664-662[UP5];7-7,658-658[SIL]	((((((((((((((.(((...&...))).))))))))))))))	GGAGAAUGAUAGGCGUGGAAA&UUGUCAGGCUUGUCAUUCUCC	1	4.5716	4	0.999715	Output/S_seed/cleaveLand_result/t_plot/rgl-miR7972_1ss14TC_XM_011071494.2_655_TPlot.pdf	NA	NA
XM_011071499.2:672	ptc-MIR390b-p5_2ss16TG20TG	XM_011071499.2	654	681	672	-30.5	-20	0.655738	12.5	1-15,681-667;16-20,659-655	x-x,666-660[BULt];21-21,654-654[UP3]	.(((((.......(((((((((((((((&)))))))))))))))-------))))).	ACGUCCCUCAAGAAGGGCCACAUGGAAA&UUUUUAUGUGGUUUU-------GGAUGC	2	9.14319	3	1	Output/S_seed/cleaveLand_result/t_plot/ptc-MIR390b-p5_2ss16TG20TG_XM_011071499.2_672_TPlot.pdf	GO:0002181(cytoplasmic translation);GO:0003735(structural constituent of ribosome);GO:0022625(cytosolic large ribosomal subunit)	ko03010(Ribosome)
XM_011071499.2:92	gma-miR6300_R+2	XM_011071499.2	83	101	92	-33.6	-23.7	0.705357	7	1-9,101-93;11-15,91-87;17-20,86-83	10-10,92-92[SIL];16-16,x-x[BULq]	((((-(((((.(((((((((&))))))))).))))).))))	CGCU-CUAUAGUGCAGCGGC&GUCGUUGUAGUAUAGUGGUG	1	4.5716	4	0.999971	Output/S_seed/cleaveLand_result/t_plot/gma-miR6300_R+2_XM_011071499.2_92_TPlot.pdf	GO:0002181(cytoplasmic translation);GO:0003735(structural constituent of ribosome);GO:0022625(cytosolic large ribosomal subunit)	ko03010(Ribosome)
XM_011071504.2:224	ath-MIR414-p3_2ss18TA22CT	XM_011071504.2	212	233	224	-34.1	-23.9	0.70088	8.5	1-13,233-221;15-16,219-218;19-19,215-215	14-14,220-220[SIL];17-18,217-216[SIL];20-22,214-212[UP3]	...(..((.(((((((((((((&))))))))))))).))..)...	GCAGGGGGAGGUGAUGACGGUG&CAUCGUCAUCAUCAUCAACAUU	5	22.858	3	0.999995	Output/S_seed/cleaveLand_result/t_plot/ath-MIR414-p3_2ss18TA22CT_XM_011071504.2_224_TPlot.pdf	GO:0003755(peptidyl-prolyl cis-trans isomerase activity);GO:0005575(cellular_component);GO:0016853(isomerase activity)	NA
XM_011071504.2:226	PC-5p-415261_26	XM_011071504.2	212	235	226	-40.6	-26.9	0.662562	11	4-5,232-231;7-12,229-224;14-24,222-212	1-3,235-233[UP5];6-6,230-230[SIL];13-13,223-223[SIL]	(((((((((((.((((((.((...&...)).)))))).)))))))))))	GCAGGGGGAGGUGAUGACGGUGGA&AAAACAGUCGUCUUCUUCCUCUGU	4	18.2864	3	0.999746	Output/S_seed/cleaveLand_result/t_plot/PC-5p-415261_26_XM_011071504.2_226_TPlot.pdf	GO:0003755(peptidyl-prolyl cis-trans isomerase activity);GO:0005575(cellular_component);GO:0016853(isomerase activity)	NA
XM_011071504.2:261	PC-3p-518941_18	XM_011071504.2	249	270	261	-34.7	-24.6	0.708934	5.5	1-12,270-259;14-17,257-254;19-22,252-249	13-13,258-258[SIL];18-18,253-253[SIL]	((((.((((.((((((((((((&)))))))))))).)))).))))	GAAAAGGAGGGAAGGGAGAUGG&UCAUCUCUCUUUGUUCUCUUUC	2	9.14319	3	1	Output/S_seed/cleaveLand_result/t_plot/PC-3p-518941_18_XM_011071504.2_261_TPlot.pdf	GO:0003755(peptidyl-prolyl cis-trans isomerase activity);GO:0005575(cellular_component);GO:0016853(isomerase activity)	NA
XM_011071504.2:357	gma-miR390a-3p_R+1	XM_011071504.2	345	366	357	-37.5	-28	0.746667	6.5	2-5,365-362;7-14,360-353;15-20,351-346	1-1,366-366[UP5];6-6,361-361[SIL];x-x,352-352[BULt];21-21,345-345[UP3]	.((((((.((((((((.((((.&.)))).))))))))-)))))).	AGAAGCUACAGGAUGGUUGGCU&CGCUAUCCAUCCUG-AGUUUCA	4	18.2864	3	0.570246	Output/S_seed/cleaveLand_result/t_plot/gma-miR390a-3p_R+1_XM_011071504.2_357_TPlot.pdf	GO:0003755(peptidyl-prolyl cis-trans isomerase activity);GO:0005575(cellular_component);GO:0016853(isomerase activity)	NA
XM_011071504.2:456	peu-MIR2916-p5_1ss5AG	XM_011071504.2	443	465	456	-39.6	-26.5	0.669192	8	2-11,464-455;12-15,453-450;17-19,448-446	1-1,465-465[UP5];x-x,454-454[BULt];16-16,449-449[SIL];20-22,445-443[UP3]	...(((.((((.((((((((((.&.))))))))))-)))).)))...	AAAGGUGGAGAUCUAGGAUGGUU&UACCGUCCUAG-UCUCAACCAUA	3	13.7148	3	0.859049	Output/S_seed/cleaveLand_result/t_plot/peu-MIR2916-p5_1ss5AG_XM_011071504.2_456_TPlot.pdf	GO:0003755(peptidyl-prolyl cis-trans isomerase activity);GO:0005575(cellular_component);GO:0016853(isomerase activity)	NA
XM_011071504.2:69	aly-MIR408-p5_2ss7TA18CT	XM_011071504.2	57	81	69	-38.7	-25.82	0.667183	12	1-6,81-76;9-19,70-60;20-21,58-57	7-8,75-71[AILt];x-x,59-59[BULt]	((.(((((((((((.....((((((&))))))---..)))))))))))-))	GGAAAAGAGAGAGGCGACGGAGAGA&UCUCUC---ACUCUCUCUCUUU-CC	4	18.2864	3	1	Output/S_seed/cleaveLand_result/t_plot/aly-MIR408-p5_2ss7TA18CT_XM_011071504.2_69_TPlot.pdf	GO:0003755(peptidyl-prolyl cis-trans isomerase activity);GO:0005575(cellular_component);GO:0016853(isomerase activity)	NA
XM_011071504.2:80	aly-MIR408-p3_2ss18CT19TG	XM_011071504.2	68	89	80	-38.6	-30.9	0.800518	4.5	1-15,89-75;17-21,73-69	16-16,74-74[SIL];22-22,68-68[UP3]	.(((((.(((((((((((((((&))))))))))))))).))))).	AGGCGACGGAGAGAGAGAAGAG&CUCUUUUCUCUCUCUCUUGCUC	6	27.4296	2	1	Output/S_seed/cleaveLand_result/t_plot/aly-MIR408-p3_2ss18CT19TG_XM_011071504.2_80_TPlot.pdf	GO:0003755(peptidyl-prolyl cis-trans isomerase activity);GO:0005575(cellular_component);GO:0016853(isomerase activity)	NA
XM_011071504.2:82	bdi-miR156b-3p_L+1R-1_1ss7CT	XM_011071504.2	70	91	82	-39.4	-27.9	0.708122	8.5	3-5,89-87;7-20,85-72	1-2,91-90[UP5];6-6,86-86[SIL];21-22,71-70[UP3]	..((((((((((((((.(((..&..))).))))))))))))))..	GCGACGGAGAGAGAGAAGAGAA&UGCUCAUUUCUCUCUCUGUCAC	5	22.858	3	0.999637	Output/S_seed/cleaveLand_result/t_plot/bdi-miR156b-3p_L+1R-1_1ss7CT_XM_011071504.2_82_TPlot.pdf	GO:0003755(peptidyl-prolyl cis-trans isomerase activity);GO:0005575(cellular_component);GO:0016853(isomerase activity)	NA
XM_011071506.2:1821	aly-MIR408-p3_2ss18CT19TG	XM_011071506.2	1808	1835	1821	-38.6	-27.4	0.709845	14.5	1-5,1835-1831;6-15,1825-1816;16-22,1814-1808	x-x,1830-1826[BULt];x-x,1815-1815[BULt]	(((((((.((((((((((.....(((((&)))))-----))))))))))-)))))))	GGGUGAGAAGAGAGAGGAUUAGUGAGAG&CUCUU-----UUCUCUCUCU-CUUGCUC	1	4.5716	4	1	Output/S_seed/cleaveLand_result/t_plot/aly-MIR408-p3_2ss18CT19TG_XM_011071506.2_1821_TPlot.pdf	GO:0003677(DNA binding);GO:0003700(DNA binding transcription factor activity);GO:0005515(protein binding);GO:0005634(nucleus);GO:0006351(transcription, DNA-templated);GO:0006355(regulation of transcription, DNA-templated);GO:0009637(response to blue light);GO:0040008(regulation of growth);GO:0046983(protein dimerization activity)	NA
XM_011071506.2:1934	PC-3p-259121_49	XM_011071506.2	1920	1943	1934	-39.9	-27.1	0.679198	7	1-10,1943-1934;11-21,1932-1922;23-24,1921-1920	x-x,1933-1933[BULt];22-22,x-x[BULq]	((-(((((((((((.((((((((((&))))))))))-))))))))))).))	GC-AAUCACUCCAACAGCAGGUUGA&UUAACUUGUU-UUGGGGUGGUUUGC	3	13.7148	2	0.989308	Output/S_seed/cleaveLand_result/t_plot/PC-3p-259121_49_XM_011071506.2_1934_TPlot.pdf	GO:0003677(DNA binding);GO:0003700(DNA binding transcription factor activity);GO:0005515(protein binding);GO:0005634(nucleus);GO:0006351(transcription, DNA-templated);GO:0006355(regulation of transcription, DNA-templated);GO:0009637(response to blue light);GO:0040008(regulation of growth);GO:0046983(protein dimerization activity)	NA
XM_011071506.2:2127	gma-MIR5368-p5_2ss10CG18TC	XM_011071506.2	2118	2136	2127	-38.2	-31.9	0.835079	5	1-4,2136-2133;6-19,2131-2118	5-5,2132-2132[SIL]	((((((((((((((.((((&)))).))))))))))))))	AGGCCCAGGCCCAACUCCA&UGGGAUUGGGUUUGGGCCU	1	4.5716	4	0.866319	Output/S_seed/cleaveLand_result/t_plot/gma-MIR5368-p5_2ss10CG18TC_XM_011071506.2_2127_TPlot.pdf	GO:0003677(DNA binding);GO:0003700(DNA binding transcription factor activity);GO:0005515(protein binding);GO:0005634(nucleus);GO:0006351(transcription, DNA-templated);GO:0006355(regulation of transcription, DNA-templated);GO:0009637(response to blue light);GO:0040008(regulation of growth);GO:0046983(protein dimerization activity)	NA
XM_011071522.2:872	osa-miR5083_R-1	XM_011071522.2	863	881	872	-27.6	-20.6	0.746377	6	2-16,880-866;18-19,864-863	1-1,881-881[UP5];17-17,865-865[SIL]	((.(((((((((((((((.&.))))))))))))))).))	GAGUAGGUGGUUGUGGUCG&AGACUACAAUUAUCUGAUC	1	4.5716	4	0.81125	Output/S_seed/cleaveLand_result/t_plot/osa-miR5083_R-1_XM_011071522.2_872_TPlot.pdf	GO:0005515(protein binding);GO:0005516(calmodulin binding);GO:0005524(ATP binding);GO:0005739(mitochondrion);GO:0008150(biological_process);GO:0009507(chloroplast);GO:0016887(ATPase activity)	NA
XM_011071523.2:503	mtr-miR4414a-5p	XM_011071523.2	490	512	503	-39.8	-26.6	0.668342	11	2-7,511-506;10-12,503-501;13-20,498-491	1-1,512-512[UP5];8-9,505-504[SIL];x-x,500-499[BULt];21-21,490-490[UP3]	.((((((((..(((..((((((.&.))))))..)))--)))))))).	AGAGCCGACGUGAGCAAGCAGCA&AGCUGCUGACUC--GUUGGUUCA	7	32.0012	2	0.999989	Output/S_seed/cleaveLand_result/t_plot/mtr-miR4414a-5p_XM_011071523.2_503_TPlot.pdf	GO:0003824(catalytic activity);GO:0005634(nucleus);GO:0005829(cytosol);GO:0016787(hydrolase activity)	NA
XM_011071523.2:703	bol-MIR9410-p3_2ss4TG17TA	XM_011071523.2	695	712	703	-25.3	-17.3	0.683794	7	1-7,712-706;10-17,703-696	8-9,705-704[SIL];18-18,695-695[UP3]	.((((((((..(((((((&)))))))..)))))))).	UUUUGAGUCAACUGCAGG&UUUGCAGACGACUUAAAU	1	4.5716	4	1	Output/S_seed/cleaveLand_result/t_plot/bol-MIR9410-p3_2ss4TG17TA_XM_011071523.2_703_TPlot.pdf	GO:0003824(catalytic activity);GO:0005634(nucleus);GO:0005829(cytosol);GO:0016787(hydrolase activity)	NA
XM_011071523.2:704	bol-MIR9410-p5_2ss5TG18TA	XM_011071523.2	694	713	704	-29.1	-20.4	0.701031	8.5	1-8,713-706;11-18,703-696	9-10,705-704[SIL];19-20,695-694[UP3]	..((((((((..((((((((&))))))))..))))))))..	UUUUUGAGUCAACUGCAGGG&CUUUGCAGACGACUUAAAUA	1	4.5716	4	0.999928	Output/S_seed/cleaveLand_result/t_plot/bol-MIR9410-p5_2ss5TG18TA_XM_011071523.2_704_TPlot.pdf	GO:0003824(catalytic activity);GO:0005634(nucleus);GO:0005829(cytosol);GO:0016787(hydrolase activity)	NA
XM_011071524.2:1063	PC-5p-421208_25	XM_011071524.2	1052	1072	1063	-35.7	-24.4	0.683473	6	1-4,1072-1069;6-19,1067-1054	5-5,1068-1068[SIL];20-21,1053-1052[UP3]	..((((((((((((((.((((&)))).))))))))))))))..	AAACCAAUCACGAUAUACCGG&UCGGCAUAUUGUGGUUGGUAU	3	13.7148	3	0.990865	Output/S_seed/cleaveLand_result/t_plot/PC-5p-421208_25_XM_011071524.2_1063_TPlot.pdf	GO:0003824(catalytic activity);GO:0005768(endosome);GO:0005794(Golgi apparatus);GO:0005802(trans-Golgi network);GO:0009225(nucleotide-sugar metabolic process);GO:0016021(integral component of membrane);GO:0032580(Golgi cisterna membrane);GO:0033481(galacturonate biosynthetic process);GO:0050378(UDP-glucuronate 4-epimerase activity);GO:0050829(defense response to Gram-negative bacterium);GO:005083…	ko00520(Amino sugar and nucleotide sugar metabolism)
XM_011071524.2:1410	PC-5p-554712_17	XM_011071524.2	1395	1419	1410	-36.4	-23.7	0.651099	5.5	1-15,1419-1405;16-19,1402-1399;21-24,1398-1395	x-x,1404-1403[BULt];20-20,x-x[BULq]	((((-((((..(((((((((((((((&)))))))))))))))--)))).))))	AAAC-CGGGUUGAGAAAGUUUGUUAA&UUAGCAAAUUUUCUC--CCUGUGUUU	1	4.5716	4	1	Output/S_seed/cleaveLand_result/t_plot/PC-5p-554712_17_XM_011071524.2_1410_TPlot.pdf	GO:0003824(catalytic activity);GO:0005768(endosome);GO:0005794(Golgi apparatus);GO:0005802(trans-Golgi network);GO:0009225(nucleotide-sugar metabolic process);GO:0016021(integral component of membrane);GO:0032580(Golgi cisterna membrane);GO:0033481(galacturonate biosynthetic process);GO:0050378(UDP-glucuronate 4-epimerase activity);GO:0050829(defense response to Gram-negative bacterium);GO:005083…	ko00520(Amino sugar and nucleotide sugar metabolism)
XM_011071524.2:787	ptc-MIR390b-p5_2ss16TG20TG	XM_011071524.2	776	796	787	-30.5	-20	0.655738	15.5	8-16,789-781;18-21,779-776	1-7,796-790[UP5];17-17,780-780[SIL]	((((.(((((((((.......&.......))))))))).))))	GCAUGCAAGACCGCCGACCCG&UUUUUAUGUGGUUUUGGAUGC	2	9.14319	3	1	Output/S_seed/cleaveLand_result/t_plot/ptc-MIR390b-p5_2ss16TG20TG_XM_011071524.2_787_TPlot.pdf	GO:0003824(catalytic activity);GO:0005768(endosome);GO:0005794(Golgi apparatus);GO:0005802(trans-Golgi network);GO:0009225(nucleotide-sugar metabolic process);GO:0016021(integral component of membrane);GO:0032580(Golgi cisterna membrane);GO:0033481(galacturonate biosynthetic process);GO:0050378(UDP-glucuronate 4-epimerase activity);GO:0050829(defense response to Gram-negative bacterium);GO:005083…	ko00520(Amino sugar and nucleotide sugar metabolism)
XM_011071529.2:942	egu-MIR172f-p5_2ss11AG17CT	XM_011071529.2	934	951	942	-32.2	-23	0.714286	5	2-14,950-938;16-18,936-934	1-1,951-951[UP5];15-15,937-937[SIL]	(((.(((((((((((((.&.))))))))))))).)))	UGCUGGACCUUAUCUUCA&CGAGGAUGAGGUCUUGUA	1	4.5716	4	1	Output/S_seed/cleaveLand_result/t_plot/egu-MIR172f-p5_2ss11AG17CT_XM_011071529.2_942_TPlot.pdf	GO:0009908(flower development);GO:0030154(cell differentiation)	NA
XM_011071536.2:661	sly-MIR167b-p3_2ss18TA19CT	XM_011071536.2	651	670	661	-32.6	-23.8	0.730061	9	3-14,668-657	1-2,670-669[UP5];15-20,656-651[UP3]	......((((((((((((..&..))))))))))))......	UCUUGCUGCUGGCAGCUUGG&UAAAGCUGCCAGCAUGAAUU	1	4.5716	4	0.999995	Output/S_seed/cleaveLand_result/t_plot/sly-MIR167b-p3_2ss18TA19CT_XM_011071536.2_661_TPlot.pdf	GO:0003677(DNA binding);GO:0003700(DNA binding transcription factor activity);GO:0005515(protein binding);GO:0005634(nucleus);GO:0006351(transcription, DNA-templated);GO:0006355(regulation of transcription, DNA-templated);GO:0009740(gibberellic acid mediated signaling pathway);GO:0009742(brassinosteroid mediated signaling pathway);GO:0040008(regulation of growth);GO:0046983(protein dimerization a…	NA
XM_011071537.2:402	cca-MIR6116-p3_2ss5GA21TG	XM_011071537.2	391	417	402	-30.9	-20.1	0.650485	16	1-7,417-411;8-18,404-394	x-x,410-405[BULt];19-21,393-391[UP3]	...(((((((((((......(((((((&)))))))------)))))))))))...	UUUUGAUGGUGAAGUGGUAUCAUUUGA&UUAAAUG------CUUCACCAUCAUUG	1	4.5716	4	1	Output/S_seed/cleaveLand_result/t_plot/cca-MIR6116-p3_2ss5GA21TG_XM_011071537.2_402_TPlot.pdf	NA	NA
XM_011071541.2:339	PC-5p-709069_11	XM_011071541.2	326	348	339	-33.6	-23.4	0.696429	6.5	1-9,348-340;11-15,338-334;17-23,332-326	10-10,339-339[SIL];16-16,333-333[SIL]	(((((((.(((((.(((((((((&))))))))).))))).)))))))	GAAUGGAUUGAGAAGUGGAAUGA&UUAUUCCAUCUUUUACUCCAUUC	1	4.5716	4	1	Output/S_seed/cleaveLand_result/t_plot/PC-5p-709069_11_XM_011071541.2_339_TPlot.pdf	GO:0004129(cytochrome-c oxidase activity);GO:0005739(mitochondrion);GO:0009507(chloroplast)	ko00190(Oxidative phosphorylation)
XM_011071543.2:1783	PC-5p-622753_14	XM_011071543.2	1770	1791	1783	-45.8	-29.9	0.652838	9	1-7,1791-1785;9-11,1784-1782;14-18,1779-1775;21-23,1772-1770	8-8,x-x[BULq];12-13,1781-1780[SIL];19-20,1774-1773[SIL]	(((..(((((..(((-(((((((&))))))).)))..)))))..)))	GCCCUUCACAUGGCG-GCCCUGA&UUGGGGCUCGCAUUGUGAUUGGC	1	4.5716	4	0.997161	Output/S_seed/cleaveLand_result/t_plot/PC-5p-622753_14_XM_011071543.2_1783_TPlot.pdf	GO:0004842(ubiquitin-protein transferase activity);GO:0005515(protein binding);GO:0006511(ubiquitin-dependent protein catabolic process);GO:0008270(zinc ion binding);GO:0009733(response to auxin);GO:0010311(lateral root formation);GO:0010366(negative regulation of ethylene biosynthetic process);GO:0016567(protein ubiquitination);GO:0046872(metal ion binding);GO:0051865(protein autoubiquitination)	NA
XM_011071543.2:2589	mtr-miR319a-3p_R+1	XM_011071543.2	2578	2601	2589	-43.2	-30.1	0.696759	14	2-8,2600-2594;12-21,2587-2578	1-1,2601-2601[UP5];9-11,2593-2588[AILt]	((((((((((......(((((((.&.)))))))---...))))))))))	UGGGAGCUCCAGAAACUAGUCCAU&UUGGACUG---AAGGGAGCUCCCA	4	18.2864	2	0.878679	Output/S_seed/cleaveLand_result/t_plot/mtr-miR319a-3p_R+1_XM_011071543.2_2589_TPlot.pdf	GO:0004842(ubiquitin-protein transferase activity);GO:0005515(protein binding);GO:0006511(ubiquitin-dependent protein catabolic process);GO:0008270(zinc ion binding);GO:0009733(response to auxin);GO:0010311(lateral root formation);GO:0010366(negative regulation of ethylene biosynthetic process);GO:0016567(protein ubiquitination);GO:0046872(metal ion binding);GO:0051865(protein autoubiquitination)	NA
XM_011071544.2:1181	cca-MIR6116-p3_2ss5GA21TG	XM_011071544.2	1170	1190	1181	-30.9	-21.6	0.699029	12.5	5-6,1186-1185;8-20,1183-1171	1-4,1190-1187[UP5];7-7,1184-1184[SIL];21-21,1170-1170[UP3]	.(((((((((((((.((....&....)).))))))))))))).	UGGUGGUGGUGAAGGGUGUAG&UUAAAUGCUUCACCAUCAUUG	1	4.5716	4	1	Output/S_seed/cleaveLand_result/t_plot/cca-MIR6116-p3_2ss5GA21TG_XM_011071544.2_1181_TPlot.pdf	GO:0043161(proteasome-mediated ubiquitin-dependent protein catabolic process);GO:0061630(ubiquitin protein ligase activity)	NA
XM_011071544.2:1682	ath-miR858a_L-1R+1	XM_011071544.2	1671	1692	1682	-36.1	-27.4	0.759003	8	1-9,1692-1684;11-20,1681-1672	10-10,1683-1682[AILt];21-21,1671-1671[UP3]	.((((((((((..(((((((((&)))))))))-.)))))))))).	UGAGGUCGGAUUCGACGACGAA&UUCGUUGUC-UGUUCGACCUUG	1	4.5716	4	0.70102	Output/S_seed/cleaveLand_result/t_plot/ath-miR858a_L-1R+1_XM_011071544.2_1682_TPlot.pdf	GO:0043161(proteasome-mediated ubiquitin-dependent protein catabolic process);GO:0061630(ubiquitin protein ligase activity)	NA
XM_011071546.2:1359	osa-miR394	XM_011071546.2	1350	1368	1359	-39.2	-25.7	0.655612	4.5	1-12,1368-1357;15-19,1355-1351	13-14,1356-1356[AILq];20-20,1350-1350[UP3]	.(((((.-((((((((((((&))))))))))))..))))).	UGAGGUU-GCAGAAUGCCAG&UUGGCAUUCUGUCCACCUCC	1	4.5716	4	1	Output/S_seed/cleaveLand_result/t_plot/osa-miR394_XM_011071546.2_1359_TPlot.pdf	GO:0003824(catalytic activity);GO:0004084(branched-chain-amino-acid transaminase activity);GO:0005829(cytosol);GO:0009082(branched-chain amino acid biosynthetic process);GO:0009097(isoleucine biosynthetic process);GO:0009098(leucine biosynthetic process);GO:0009099(valine biosynthetic process);GO:0009507(chloroplast);GO:0009570(chloroplast stroma);GO:0052654(L-leucine transaminase activity);GO:00…	ko00270(Cysteine and methionine metabolism);ko00280(Valine, leucine and isoleucine degradation);ko00290(Valine, leucine and isoleucine biosynthesis);ko00770(Pantothenate and CoA biosynthesis)
XM_011071546.2:1360	cas-miR5139_L-1	XM_011071546.2	1352	1371	1360	-33.3	-23.2	0.696697	8	2-8,1370-1364;9-12,1361-1358;15-17,1355-1353	1-1,1371-1371[UP5];x-x,1363-1362[BULt];13-14,1357-1356[SIL];18-18,1352-1352[UP3]	.(((..((((..(((((((.&.)))))))--))))..))).	AGGUUGCAGAAUGCCAGGUA&AACCUGGC--UCUGAUACCA	4	18.2864	2	0.999999	Output/S_seed/cleaveLand_result/t_plot/cas-miR5139_L-1_XM_011071546.2_1360_TPlot.pdf	GO:0003824(catalytic activity);GO:0004084(branched-chain-amino-acid transaminase activity);GO:0005829(cytosol);GO:0009082(branched-chain amino acid biosynthetic process);GO:0009097(isoleucine biosynthetic process);GO:0009098(leucine biosynthetic process);GO:0009099(valine biosynthetic process);GO:0009507(chloroplast);GO:0009570(chloroplast stroma);GO:0052654(L-leucine transaminase activity);GO:00…	ko00270(Cysteine and methionine metabolism);ko00280(Valine, leucine and isoleucine degradation);ko00290(Valine, leucine and isoleucine biosynthesis);ko00770(Pantothenate and CoA biosynthesis)
XM_011071546.2:733	PC-3p-884058_7	XM_011071546.2	723	742	733	-30.4	-21.8	0.717105	6	1-5,742-738;7-19,736-724	6-6,737-737[SIL];20-20,723-723[UP3]	.(((((((((((((.(((((&))))).))))))))))))).	UUAUGGUCAGGGAUUGUUUG&CAAAUCAUCCUUGGCUAUAU	1	4.5716	4	0.999999	Output/S_seed/cleaveLand_result/t_plot/PC-3p-884058_7_XM_011071546.2_733_TPlot.pdf	GO:0003824(catalytic activity);GO:0004084(branched-chain-amino-acid transaminase activity);GO:0005829(cytosol);GO:0009082(branched-chain amino acid biosynthetic process);GO:0009097(isoleucine biosynthetic process);GO:0009098(leucine biosynthetic process);GO:0009099(valine biosynthetic process);GO:0009507(chloroplast);GO:0009570(chloroplast stroma);GO:0052654(L-leucine transaminase activity);GO:00…	ko00270(Cysteine and methionine metabolism);ko00280(Valine, leucine and isoleucine degradation);ko00290(Valine, leucine and isoleucine biosynthesis);ko00770(Pantothenate and CoA biosynthesis)
XM_011071547.2:1344	osa-miR394	XM_011071547.2	1335	1353	1344	-39.2	-25.7	0.655612	4.5	1-12,1353-1342;15-19,1340-1336	13-14,1341-1341[AILq];20-20,1335-1335[UP3]	.(((((.-((((((((((((&))))))))))))..))))).	UGAGGUU-GCAGAAUGCCAG&UUGGCAUUCUGUCCACCUCC	1	4.5716	4	1	Output/S_seed/cleaveLand_result/t_plot/osa-miR394_XM_011071547.2_1344_TPlot.pdf	GO:0003824(catalytic activity);GO:0004084(branched-chain-amino-acid transaminase activity);GO:0005829(cytosol);GO:0009082(branched-chain amino acid biosynthetic process);GO:0009097(isoleucine biosynthetic process);GO:0009098(leucine biosynthetic process);GO:0009099(valine biosynthetic process);GO:0009507(chloroplast);GO:0009570(chloroplast stroma);GO:0052654(L-leucine transaminase activity);GO:00…	ko00270(Cysteine and methionine metabolism);ko00280(Valine, leucine and isoleucine degradation);ko00290(Valine, leucine and isoleucine biosynthesis);ko00770(Pantothenate and CoA biosynthesis)
XM_011071547.2:234	PC-5p-42562_264	XM_011071547.2	223	243	234	-41.5	-27	0.650602	7	2-14,242-230;16-18,228-226	1-1,243-243[UP5];15-15,229-229[SIL];19-21,225-223[UP3]	...(((.(((((((((((((.&.))))))))))))).)))...	UUUCUUAGAACCCUAGUCCCA&CGGGACUGGGGUUUGGAGUAA	1	4.5716	4	1	Output/S_seed/cleaveLand_result/t_plot/PC-5p-42562_264_XM_011071547.2_234_TPlot.pdf	GO:0003824(catalytic activity);GO:0004084(branched-chain-amino-acid transaminase activity);GO:0005829(cytosol);GO:0009082(branched-chain amino acid biosynthetic process);GO:0009097(isoleucine biosynthetic process);GO:0009098(leucine biosynthetic process);GO:0009099(valine biosynthetic process);GO:0009507(chloroplast);GO:0009570(chloroplast stroma);GO:0052654(L-leucine transaminase activity);GO:00…	ko00270(Cysteine and methionine metabolism);ko00280(Valine, leucine and isoleucine degradation);ko00290(Valine, leucine and isoleucine biosynthesis);ko00770(Pantothenate and CoA biosynthesis)
XM_011071547.2:698	PC-3p-31417_336	XM_011071547.2	687	707	698	-34.1	-24.6	0.721408	5	1-11,707-697;13-14,696-695;15-20,693-688	12-12,x-x[BULq];x-x,694-694[BULt];21-21,687-687[UP3]	.((((((.((-(((((((((((&))))))))))).))-)))))).	CCCAUCUGCU-GCCGUUUUGAA&UUCAAAAUGGCUAG-AGAUGGU	4	18.2864	2	0.360732	Output/S_seed/cleaveLand_result/t_plot/PC-3p-31417_336_XM_011071547.2_698_TPlot.pdf	GO:0003824(catalytic activity);GO:0004084(branched-chain-amino-acid transaminase activity);GO:0005829(cytosol);GO:0009082(branched-chain amino acid biosynthetic process);GO:0009097(isoleucine biosynthetic process);GO:0009098(leucine biosynthetic process);GO:0009099(valine biosynthetic process);GO:0009507(chloroplast);GO:0009570(chloroplast stroma);GO:0052654(L-leucine transaminase activity);GO:00…	ko00270(Cysteine and methionine metabolism);ko00280(Valine, leucine and isoleucine degradation);ko00290(Valine, leucine and isoleucine biosynthesis);ko00770(Pantothenate and CoA biosynthesis)
XM_011071547.2:718	PC-3p-884058_7	XM_011071547.2	708	727	718	-30.4	-21.8	0.717105	6	1-5,727-723;7-19,721-709	6-6,722-722[SIL];20-20,708-708[UP3]	.(((((((((((((.(((((&))))).))))))))))))).	UUAUGGUCAGGGAUUGUUUG&CAAAUCAUCCUUGGCUAUAU	1	4.5716	4	1	Output/S_seed/cleaveLand_result/t_plot/PC-3p-884058_7_XM_011071547.2_718_TPlot.pdf	GO:0003824(catalytic activity);GO:0004084(branched-chain-amino-acid transaminase activity);GO:0005829(cytosol);GO:0009082(branched-chain amino acid biosynthetic process);GO:0009097(isoleucine biosynthetic process);GO:0009098(leucine biosynthetic process);GO:0009099(valine biosynthetic process);GO:0009507(chloroplast);GO:0009570(chloroplast stroma);GO:0052654(L-leucine transaminase activity);GO:00…	ko00270(Cysteine and methionine metabolism);ko00280(Valine, leucine and isoleucine degradation);ko00290(Valine, leucine and isoleucine biosynthesis);ko00770(Pantothenate and CoA biosynthesis)
XM_011071547.2:777	PC-3p-420045_25	XM_011071547.2	764	786	777	-45.5	-30.7	0.674725	7.5	1-19,786-768	20-23,767-764[UP3]	....(((((((((((((((((((&)))))))))))))))))))....	UUUCACUAUUCCGGCCGGAGGAA&UUUCUCUGGUCGGAAUGGUCGGC	1	4.5716	4	0.968243	Output/S_seed/cleaveLand_result/t_plot/PC-3p-420045_25_XM_011071547.2_777_TPlot.pdf	GO:0003824(catalytic activity);GO:0004084(branched-chain-amino-acid transaminase activity);GO:0005829(cytosol);GO:0009082(branched-chain amino acid biosynthetic process);GO:0009097(isoleucine biosynthetic process);GO:0009098(leucine biosynthetic process);GO:0009099(valine biosynthetic process);GO:0009507(chloroplast);GO:0009570(chloroplast stroma);GO:0052654(L-leucine transaminase activity);GO:00…	ko00270(Cysteine and methionine metabolism);ko00280(Valine, leucine and isoleucine degradation);ko00290(Valine, leucine and isoleucine biosynthesis);ko00770(Pantothenate and CoA biosynthesis)
XM_011071550.2:422	PC-5p-281438_44	XM_011071550.2	409	432	422	-44.6	-29	0.650224	10	3-5,430-428;6-12,426-420;14-23,418-409	1-2,432-431[UP5];x-x,427-427[BULt];13-13,419-419[SIL]	((((((((((.(((((((.(((..&..)))-))))))).))))))))))	AACCCGGCUUGAGGGGGUAGUUGG&UUGAC-ACUCUCUGAGGUCGGGUU	1	4.5716	4	0.99201	Output/S_seed/cleaveLand_result/t_plot/PC-5p-281438_44_XM_011071550.2_422_TPlot.pdf	NA	NA
XM_011071552.2:2307	mtr-MIR2592bj-p5_1ss12TC	XM_011071552.2	2299	2319	2307	-34.9	-23.2	0.664756	9.5	2-9,2318-2311;10-16,2307-2301	1-1,2319-2319[UP5];x-x,2310-2308[BULt];17-18,2300-2299[UP3]	..(((((((...((((((((.&.))))))))---)))))))..	AUUAGGGACACUAGUGGGAAA&AUUCCCACU---GUCCCUGUC	1	4.5716	4	1	Output/S_seed/cleaveLand_result/t_plot/mtr-MIR2592bj-p5_1ss12TC_XM_011071552.2_2307_TPlot.pdf	GO:0009507(chloroplast);GO:0005634(nucleus);GO:0008150(biological_process)	NA
XM_011071552.2:2889	gma-MIR5368-p5_1ss16CT	XM_011071552.2	2879	2898	2889	-32	-22	0.6875	4	1-12,2898-2887;14-18,2886-2882;19-20,2880-2879	13-13,x-x[BULq];x-x,2881-2881[BULt]	((.(((((-((((((((((((&)))))))))))).)))))-))	CCAUGACA-AAGGUUGGAGUU&AAUUCUAACCUUGUGUCA-GG	1	4.5716	4	0.999893	Output/S_seed/cleaveLand_result/t_plot/gma-MIR5368-p5_1ss16CT_XM_011071552.2_2889_TPlot.pdf	GO:0009507(chloroplast);GO:0005634(nucleus);GO:0008150(biological_process)	NA
XM_011071553.2:1306	nta-MIR160a-p3	XM_011071553.2	1296	1315	1306	-38.7	-25.4	0.656331	5	1-11,1315-1305;14-17,1303-1300;19-20,1298-1297	12-13,1304-1304[AILq];18-18,1299-1299[SIL];21-21,1296-1296[UP3]	.((.((((.-(((((((((((&)))))))))))..)))).)).	CGACAUGCA-GGCUCCUCAUA&UAUGAGGAGCCAAGCAUAUCC	1	4.5716	4	0.999968	Output/S_seed/cleaveLand_result/t_plot/nta-MIR160a-p3_XM_011071553.2_1306_TPlot.pdf	GO:0004185(serine-type carboxypeptidase activity);GO:0016747(transferase activity, transferring acyl groups other than amino-acyl groups);GO:0019748(secondary metabolic process);GO:0051603(proteolysis involved in cellular protein catabolic process)	NA
XM_011071553.2:1310	nta-MIR160b-p3_2ss14CT22AG	XM_011071553.2	1297	1319	1310	-47	-30.8	0.655319	6.5	1-2,1319-1318;4-15,1316-1305;18-24,1303-1297	3-3,1317-1317[SIL];16-17,1304-1304[AILq]	(((((((.-((((((((((((.((&)).))))))))))))..)))))))	GACAUGCA-GGCUCCUCAUAUAUC&GGCGUAUGAGGAGUCAAGCAUGUC	3	13.7148	2	0.683533	Output/S_seed/cleaveLand_result/t_plot/nta-MIR160b-p3_2ss14CT22AG_XM_011071553.2_1310_TPlot.pdf	GO:0004185(serine-type carboxypeptidase activity);GO:0016747(transferase activity, transferring acyl groups other than amino-acyl groups);GO:0019748(secondary metabolic process);GO:0051603(proteolysis involved in cellular protein catabolic process)	NA
XM_011071554.2:1296	nta-MIR160a-p3	XM_011071554.2	1286	1305	1296	-38.7	-25.4	0.656331	5	1-11,1305-1295;14-17,1293-1290;19-20,1288-1287	12-13,1294-1294[AILq];18-18,1289-1289[SIL];21-21,1286-1286[UP3]	.((.((((.-(((((((((((&)))))))))))..)))).)).	CGACAUGCA-GGCUCCUCAUA&UAUGAGGAGCCAAGCAUAUCC	5	22.858	2	0.996616	Output/S_seed/cleaveLand_result/t_plot/nta-MIR160a-p3_XM_011071554.2_1296_TPlot.pdf	GO:0004185(serine-type carboxypeptidase activity);GO:0016747(transferase activity, transferring acyl groups other than amino-acyl groups);GO:0019748(secondary metabolic process);GO:0051603(proteolysis involved in cellular protein catabolic process)	NA
XM_011071554.2:1300	nta-MIR160b-p3_2ss14CT22AG	XM_011071554.2	1287	1309	1300	-47	-30.8	0.655319	6.5	1-2,1309-1308;4-15,1306-1295;18-24,1293-1287	3-3,1307-1307[SIL];16-17,1294-1294[AILq]	(((((((.-((((((((((((.((&)).))))))))))))..)))))))	GACAUGCA-GGCUCCUCAUAUAUC&GGCGUAUGAGGAGUCAAGCAUGUC	2	9.14319	3	0.464718	Output/S_seed/cleaveLand_result/t_plot/nta-MIR160b-p3_2ss14CT22AG_XM_011071554.2_1300_TPlot.pdf	GO:0004185(serine-type carboxypeptidase activity);GO:0016747(transferase activity, transferring acyl groups other than amino-acyl groups);GO:0019748(secondary metabolic process);GO:0051603(proteolysis involved in cellular protein catabolic process)	NA
XM_011071557.2:1785	osa-miR399d	XM_011071557.2	1774	1795	1785	-41.9	-30.9	0.73747	6.5	1-2,1795-1794;3-8,1792-1787;10-11,1785-1784;13-21,1782-1774	x-x,1793-1793[BULt];9-9,1786-1786[SIL];12-12,1783-1783[SIL]	(((((((((.((.((((((.((&))-)))))).)).)))))))))	CAGGGCAGCCCUGCUUUGGACA&UG-CCAAAGGAGAGUUGCCCUG	2	9.14319	2	0.520526	Output/S_seed/cleaveLand_result/t_plot/osa-miR399d_XM_011071557.2_1785_TPlot.pdf	GO:0003825(alpha,alpha-trehalose-phosphate synthase (UDP-forming) activity);GO:0004805(trehalose-phosphatase activity);GO:0005634(nucleus);GO:0005737(cytoplasm);GO:0005992(trehalose biosynthetic process);GO:0016757(transferase activity, transferring glycosyl groups);GO:0016791(phosphatase activity);GO:0070413(trehalose metabolism in response to stress)	ko00500(Starch and sucrose metabolism)
XM_011071559.2:1337	PC-5p-348941_33	XM_011071559.2	1326	1345	1337	-31.4	-21.9	0.697452	9	1-5,1345-1341;7-9,1339-1337;12-22,1336-1326	6-6,1340-1340[SIL];10-11,x-x[BULq]	(((((((((((--(((.(((((&))))).)))..)))))))))))	GAGAGUUUGCC--GGGUCUAGA&UUUAGUCCUUUGGCAAAUUUUC	1	4.5716	4	0.999999	Output/S_seed/cleaveLand_result/t_plot/PC-5p-348941_33_XM_011071559.2_1337_TPlot.pdf	GO:0009507(chloroplast);GO:0005634(nucleus);GO:0008150(biological_process)	NA
XM_011071560.2:447	PC-3p-1043372_6	XM_011071560.2	433	455	447	-41.7	-30	0.719424	7	2-6,454-450;9-20,448-437;22-24,435-433	1-1,455-455[UP5];7-8,449-449[AILq];21-21,436-436[SIL]	(((.((((((((((((.-(((((.&.)))))..)))))))))))).)))	UCAUCAUCAAGAGGAGC-GGCAGC&AUUGCCUUCUCCUCUUGAUGUUGA	1	4.5716	4	0.998656	Output/S_seed/cleaveLand_result/t_plot/PC-3p-1043372_6_XM_011071560.2_447_TPlot.pdf	GO:0005515(protein binding);GO:0009306(protein secretion);GO:0009507(chloroplast);GO:0009535(chloroplast thylakoid membrane);GO:0010027(thylakoid membrane organization);GO:0015031(protein transport);GO:0015450(P-P-bond-hydrolysis-driven protein transmembrane transporter activity);GO:0016020(membrane);GO:0016021(integral component of membrane)	ko03060(Protein export);ko04141(Protein processing in endoplasmic reticulum);ko04145(Phagosome)
XM_011071566.2:562	gma-MIR5368-p5_2ss10CG18TC	XM_011071566.2	553	572	562	-38.2	-26.9	0.704188	8	2-4,571-569;6-19,566-553	1-1,572-572[UP5];5-5,568-567[AILt]	((((((((((((((..(((.&.)))-.))))))))))))))	GGGCCCGAACUCAAGGCUCG&UGGG-AUUGGGUUUGGGCCU	1	4.5716	4	1	Output/S_seed/cleaveLand_result/t_plot/gma-MIR5368-p5_2ss10CG18TC_XM_011071566.2_562_TPlot.pdf	GO:0003951(NAD+ kinase activity);GO:0004143(diacylglycerol kinase activity);GO:0005524(ATP binding);GO:0005634(nucleus);GO:0005886(plasma membrane);GO:0006952(defense response);GO:0007205(protein kinase C-activating G-protein coupled receptor signaling pathway);GO:0009506(plasmodesma);GO:0016020(membrane);GO:0016310(phosphorylation)	ko00561(Glycerolipid metabolism);ko00564(Glycerophospholipid metabolism);ko04070(Phosphatidylinositol signaling system)
XM_011071566.2:733	PC-5p-1387683_5	XM_011071566.2	719	742	733	-40.5	-26.5	0.654321	13.5	5-16,738-727;18-20,725-723	1-4,742-739[UP5];17-17,726-726[SIL];21-24,722-719[UP3]	....(((.((((((((((((....&....)))))))))))).)))....	UUGUGGUAGCCGGAGGUGAUGGUA&AAAAAUCACCUCUGGUCGCCUUUA	1	4.5716	4	1	Output/S_seed/cleaveLand_result/t_plot/PC-5p-1387683_5_XM_011071566.2_733_TPlot.pdf	GO:0003951(NAD+ kinase activity);GO:0004143(diacylglycerol kinase activity);GO:0005524(ATP binding);GO:0005634(nucleus);GO:0005886(plasma membrane);GO:0006952(defense response);GO:0007205(protein kinase C-activating G-protein coupled receptor signaling pathway);GO:0009506(plasmodesma);GO:0016020(membrane);GO:0016310(phosphorylation)	ko00561(Glycerolipid metabolism);ko00564(Glycerophospholipid metabolism);ko04070(Phosphatidylinositol signaling system)
XM_011071567.2:382	csi-MIR169a-p5_2ss8CT18TC	XM_011071567.2	372	391	382	-35.1	-24.2	0.689459	5.5	1-11,391-381;14-16,378-376;18-20,374-372	12-13,380-379[SIL];17-17,375-375[SIL]	(((.(((..(((((((((((&)))))))))))..))).)))	GAGAGGCCGAAGGAGGAGAA&UUCUCCUUCUUGAGCCACUU	3	13.7148	3	1	Output/S_seed/cleaveLand_result/t_plot/csi-MIR169a-p5_2ss8CT18TC_XM_011071567.2_382_TPlot.pdf	GO:0003674(molecular_function);GO:0005634(nucleus);GO:0006865(amino acid transport);GO:0009615(response to virus);GO:0016021(integral component of membrane);GO:0019048(modulation by virus of host morphology or physiology);GO:0032940(secretion by cell);GO:0080143(regulation of amino acid export)	NA
XM_011071567.2:391	osa-MIR408-p3_2ss18GT19GT	XM_011071567.2	380	400	391	-36	-23.9	0.663889	8	2-3,399-398;5-10,396-391;11-14,389-386;15-19,384-380	1-1,400-400[UP5];4-4,397-397[SIL];x-x,390-390[BULt];x-x,385-385[BULt]	(((((.((((.((((((.((.&.)).))))))-))))-)))))	GAAGGAGGAGAAGGCGGCGCU&UGCACUGCCU-CUUC-CCUUU	12	54.8591	2	1	Output/S_seed/cleaveLand_result/t_plot/osa-MIR408-p3_2ss18GT19GT_XM_011071567.2_391_TPlot.pdf	GO:0003674(molecular_function);GO:0005634(nucleus);GO:0006865(amino acid transport);GO:0009615(response to virus);GO:0016021(integral component of membrane);GO:0019048(modulation by virus of host morphology or physiology);GO:0032940(secretion by cell);GO:0080143(regulation of amino acid export)	NA
XM_011071568.2:1521	PC-3p-23229_424	XM_011071568.2	1508	1530	1521	-38.2	-25.16	0.658639	9	1-9,1530-1522;11-15,1520-1516;19-21,1510-1508	10-10,1521-1521[SIL];16-18,1515-1511[AILt]	(((.....(((((.(((((((((&))))))))).)))))--...)))	AGCUGUGGGUAAAGGUUGCCCAG&CUGGGCGAUGUUUAC--GUUGCU	2	9.14319	3	0.993484	Output/S_seed/cleaveLand_result/t_plot/PC-3p-23229_424_XM_011071568.2_1521_TPlot.pdf	GO:0005515(protein binding);GO:0005634(nucleus);GO:0006511(ubiquitin-dependent protein catabolic process);GO:0009723(response to ethylene);GO:0009873(ethylene-activated signaling pathway);GO:0010105(negative regulation of ethylene-activated signaling pathway);GO:0016567(protein ubiquitination);GO:0019005(SCF ubiquitin ligase complex)	ko04016(MAPK signaling pathway - plant);ko04075(Plant hormone signal transduction)
XM_011071569.2:2843	gma-MIR5368-p5_1ss16CT	XM_011071569.2	2833	2852	2843	-32	-22	0.6875	4	1-12,2852-2841;14-18,2840-2836;19-20,2834-2833	13-13,x-x[BULq];x-x,2835-2835[BULt]	((.(((((-((((((((((((&)))))))))))).)))))-))	CCAUGACA-AAGGUUGGAGUU&AAUUCUAACCUUGUGUCA-GG	1	4.5716	4	0.99983	Output/S_seed/cleaveLand_result/t_plot/gma-MIR5368-p5_1ss16CT_XM_011071569.2_2843_TPlot.pdf	GO:0009507(chloroplast);GO:0005634(nucleus);GO:0008150(biological_process)	NA
XM_011071577.2:292	hbr-MIR6173-p3_1ss4CT	XM_011071577.2	281	301	292	-38.3	-25.48	0.665274	11	3-8,299-294;12-20,290-282	1-2,301-300[UP5];9-11,293-291[SIL];21-21,281-281[UP3]	.(((((((((...((((((..&..))))))...))))))))).	UGCGCGUUGGAUUCAGCACAU&CAGUGCUGUAGCUAACGCGUU	2	9.14319	3	0.976477	Output/S_seed/cleaveLand_result/t_plot/hbr-MIR6173-p3_1ss4CT_XM_011071577.2_292_TPlot.pdf	GO:0005515(protein binding);GO:0005525(GTP binding);GO:0005794(Golgi apparatus);GO:0005795(Golgi stack);GO:0005886(plasma membrane);GO:0007264(small GTPase mediated signal transduction);GO:0015031(protein transport);GO:0016020(membrane);GO:0016192(vesicle-mediated transport);GO:0046686(response to cadmium ion)	NA
XM_011071577.2:637	PC-5p-157479_84	XM_011071577.2	626	646	637	-38.4	-25	0.651042	5	1-3,646-644;5-20,642-627	4-4,643-643[SIL];21-21,626-626[UP3]	.((((((((((((((((.(((&))).)))))))))))))))).	GUUGCCAAAGAAGAAUUUCAU&GUGCGAUUCUUCUUUGGCAGG	1	4.5716	4	1	Output/S_seed/cleaveLand_result/t_plot/PC-5p-157479_84_XM_011071577.2_637_TPlot.pdf	GO:0005515(protein binding);GO:0005525(GTP binding);GO:0005794(Golgi apparatus);GO:0005795(Golgi stack);GO:0005886(plasma membrane);GO:0007264(small GTPase mediated signal transduction);GO:0015031(protein transport);GO:0016020(membrane);GO:0016192(vesicle-mediated transport);GO:0046686(response to cadmium ion)	NA
XM_011071577.2:824	PC-5p-497956_20	XM_011071577.2	809	838	824	-39.1	-26.4	0.675192	18	4-9,835-830;10-20,824-814;21-24,812-809	1-3,838-836[UP5];x-x,829-825[BULt];x-x,813-813[BULt]	((((.(((((((((((.....((((((...&...))))))-----)))))))))))-))))	GGAGAAGGCCUGUUUGAGGGCUUGGACUGG&UUUGUCUAA-----CAAAUAGGUCU-CUCC	2	9.14319	3	0.376835	Output/S_seed/cleaveLand_result/t_plot/PC-5p-497956_20_XM_011071577.2_824_TPlot.pdf	GO:0005515(protein binding);GO:0005525(GTP binding);GO:0005794(Golgi apparatus);GO:0005795(Golgi stack);GO:0005886(plasma membrane);GO:0007264(small GTPase mediated signal transduction);GO:0015031(protein transport);GO:0016020(membrane);GO:0016192(vesicle-mediated transport);GO:0046686(response to cadmium ion)	NA
XM_011071579.2:1530	PC-5p-834955_8	XM_011071579.2	1519	1538	1530	-36.2	-23.8	0.657459	10	4-8,1535-1531;10-12,1530-1528;15-22,1526-1519	1-3,1538-1536[UP5];9-9,x-x[BULq];13-14,1527-1527[AILq]	((((((((.-(((-(((((...&...))))).)))..))))))))	GAGUGAGCU-AGU-CCGCCAGA&UAAGGCGGUACUUUGCUCAUUU	4	18.2864	2	1	Output/S_seed/cleaveLand_result/t_plot/PC-5p-834955_8_XM_011071579.2_1530_TPlot.pdf	GO:0005737(cytoplasm);GO:0016020(membrane)	ko00040(Pentose and glucuronate interconversions);ko00051(Fructose and mannose metabolism)
XM_011071585.2:2680	vvi-miR399a_1ss9GA	XM_011071585.2	2669	2690	2680	-37.2	-26.1	0.701613	8	2-5,2689-2686;7-8,2684-2683;10-20,2680-2670	1-1,2690-2690[UP5];6-6,2685-2685[SIL];9-9,2682-2681[AILt];21-21,2669-2669[UP3]	.(((((((((((..((.((((.&.)))).))-.))))))))))).	GAGGGCAAUUCUGGCUAUGGCC&UGCCAAAG-AAGAAUUGCCCUG	1	4.5716	4	0.955161	Output/S_seed/cleaveLand_result/t_plot/vvi-miR399a_1ss9GA_XM_011071585.2_2680_TPlot.pdf	GO:0005737(cytoplasm);GO:0005980(glycogen catabolic process);GO:0008184(glycogen phosphorylase activity);GO:0030170(pyridoxal phosphate binding)	ko00500(Starch and sucrose metabolism)
XM_011071587.2:1008	gma-MIR5368-p5_2ss10CG18TC	XM_011071587.2	999	1018	1008	-38.2	-26.48	0.693194	7.5	1-7,1018-1012;8-10,1010-1008;14-19,1004-999	x-x,1011-1011[BULt];11-13,1007-1005[SIL]	((((((...(((.(((((((&)))))))-)))...))))))	AGGCCUUCUCCCGAAUCCCA&UGGGAUU-GGGUUUGGGCCU	1	4.5716	4	1	Output/S_seed/cleaveLand_result/t_plot/gma-MIR5368-p5_2ss10CG18TC_XM_011071587.2_1008_TPlot.pdf	GO:0006855(drug transmembrane transport)	NA
XM_011071589.2:2052	PC-5p-1097844_5	XM_011071589.2	2038	2062	2052	-39.7	-26.6	0.670025	9.5	4-6,2059-2057;7-16,2055-2046;18-21,2044-2041;23-24,2039-2038	1-3,2062-2060[UP5];x-x,2056-2056[BULt];17-17,2045-2045[SIL];22-22,2040-2040[SIL]	((.((((.((((((((((.(((...&...)))-)))))))))).)))).))	UCGAAAGUUCUACCAGAGCGACGAG&UUAGUC-CUCUGGUAGAUUUUUGGA	4	18.2864	2	0.998821	Output/S_seed/cleaveLand_result/t_plot/PC-5p-1097844_5_XM_011071589.2_2052_TPlot.pdf	GO:0005737(cytoplasm);GO:0016310(phosphorylation);GO:0016773(phosphotransferase activity, alcohol group as acceptor)	ko00040(Pentose and glucuronate interconversions)
XM_011071589.2:2053	PC-5p-420558_25	XM_011071589.2	2038	2063	2053	-38.7	-25.8	0.666667	11.5	5-7,2059-2057;8-17,2055-2046;18-24,2044-2038	1-4,2063-2060[UP5];x-x,2056-2056[BULt];x-x,2045-2045[BULt]	(((((((.((((((((((.(((....&....)))-))))))))))-)))))))	UCGAAAGUUCUACCAGAGCGACGAGU&UUUAGUC-CUCUGGUAGA-UUUUUGG	1	4.5716	4	1	Output/S_seed/cleaveLand_result/t_plot/PC-5p-420558_25_XM_011071589.2_2053_TPlot.pdf	GO:0005737(cytoplasm);GO:0016310(phosphorylation);GO:0016773(phosphotransferase activity, alcohol group as acceptor)	ko00040(Pentose and glucuronate interconversions)
XM_011071589.2:716	PC-5p-33002_323	XM_011071589.2	705	725	716	-33.6	-22.3	0.66369	9	1-3,725-723;5-15,721-711	4-4,722-722[SIL];16-21,710-705[UP3]	......(((((((((((.(((&))).)))))))))))......	CCCUGAGAUGGAGCCGCCAAA&UUUUGUGGCUCCAUCAAUAUC	3	13.7148	2	1	Output/S_seed/cleaveLand_result/t_plot/PC-5p-33002_323_XM_011071589.2_716_TPlot.pdf	GO:0005737(cytoplasm);GO:0016310(phosphorylation);GO:0016773(phosphotransferase activity, alcohol group as acceptor)	ko00040(Pentose and glucuronate interconversions)
XM_011071590.2:56	osa-miR156k_L+1R-2	XM_011071590.2	46	66	56	-35.7	-25	0.70028	7	3-4,64-63;6-8,61-59;9-20,57-46	1-2,66-65[UP5];5-5,62-62[SIL];x-x,58-58[BULt]	((((((((((((.(((.((..&..)).)))-))))))))))))	UGCUCUCUCUCUCUCUCUCUC&UUGACAGA-AGAGAGAGAGCA	6	27.4296	2	0.999997	Output/S_seed/cleaveLand_result/t_plot/osa-miR156k_L+1R-2_XM_011071590.2_56_TPlot.pdf	GO:0000254(C-4 methylsterol oxidase activity);GO:0003824(catalytic activity);GO:0005506(iron ion binding);GO:0005789(endoplasmic reticulum membrane);GO:0016021(integral component of membrane);GO:0016126(sterol biosynthetic process);GO:0080064(4,4-dimethyl-9beta,19-cyclopropylsterol oxidation)	ko00100(Steroid biosynthesis)
XM_011071590.2:725	PC-3p-18064_515	XM_011071590.2	714	733	725	-42	-29.2	0.695238	7.5	1-1,733-733;3-3,731-731;5-9,729-725;11-21,724-714	2-2,732-732[SIL];4-4,730-730[SIL];10-10,x-x[BULq]	(((((((((((-(((((.(.(&).).))))).)))))))))))	GGUUUCUGCAC-UGCCAGUGG&UGGGUGGCAUGUGCAGAAACC	1	4.5716	4	0.887497	Output/S_seed/cleaveLand_result/t_plot/PC-3p-18064_515_XM_011071590.2_725_TPlot.pdf	GO:0000254(C-4 methylsterol oxidase activity);GO:0003824(catalytic activity);GO:0005506(iron ion binding);GO:0005789(endoplasmic reticulum membrane);GO:0016021(integral component of membrane);GO:0016126(sterol biosynthetic process);GO:0080064(4,4-dimethyl-9beta,19-cyclopropylsterol oxidation)	ko00100(Steroid biosynthesis)
XM_011071593.2:1182	cme-MIR166i-p5_2ss9GT18CT	XM_011071593.2	1174	1191	1182	-30.9	-21.2	0.686084	7	1-10,1191-1182;12-15,1181-1178	11-11,x-x[BULq];16-19,1177-1174[UP3]	....((((-((((((((((&)))))))))).))))....	GUGUUGAA-CGUGGUCCGA&UCGGACCAUGCUUCAUUUU	1	4.5716	4	1	Output/S_seed/cleaveLand_result/t_plot/cme-MIR166i-p5_2ss9GT18CT_XM_011071593.2_1182_TPlot.pdf	GO:0004842(ubiquitin-protein transferase activity);GO:0019005(SCF ubiquitin ligase complex);GO:0031146(SCF-dependent proteasomal ubiquitin-dependent protein catabolic process)	NA
XM_011071593.2:694	gma-MIR5368-p5_2ss10CG18TC	XM_011071593.2	685	704	694	-38.2	-25.7	0.672775	9	1-4,704-701;6-19,698-685	5-5,700-699[AILt]	((((((((((((((..((((&))))-.))))))))))))))	GGGCCCGAAUUCGAGAUCCA&UGGG-AUUGGGUUUGGGCCU	1	4.5716	4	1	Output/S_seed/cleaveLand_result/t_plot/gma-MIR5368-p5_2ss10CG18TC_XM_011071593.2_694_TPlot.pdf	GO:0004842(ubiquitin-protein transferase activity);GO:0019005(SCF ubiquitin ligase complex);GO:0031146(SCF-dependent proteasomal ubiquitin-dependent protein catabolic process)	NA
XM_011071594.2:16	ath-MIR5638a-p3_2ss11GA18CT	XM_011071594.2	8	25	16	-23.7	-15.6	0.658228	8	2-11,24-15;13-15,13-11	1-1,25-25[UP5];12-12,14-14[SIL];16-18,10-8[UP3]	...(((.((((((((((.&.)))))))))).)))...	CAUUGUCUUAGCUCUACA&AGUAGAGUUGAAACAUUU	1	4.5716	4	1	Output/S_seed/cleaveLand_result/t_plot/ath-MIR5638a-p3_2ss11GA18CT_XM_011071594.2_16_TPlot.pdf	GO:0004553(hydrolase activity, hydrolyzing O-glycosyl compounds);GO:0005576(extracellular region);GO:0005618(cell wall);GO:0005794(Golgi apparatus);GO:0010411(xyloglucan metabolic process);GO:0016762(xyloglucan:xyloglucosyl transferase activity);GO:0016798(hydrolase activity, acting on glycosyl bonds);GO:0042546(cell wall biogenesis);GO:0048046(apoplast);GO:0071555(cell wall organization)	ko04075(Plant hormone signal transduction)
XM_011071595.2:898	bdi-miR160f_R+1	XM_011071595.2	886	908	898	-45.4	-30.5	0.671806	9.5	2-9,907-900;10-15,898-893;18-21,889-886	1-1,908-908[UP5];x-x,899-899[BULt];16-17,892-890[AILt]	((((...((((((.((((((((.&.))))))))-))))))-..))))	GGGCUACACAGGGUGGCCGGGUU&UGCCUGGCU-CCCUGU-AUGCCU	1	4.5716	4	0.999993	Output/S_seed/cleaveLand_result/t_plot/bdi-miR160f_R+1_XM_011071595.2_898_TPlot.pdf	GO:0004553(hydrolase activity, hydrolyzing O-glycosyl compounds);GO:0005576(extracellular region);GO:0005618(cell wall);GO:0009832(plant-type cell wall biogenesis);GO:0010411(xyloglucan metabolic process);GO:0016762(xyloglucan:xyloglucosyl transferase activity);GO:0016798(hydrolase activity, acting on glycosyl bonds);GO:0048046(apoplast);GO:0071555(cell wall organization)	NA
XM_011071595.2:982	PC-3p-805865_9	XM_011071595.2	968	991	982	-42	-28.3	0.67381	12.5	5-11,987-981;13-22,979-970	1-4,991-988[UP5];12-12,980-980[SIL];23-24,969-968[UP3]	..((((((((((.(((((((....&....))))))).))))))))))..	UUGCAUUUGGUCGUACAGGACAAG&UAUAUCCUGUGGGACCAAAUGUGU	1	4.5716	4	0.788249	Output/S_seed/cleaveLand_result/t_plot/PC-3p-805865_9_XM_011071595.2_982_TPlot.pdf	GO:0004553(hydrolase activity, hydrolyzing O-glycosyl compounds);GO:0005576(extracellular region);GO:0005618(cell wall);GO:0009832(plant-type cell wall biogenesis);GO:0010411(xyloglucan metabolic process);GO:0016762(xyloglucan:xyloglucosyl transferase activity);GO:0016798(hydrolase activity, acting on glycosyl bonds);GO:0048046(apoplast);GO:0071555(cell wall organization)	NA
XM_011071596.2:895	bdi-miR160f_R+1	XM_011071596.2	883	905	895	-45.4	-30.5	0.671806	9.5	2-9,904-897;10-15,895-890;18-21,886-883	1-1,905-905[UP5];x-x,896-896[BULt];16-17,889-887[AILt]	((((...((((((.((((((((.&.))))))))-))))))-..))))	GGGCUACACAGGGUGGCCGGGUU&UGCCUGGCU-CCCUGU-AUGCCU	3	13.7148	2	0.998703	Output/S_seed/cleaveLand_result/t_plot/bdi-miR160f_R+1_XM_011071596.2_895_TPlot.pdf	GO:0004553(hydrolase activity, hydrolyzing O-glycosyl compounds);GO:0005576(extracellular region);GO:0005618(cell wall);GO:0009832(plant-type cell wall biogenesis);GO:0010411(xyloglucan metabolic process);GO:0016762(xyloglucan:xyloglucosyl transferase activity);GO:0016798(hydrolase activity, acting on glycosyl bonds);GO:0048046(apoplast);GO:0071555(cell wall organization)	NA
XM_011071596.2:979	PC-3p-805865_9	XM_011071596.2	965	988	979	-42	-28.3	0.67381	12.5	5-11,984-978;13-22,976-967	1-4,988-985[UP5];12-12,977-977[SIL];23-24,966-965[UP3]	..((((((((((.(((((((....&....))))))).))))))))))..	UUGCAUUUGGUCGUACAGGACAAG&UAUAUCCUGUGGGACCAAAUGUGU	1	4.5716	4	0.80008	Output/S_seed/cleaveLand_result/t_plot/PC-3p-805865_9_XM_011071596.2_979_TPlot.pdf	GO:0004553(hydrolase activity, hydrolyzing O-glycosyl compounds);GO:0005576(extracellular region);GO:0005618(cell wall);GO:0009832(plant-type cell wall biogenesis);GO:0010411(xyloglucan metabolic process);GO:0016762(xyloglucan:xyloglucosyl transferase activity);GO:0016798(hydrolase activity, acting on glycosyl bonds);GO:0048046(apoplast);GO:0071555(cell wall organization)	NA
XM_011071597.2:255	PC-5p-3723_1702	XM_011071597.2	244	271	255	-41.5	-27.3	0.657831	20	3-8,269-264;9-20,256-245	1-2,271-270[UP5];x-x,263-257[BULt];21-21,244-244[UP3]	.((((((((((((.......((((((..&..))))))-------)))))))))))).	ACUACUCCGGGUCGGGAUUUCAGUCCAA&CGGGACUG-------GAUUCGGAGUAGA	4	18.2864	3	0.976871	Output/S_seed/cleaveLand_result/t_plot/PC-5p-3723_1702_XM_011071597.2_255_TPlot.pdf	GO:0004553(hydrolase activity, hydrolyzing O-glycosyl compounds);GO:0005576(extracellular region);GO:0005618(cell wall);GO:0009832(plant-type cell wall biogenesis);GO:0010411(xyloglucan metabolic process);GO:0016762(xyloglucan:xyloglucosyl transferase activity);GO:0016798(hydrolase activity, acting on glycosyl bonds);GO:0048046(apoplast);GO:0071555(cell wall organization)	ko04075(Plant hormone signal transduction)
XM_011071597.2:415	PC-3p-22238_438	XM_011071597.2	400	423	415	-47.6	-31.5	0.661765	8	1-4,423-420;7-15,418-410;17-19,408-406;20-22,404-402;24-24,400-400	5-6,419-419[AILq];16-16,409-409[SIL];x-x,405-405[BULt];23-23,401-401[SIL]	(.(((.(((.(((((((((.-((((&))))..))))))))).)))-))).)	UGGGGAACCUGAGUGGGGAG-CCGU&ACGGAAUCCCCACUUUGGU-CCUGA	1	4.5716	4	0.893783	Output/S_seed/cleaveLand_result/t_plot/PC-3p-22238_438_XM_011071597.2_415_TPlot.pdf	GO:0004553(hydrolase activity, hydrolyzing O-glycosyl compounds);GO:0005576(extracellular region);GO:0005618(cell wall);GO:0009832(plant-type cell wall biogenesis);GO:0010411(xyloglucan metabolic process);GO:0016762(xyloglucan:xyloglucosyl transferase activity);GO:0016798(hydrolase activity, acting on glycosyl bonds);GO:0048046(apoplast);GO:0071555(cell wall organization)	ko04075(Plant hormone signal transduction)
XM_011071597.2:465	aly-MIR408-p3_2ss17CT21CT	XM_011071597.2	453	476	465	-38.6	-28	0.725389	6	1-2,476-475;3-4,473-472;5-18,470-457;19-21,455-453	x-x,474-474[BULt];x-x,471-471[BULt];x-x,456-456[BULt]	(((.((((((((((((((.((.((&))-))-))))))))))))))-)))	GGGAAAGGAGAGAGAGAGCAGCAG&CU-CU-CUCUCUCUCUCCUU-CUU	4	18.2864	3	1	Output/S_seed/cleaveLand_result/t_plot/aly-MIR408-p3_2ss17CT21CT_XM_011071597.2_465_TPlot.pdf	GO:0004553(hydrolase activity, hydrolyzing O-glycosyl compounds);GO:0005576(extracellular region);GO:0005618(cell wall);GO:0009832(plant-type cell wall biogenesis);GO:0010411(xyloglucan metabolic process);GO:0016762(xyloglucan:xyloglucosyl transferase activity);GO:0016798(hydrolase activity, acting on glycosyl bonds);GO:0048046(apoplast);GO:0071555(cell wall organization)	ko04075(Plant hormone signal transduction)
XM_011071600.2:388	gma-MIR5368-p5_2ss10CG18TC	XM_011071600.2	379	397	388	-38.2	-25.1	0.657068	5	1-8,397-390;10-12,388-386;14-19,384-379	9-9,389-389[SIL];13-13,385-385[SIL]	((((((.(((.((((((((&)))))))).))).))))))	AGGCCCCAACACAGUUCCA&UGGGAUUGGGUUUGGGCCU	4	18.2864	2	1	Output/S_seed/cleaveLand_result/t_plot/gma-MIR5368-p5_2ss10CG18TC_XM_011071600.2_388_TPlot.pdf	GO:0003676(nucleic acid binding);GO:0003700(DNA binding transcription factor activity);GO:0005515(protein binding);GO:0005634(nucleus);GO:0006355(regulation of transcription, DNA-templated);GO:0008270(zinc ion binding);GO:0046872(metal ion binding);GO:0060862(negative regulation of floral organ abscission)	NA
XM_011071600.2:462	csi-MIR169a-p3_2ss8CT18TC	XM_011071600.2	452	471	462	-35.1	-23.3	0.663818	9.5	1-7,471-465;9-11,463-461;13-13,459-459;15-20,457-452	8-8,464-464[SIL];12-12,460-460[SIL];14-14,458-458[SIL]	((((((.(.(((.(((((((&))))))).))).).))))))	AGGUGGGUGGGGUGGGAGGA&UUCUCCUUCUUGAGCCACUU	1	4.5716	4	1	Output/S_seed/cleaveLand_result/t_plot/csi-MIR169a-p3_2ss8CT18TC_XM_011071600.2_462_TPlot.pdf	GO:0003676(nucleic acid binding);GO:0003700(DNA binding transcription factor activity);GO:0005515(protein binding);GO:0005634(nucleus);GO:0006355(regulation of transcription, DNA-templated);GO:0008270(zinc ion binding);GO:0046872(metal ion binding);GO:0060862(negative regulation of floral organ abscission)	NA
XM_011071600.2:464	PC-5p-10189_795	XM_011071600.2	453	472	464	-42.1	-30.6	0.726841	8	1-5,472-468;7-7,466-466;9-11,465-463;13-21,461-453	6-6,467-467[SIL];8-8,x-x[BULq];12-12,462-462[SIL]	(((((((((.(((-(.(((((&))))).).))).)))))))))	GGUGGGUGGGGUG-GGAGGAA&UUUCUGCACAUGCCACCCACC	1	4.5716	4	0.664586	Output/S_seed/cleaveLand_result/t_plot/PC-5p-10189_795_XM_011071600.2_464_TPlot.pdf	GO:0003676(nucleic acid binding);GO:0003700(DNA binding transcription factor activity);GO:0005515(protein binding);GO:0005634(nucleus);GO:0006355(regulation of transcription, DNA-templated);GO:0008270(zinc ion binding);GO:0046872(metal ion binding);GO:0060862(negative regulation of floral organ abscission)	NA
XM_011071600.2:466	osa-MIR5484-p3_2ss7AC19GC	XM_011071600.2	454	475	466	-34.9	-25.1	0.719198	9	2-11,474-465;12-17,463-458;19-19,456-456	1-1,475-475[UP5];x-x,464-464[BULt];18-18,457-457[SIL];20-21,455-454[UP3]	..(.((((((.((((((((((.&.))))))))))-)))))).)..	GUGGGUGGGGUGGGAGGAAGAG&UUUUUUCUCCC-CCUUACGCUU	7	32.0012	2	0.999999	Output/S_seed/cleaveLand_result/t_plot/osa-MIR5484-p3_2ss7AC19GC_XM_011071600.2_466_TPlot.pdf	GO:0003676(nucleic acid binding);GO:0003700(DNA binding transcription factor activity);GO:0005515(protein binding);GO:0005634(nucleus);GO:0006355(regulation of transcription, DNA-templated);GO:0008270(zinc ion binding);GO:0046872(metal ion binding);GO:0060862(negative regulation of floral organ abscission)	NA
XM_011071600.2:476	PC-5p-911249_7	XM_011071600.2	460	485	476	-40.9	-26.9	0.657702	8	1-6,485-480;8-14,478-472;15-18,469-466;20-24,464-460	7-7,479-479[SIL];x-x,471-470[BULt];19-19,465-465[SIL]	(((((.((((..(((((((.((((((&)))))).)))))))--)))).)))))	GGGGUGGGAGGAAGAGAUUUGAACUA&UAGUUUUGAUUUCU--CUCCAACCCC	3	13.7148	2	0.996826	Output/S_seed/cleaveLand_result/t_plot/PC-5p-911249_7_XM_011071600.2_476_TPlot.pdf	GO:0003676(nucleic acid binding);GO:0003700(DNA binding transcription factor activity);GO:0005515(protein binding);GO:0005634(nucleus);GO:0006355(regulation of transcription, DNA-templated);GO:0008270(zinc ion binding);GO:0046872(metal ion binding);GO:0060862(negative regulation of floral organ abscission)	NA
XM_011071600.2:520	bra-miR156b-3p_L-1R+1_1ss12AC	XM_011071600.2	507	528	520	-41.5	-29.88	0.72	6	1-5,528-524;7-13,523-517;16-21,512-507	6-6,x-x[BULq];14-15,516-513[AILt]	((((((....(((((((-(((((&))))).)))))))--..))))))	CGGUGAAUAUGAGAGAG-GUGAG&CUCACUCUCUCUC--UGUCACCG	2	9.14319	3	0.96029	Output/S_seed/cleaveLand_result/t_plot/bra-miR156b-3p_L-1R+1_1ss12AC_XM_011071600.2_520_TPlot.pdf	GO:0003676(nucleic acid binding);GO:0003700(DNA binding transcription factor activity);GO:0005515(protein binding);GO:0005634(nucleus);GO:0006355(regulation of transcription, DNA-templated);GO:0008270(zinc ion binding);GO:0046872(metal ion binding);GO:0060862(negative regulation of floral organ abscission)	NA
XM_011071606.2:190	osa-MIR396h-p3_2ss12TA21GT	XM_011071606.2	177	200	190	-56.2	-38.12	0.678292	11.5	2-6,199-195;10-11,190-189;13-24,188-177	1-1,200-200[UP5];7-9,194-191[AILt];12-12,x-x[BULq]	((((((((((((-((....(((((.&.)))))-...)).))))))))))))	GCCACCACCGCC-CCUGAAACCUCA&GGAGGU-GGUGGAGGUGGUGGUGGC	1	4.5716	4	1	Output/S_seed/cleaveLand_result/t_plot/osa-MIR396h-p3_2ss12TA21GT_XM_011071606.2_190_TPlot.pdf	GO:0005515(protein binding);GO:0005634(nucleus);GO:0005794(Golgi apparatus);GO:0005802(trans-Golgi network);GO:0015774(polysaccharide transport)	NA
XM_011071607.2:1310	osa-MIR164f-p5_1ss7GT	XM_011071607.2	1299	1322	1310	-54.4	-40.6	0.746324	9	2-5,1321-1318;6-7,1315-1314;8-21,1312-1299	1-1,1322-1322[UP5];x-x,1317-1316[BULt];x-x,1313-1313[BULt]	((((((((((((((.((..((((.&.))))--))-))))))))))))))	GGCGGCGGCGGUGGCAGCAGUGGU&UCCGC--CU-CCGCCGCCGCCGCC	3	13.7148	2	1	Output/S_seed/cleaveLand_result/t_plot/osa-MIR164f-p5_1ss7GT_XM_011071607.2_1310_TPlot.pdf	GO:0005524(ATP binding);GO:0005886(plasma membrane);GO:0016887(ATPase activity)	NA
XM_011071607.2:763	ath-miR8175_L-1	XM_011071607.2	753	773	763	-42.9	-35.6	0.829837	4	2-4,772-770;5-14,768-759;15-19,757-753	1-1,773-773[UP5];x-x,769-769[BULt];x-x,758-758[BULt]	(((((.((((((((((.(((.&.)))-))))))))))-)))))	UGGCGACCGUUGCCGGAGGAG&AUCC-CCGGCAACGG-CGCCA	1	4.5716	4	0.249842	Output/S_seed/cleaveLand_result/t_plot/ath-miR8175_L-1_XM_011071607.2_763_TPlot.pdf	GO:0005524(ATP binding);GO:0005886(plasma membrane);GO:0016887(ATPase activity)	NA
XM_011071610.2:1109	mes-MIR172c-p5_1ss2GA	XM_011071610.2	1098	1118	1109	-33.3	-22.4	0.672673	11	5-18,1114-1101	1-4,1118-1115[UP5];19-21,1100-1098[UP3]	...((((((((((((((....&....))))))))))))))...	CUCUUUGGUGAUGCUGCCGGU&CAAUGCAGCAUCAUCAAGAUU	3	13.7148	2	0.999998	Output/S_seed/cleaveLand_result/t_plot/mes-MIR172c-p5_1ss2GA_XM_011071610.2_1109_TPlot.pdf	GO:0004315(3-oxoacyl-[acyl-carrier-protein] synthase activity);GO:0006633(fatty acid biosynthetic process);GO:0009507(chloroplast);GO:0009570(chloroplast stroma);GO:0033818(beta-ketoacyl-acyl-carrier-protein synthase III activity)	ko00061(Fatty acid biosynthesis)
XM_011071613.2:1426	osa-miR5072_L-4_1ss12CT	XM_011071613.2	1419	1437	1426	-39.3	-25.9	0.659033	6	1-3,1437-1435;4-5,1433-1432;6-13,1430-1423;15-17,1422-1420	x-x,1434-1434[BULt];x-x,1431-1431[BULt];14-14,x-x[BULq];18-18,1419-1419[UP3]	.(((-((((((((.((.(((&)))-))-)))))))).))).	CGGC-ACUCCACUCGGUGGA&UCC-CC-AGUGGAGUCGCCA	3	13.7148	2	1	Output/S_seed/cleaveLand_result/t_plot/osa-miR5072_L-4_1ss12CT_XM_011071613.2_1426_TPlot.pdf	GO:0030586([methionine synthase] reductase activity)	NA
XM_011071613.2:1643	PC-3p-1425708_5	XM_011071613.2	1628	1652	1643	-32.8	-23.2	0.707317	7	2-4,1651-1649;6-12,1647-1641;14-25,1639-1628	1-1,1652-1652[UP5];5-5,1648-1648[SIL];13-13,1640-1640[SIL]	((((((((((((.(((((((.(((.&.))).))))))).))))))))))))	UUGCAGGUCAGAGAAGUCUUCUUGA&GUAAAAAGAUUUAUUUGACCUGUAA	2	9.14319	3	0.111514	Output/S_seed/cleaveLand_result/t_plot/PC-3p-1425708_5_XM_011071613.2_1643_TPlot.pdf	GO:0030586([methionine synthase] reductase activity)	NA
XM_011071613.2:2501	osa-MIR408-p3_2ss18GT19GT	XM_011071613.2	2492	2512	2501	-36	-25.5	0.708333	9	1-5,2512-2508;6-15,2505-2496	x-x,2507-2506[BULt];16-19,2495-2492[UP3]	....((((((((((..(((((&)))))--))))))))))....	UGCCGGAGGAGGCAAUGUGCA&UGCAC--UGCCUCUUCCCUUU	1	4.5716	4	1	Output/S_seed/cleaveLand_result/t_plot/osa-MIR408-p3_2ss18GT19GT_XM_011071613.2_2501_TPlot.pdf	GO:0030586([methionine synthase] reductase activity)	NA
XM_011071613.2:474	osa-MIR164f-p5_1ss7GT	XM_011071613.2	461	485	474	-54.4	-38.5	0.707721	10	3-6,483-480;7-10,477-474;11-14,472-469;15-21,467-461	1-2,485-484[UP5];x-x,479-478[BULt];x-x,473-473[BULt];x-x,468-468[BULt]	(((((((.((((.((((..((((..&..))))--))))-))))-)))))))	GGCGGCGCGCGGCCGGAUCGGCGAA&UCCGCC--UCCG-CCGC-CGCCGCC	2	9.14319	3	1	Output/S_seed/cleaveLand_result/t_plot/osa-MIR164f-p5_1ss7GT_XM_011071613.2_474_TPlot.pdf	GO:0030586([methionine synthase] reductase activity)	NA
XM_011071613.2:500	PC-5p-33002_323	XM_011071613.2	489	509	500	-33.6	-23.38	0.695833	7.5	1-3,509-507;5-16,505-494;20-21,490-489	4-4,506-506[SIL];17-19,493-491[SIL]	((...((((((((((((.(((&))).))))))))))))...))	GAAGGUGGUGGAGCCGCCGAA&UUUUGUGGCUCCAUCAAUAUC	5	22.858	2	0.99999	Output/S_seed/cleaveLand_result/t_plot/PC-5p-33002_323_XM_011071613.2_500_TPlot.pdf	GO:0030586([methionine synthase] reductase activity)	NA
XM_011071613.2:532	ath-miR8175_L-2	XM_011071613.2	524	545	532	-41.8	-30.42	0.727751	13	1-3,545-543;4-8,541-537;11-17,531-525	x-x,542-542[BULt];9-10,536-532[AILt];18-18,524-524[UP3]	.(((((((.....(((((.(((&)))-)))))---..))))))).	AGGCGCCGGCGGAGCCGGAGGA&UCC-CCGGC---AACGGCGCCA	4	18.2864	2	0.986627	Output/S_seed/cleaveLand_result/t_plot/ath-miR8175_L-2_XM_011071613.2_532_TPlot.pdf	GO:0030586([methionine synthase] reductase activity)	NA
XM_011071613.2:538	ath-miR8175_L+1_1ss3AT	XM_011071613.2	524	548	538	-47.8	-31.32	0.65523	15	3-6,546-543;7-11,541-537;14-20,531-525	1-2,548-547[UP5];x-x,542-542[BULt];12-13,536-532[AILt];21-21,524-524[UP3]	.(((((((.....(((((.((((..&..))))-)))))---..))))))).	AGGCGCCGGCGGAGCCGGAGGAAGU&CGUUCC-CCGGC---AACGGCGCCA	1	4.5716	4	1	Output/S_seed/cleaveLand_result/t_plot/ath-miR8175_L+1_1ss3AT_XM_011071613.2_538_TPlot.pdf	GO:0030586([methionine synthase] reductase activity)	NA
XM_011071615.2:1142	bra-miR156b-3p_L-1R+1_1ss12AC	XM_011071615.2	1131	1153	1142	-41.5	-28.1	0.677108	8	1-4,1153-1150;6-15,1146-1137;17-20,1135-1132	5-5,1149-1147[AILt];16-16,1136-1136[SIL];21-21,1131-1131[UP3]	.((((.((((((((((...((((&))))--.)))))))))).)))).	AGGUGUCAGAGAGAGAACUUGAG&CUCA--CUCUCUCUCUGUCACCG	1	4.5716	4	1	Output/S_seed/cleaveLand_result/t_plot/bra-miR156b-3p_L-1R+1_1ss12AC_XM_011071615.2_1142_TPlot.pdf	GO:0003674(molecular_function);GO:0005739(mitochondrion);GO:0005875(microtubule associated complex);GO:0008150(biological_process)	NA
XM_011071615.2:1145	bdi-miR156b-3p_L+1R-1_1ss7CT	XM_011071615.2	1133	1155	1145	-39.4	-31	0.786802	6	2-6,1154-1150;8-18,1147-1137;20-22,1135-1133	1-1,1155-1155[UP5];7-7,1149-1148[AILt];19-19,1136-1136[SIL]	(((.(((((((((((..(((((.&.)))))-.))))))))))).)))	GUGUCAGAGAGAGAACUUGAGCU&UGCUCA-UUUCUCUCUCUGUCAC	1	4.5716	4	0.850028	Output/S_seed/cleaveLand_result/t_plot/bdi-miR156b-3p_L+1R-1_1ss7CT_XM_011071615.2_1145_TPlot.pdf	GO:0003674(molecular_function);GO:0005739(mitochondrion);GO:0005875(microtubule associated complex);GO:0008150(biological_process)	NA
XM_011071617.2:150	stu-miR482a-5p_2ss3AG20GT	XM_011071617.2	138	159	150	-37.4	-26.6	0.71123	7	2-15,158-145;16-17,143-142	1-1,159-159[UP5];x-x,144-144[BULt];18-21,141-138[UP3]	....((.((((((((((((((.&.))))))))))))))-))....	CUCGUCUCAAUCCACCGAUCCG&GGGAUUGGUGGAUUG-GAAAUC	2	9.14319	2	0.978401	Output/S_seed/cleaveLand_result/t_plot/stu-miR482a-5p_2ss3AG20GT_XM_011071617.2_150_TPlot.pdf	GO:0003677(DNA binding);GO:0005515(protein binding);GO:0005634(nucleus);GO:0006260(DNA replication);GO:0006281(DNA repair);GO:0006310(DNA recombination);GO:0016458(gene silencing)	ko03030(DNA replication);ko03420(Nucleotide excision repair);ko03430(Mismatch repair);ko03440(Homologous recombination)
XM_011071618.2:148	stu-miR482a-5p_2ss3AG20GT	XM_011071618.2	136	157	148	-37.4	-26.6	0.71123	7	2-15,156-143;16-17,141-140	1-1,157-157[UP5];x-x,142-142[BULt];18-21,139-136[UP3]	....((.((((((((((((((.&.))))))))))))))-))....	CUCGUCUCAAUCCACCGAUCCG&GGGAUUGGUGGAUUG-GAAAUC	1	4.5716	4	0.999101	Output/S_seed/cleaveLand_result/t_plot/stu-miR482a-5p_2ss3AG20GT_XM_011071618.2_148_TPlot.pdf	GO:0003677(DNA binding);GO:0005515(protein binding);GO:0005634(nucleus);GO:0006260(DNA replication);GO:0006281(DNA repair);GO:0006310(DNA recombination);GO:0016458(gene silencing)	ko03030(DNA replication);ko03420(Nucleotide excision repair);ko03430(Mismatch repair);ko03440(Homologous recombination)
XM_011071619.2:1055	egu-MIR172f-p5_2ss11AG17CT	XM_011071619.2	1047	1064	1055	-32.2	-22.1	0.686335	7	1-5,1064-1060;8-15,1057-1050	6-7,1059-1058[SIL];16-18,1049-1047[UP3]	...((((((((..(((((&)))))..))))))))...	AUAAAGACCUCUACCUCG&CGAGGAUGAGGUCUUGUA	6	27.4296	2	1	Output/S_seed/cleaveLand_result/t_plot/egu-MIR172f-p5_2ss11AG17CT_XM_011071619.2_1055_TPlot.pdf	GO:0003677(DNA binding);GO:0003700(DNA binding transcription factor activity);GO:0005634(nucleus);GO:0006351(transcription, DNA-templated);GO:0006355(regulation of transcription, DNA-templated);GO:0007275(multicellular organism development);GO:0009791(post-embryonic development);GO:0009845(seed germination);GO:0009873(ethylene-activated signaling pathway);GO:0010311(lateral root formation);GO:004…	NA
XM_011071619.2:1606	mtr-MIR2592bj-p3_2ss12TC19AT	XM_011071619.2	1597	1616	1606	-36.5	-24.9	0.682192	9	1-6,1616-1611;8-19,1608-1597	7-7,1610-1609[AILt]	((((((((((((..((((((&))))))-.))))))))))))	GGACGGGGGUGGCGGGGAGU&AUUCCC-ACUGUCCCUGUCU	2	9.14319	3	0.999997	Output/S_seed/cleaveLand_result/t_plot/mtr-MIR2592bj-p3_2ss12TC19AT_XM_011071619.2_1606_TPlot.pdf	GO:0003677(DNA binding);GO:0003700(DNA binding transcription factor activity);GO:0005634(nucleus);GO:0006351(transcription, DNA-templated);GO:0006355(regulation of transcription, DNA-templated);GO:0007275(multicellular organism development);GO:0009791(post-embryonic development);GO:0009845(seed germination);GO:0009873(ethylene-activated signaling pathway);GO:0010311(lateral root formation);GO:004…	NA
XM_011071619.2:1609	osa-MIR164f-p5_1ss7GT	XM_011071619.2	1597	1619	1609	-54.4	-39	0.716912	7	1-5,1619-1615;6-15,1613-1604;17-19,1602-1600;20-21,1598-1597	x-x,1614-1614[BULt];16-16,1603-1603[SIL];x-x,1599-1599[BULt]	((.(((.((((((((((.(((((&)))))-)))))))))).)))-))	GGACGGGGGUGGCGGGGAGUGGG&UCCGC-CUCCGCCGCCGCCG-CC	2	9.14319	3	1	Output/S_seed/cleaveLand_result/t_plot/osa-MIR164f-p5_1ss7GT_XM_011071619.2_1609_TPlot.pdf	GO:0003677(DNA binding);GO:0003700(DNA binding transcription factor activity);GO:0005634(nucleus);GO:0006351(transcription, DNA-templated);GO:0006355(regulation of transcription, DNA-templated);GO:0007275(multicellular organism development);GO:0009791(post-embryonic development);GO:0009845(seed germination);GO:0009873(ethylene-activated signaling pathway);GO:0010311(lateral root formation);GO:004…	NA
XM_011071619.2:480	mdm-MIR11004-p3_2ss10AG22TC	XM_011071619.2	468	491	480	-41.3	-30.4	0.736077	9	1-5,491-487;6-20,484-470;22-22,468-468	x-x,486-485[BULt];21-21,469-469[SIL]	(.(((((((((((((((..(((((&)))))--))))))))))))))).)	GUGGAGCUCAGGCGGGGAUUAGUA&UGCUA--UCCUGCCUGAGCUUUUC	1	4.5716	4	0.644737	Output/S_seed/cleaveLand_result/t_plot/mdm-MIR11004-p3_2ss10AG22TC_XM_011071619.2_480_TPlot.pdf	GO:0003677(DNA binding);GO:0003700(DNA binding transcription factor activity);GO:0005634(nucleus);GO:0006351(transcription, DNA-templated);GO:0006355(regulation of transcription, DNA-templated);GO:0007275(multicellular organism development);GO:0009791(post-embryonic development);GO:0009845(seed germination);GO:0009873(ethylene-activated signaling pathway);GO:0010311(lateral root formation);GO:004…	NA
XM_011071619.2:606	osa-MIR164f-p3_1ss7GT	XM_011071619.2	594	615	606	-54.4	-37.5	0.689338	7.5	3-6,613-610;8-18,608-598;19-20,596-595	1-2,615-614[UP5];7-7,609-609[SIL];x-x,597-597[BULt];21-21,594-594[UP3]	.((.(((((((((((.((((..&..)))).)))))))))))-)).	AGCUGGCGGUGGCGGUGGCGCC&UCCGCCUCCGCCGCCGCC-GCC	8	36.5728	2	1	Output/S_seed/cleaveLand_result/t_plot/osa-MIR164f-p3_1ss7GT_XM_011071619.2_606_TPlot.pdf	GO:0003677(DNA binding);GO:0003700(DNA binding transcription factor activity);GO:0005634(nucleus);GO:0006351(transcription, DNA-templated);GO:0006355(regulation of transcription, DNA-templated);GO:0007275(multicellular organism development);GO:0009791(post-embryonic development);GO:0009845(seed germination);GO:0009873(ethylene-activated signaling pathway);GO:0010311(lateral root formation);GO:004…	NA
XM_011071619.2:617	ath-miR8175_L-2	XM_011071619.2	609	626	617	-41.8	-28.7	0.686603	9	4-8,623-619;11-18,616-609	1-3,626-624[UP5];9-10,618-617[SIL]	((((((((..(((((...&...)))))..))))))))	UGGCGCCGCCGCCGGAUC&UCCCCGGCAACGGCGCCA	12	54.8591	2	0.999999	Output/S_seed/cleaveLand_result/t_plot/ath-miR8175_L-2_XM_011071619.2_617_TPlot.pdf	GO:0003677(DNA binding);GO:0003700(DNA binding transcription factor activity);GO:0005634(nucleus);GO:0006351(transcription, DNA-templated);GO:0006355(regulation of transcription, DNA-templated);GO:0007275(multicellular organism development);GO:0009791(post-embryonic development);GO:0009845(seed germination);GO:0009873(ethylene-activated signaling pathway);GO:0010311(lateral root formation);GO:004…	NA
XM_011071619.2:618	ath-miR8175_L-1	XM_011071619.2	609	627	618	-42.9	-28.7	0.668998	11	5-9,623-619;12-19,616-609	1-4,627-624[UP5];10-11,618-617[SIL]	((((((((..(((((....&....)))))..))))))))	UGGCGCCGCCGCCGGAUCC&AUCCCCGGCAACGGCGCCA	3	13.7148	3	0.999789	Output/S_seed/cleaveLand_result/t_plot/ath-miR8175_L-1_XM_011071619.2_618_TPlot.pdf	GO:0003677(DNA binding);GO:0003700(DNA binding transcription factor activity);GO:0005634(nucleus);GO:0006351(transcription, DNA-templated);GO:0006355(regulation of transcription, DNA-templated);GO:0007275(multicellular organism development);GO:0009791(post-embryonic development);GO:0009845(seed germination);GO:0009873(ethylene-activated signaling pathway);GO:0010311(lateral root formation);GO:004…	NA
XM_011071619.2:754	PC-5p-1084611_6	XM_011071619.2	742	763	754	-36.8	-25	0.679348	12.5	5-10,759-754;13-23,752-742	1-4,763-760[UP5];11-12,753-753[AILq]	(((((((((((.-((((((....&....))))))..)))))))))))	GAGAGAAGGGCA-AAGUCGGAAA&UUUACGAUUUCAGCCCUUUUCUC	1	4.5716	4	1	Output/S_seed/cleaveLand_result/t_plot/PC-5p-1084611_6_XM_011071619.2_754_TPlot.pdf	GO:0003677(DNA binding);GO:0003700(DNA binding transcription factor activity);GO:0005634(nucleus);GO:0006351(transcription, DNA-templated);GO:0006355(regulation of transcription, DNA-templated);GO:0007275(multicellular organism development);GO:0009791(post-embryonic development);GO:0009845(seed germination);GO:0009873(ethylene-activated signaling pathway);GO:0010311(lateral root formation);GO:004…	NA
XM_011071620.2:1050	egu-MIR172f-p5_2ss11AG17CT	XM_011071620.2	1042	1059	1050	-32.2	-22.1	0.686335	7	1-5,1059-1055;8-15,1052-1045	6-7,1054-1053[SIL];16-18,1044-1042[UP3]	...((((((((..(((((&)))))..))))))))...	AUAAAGACCUCUACCUCG&CGAGGAUGAGGUCUUGUA	4	18.2864	3	1	Output/S_seed/cleaveLand_result/t_plot/egu-MIR172f-p5_2ss11AG17CT_XM_011071620.2_1050_TPlot.pdf	GO:0003677(DNA binding);GO:0003700(DNA binding transcription factor activity);GO:0005634(nucleus);GO:0006351(transcription, DNA-templated);GO:0006355(regulation of transcription, DNA-templated);GO:0007275(multicellular organism development);GO:0009791(post-embryonic development);GO:0009845(seed germination);GO:0009873(ethylene-activated signaling pathway);GO:0010311(lateral root formation);GO:004…	NA
XM_011071620.2:1601	mtr-MIR2592bj-p3_2ss12TC19AT	XM_011071620.2	1592	1611	1601	-36.5	-24.9	0.682192	9	1-6,1611-1606;8-19,1603-1592	7-7,1605-1604[AILt]	((((((((((((..((((((&))))))-.))))))))))))	GGACGGGGGUGGCGGGGAGU&AUUCCC-ACUGUCCCUGUCU	1	4.5716	4	1	Output/S_seed/cleaveLand_result/t_plot/mtr-MIR2592bj-p3_2ss12TC19AT_XM_011071620.2_1601_TPlot.pdf	GO:0003677(DNA binding);GO:0003700(DNA binding transcription factor activity);GO:0005634(nucleus);GO:0006351(transcription, DNA-templated);GO:0006355(regulation of transcription, DNA-templated);GO:0007275(multicellular organism development);GO:0009791(post-embryonic development);GO:0009845(seed germination);GO:0009873(ethylene-activated signaling pathway);GO:0010311(lateral root formation);GO:004…	NA
XM_011071620.2:1614	PC-3p-186944_71	XM_011071620.2	1599	1623	1614	-42.6	-28.2	0.661972	11.5	3-13,1621-1611;14-15,1607-1606;17-22,1604-1599	1-2,1623-1622[UP5];x-x,1610-1608[BULt];16-16,1605-1605[SIL]	((((((.((...(((((((((((..&..)))))))))))---)).))))))	GGUGGCGGGGAGUGGGUGGCGCCGG&UAGGCGUCAUCCG---UUGGCUAUC	1	4.5716	4	0.999905	Output/S_seed/cleaveLand_result/t_plot/PC-3p-186944_71_XM_011071620.2_1614_TPlot.pdf	GO:0003677(DNA binding);GO:0003700(DNA binding transcription factor activity);GO:0005634(nucleus);GO:0006351(transcription, DNA-templated);GO:0006355(regulation of transcription, DNA-templated);GO:0007275(multicellular organism development);GO:0009791(post-embryonic development);GO:0009845(seed germination);GO:0009873(ethylene-activated signaling pathway);GO:0010311(lateral root formation);GO:004…	NA
XM_011071620.2:601	osa-MIR164f-p3_1ss7GT	XM_011071620.2	589	610	601	-54.4	-37.5	0.689338	7.5	3-6,608-605;8-18,603-593;19-20,591-590	1-2,610-609[UP5];7-7,604-604[SIL];x-x,592-592[BULt];21-21,589-589[UP3]	.((.(((((((((((.((((..&..)))).)))))))))))-)).	AGCUGGCGGUGGCGGUGGCGCC&UCCGCCUCCGCCGCCGCC-GCC	6	27.4296	2	1	Output/S_seed/cleaveLand_result/t_plot/osa-MIR164f-p3_1ss7GT_XM_011071620.2_601_TPlot.pdf	GO:0003677(DNA binding);GO:0003700(DNA binding transcription factor activity);GO:0005634(nucleus);GO:0006351(transcription, DNA-templated);GO:0006355(regulation of transcription, DNA-templated);GO:0007275(multicellular organism development);GO:0009791(post-embryonic development);GO:0009845(seed germination);GO:0009873(ethylene-activated signaling pathway);GO:0010311(lateral root formation);GO:004…	NA
XM_011071620.2:612	ath-miR8175_L-2	XM_011071620.2	604	621	612	-41.8	-28.7	0.686603	9	4-8,618-614;11-18,611-604	1-3,621-619[UP5];9-10,613-612[SIL]	((((((((..(((((...&...)))))..))))))))	UGGCGCCGCCGCCGGAUC&UCCCCGGCAACGGCGCCA	14	64.0023	2	0.999999	Output/S_seed/cleaveLand_result/t_plot/ath-miR8175_L-2_XM_011071620.2_612_TPlot.pdf	GO:0003677(DNA binding);GO:0003700(DNA binding transcription factor activity);GO:0005634(nucleus);GO:0006351(transcription, DNA-templated);GO:0006355(regulation of transcription, DNA-templated);GO:0007275(multicellular organism development);GO:0009791(post-embryonic development);GO:0009845(seed germination);GO:0009873(ethylene-activated signaling pathway);GO:0010311(lateral root formation);GO:004…	NA
XM_011071620.2:613	ath-miR8175_L-1	XM_011071620.2	604	622	613	-42.9	-28.7	0.668998	11	5-9,618-614;12-19,611-604	1-4,622-619[UP5];10-11,613-612[SIL]	((((((((..(((((....&....)))))..))))))))	UGGCGCCGCCGCCGGAUCC&AUCCCCGGCAACGGCGCCA	2	9.14319	3	0.999806	Output/S_seed/cleaveLand_result/t_plot/ath-miR8175_L-1_XM_011071620.2_613_TPlot.pdf	GO:0003677(DNA binding);GO:0003700(DNA binding transcription factor activity);GO:0005634(nucleus);GO:0006351(transcription, DNA-templated);GO:0006355(regulation of transcription, DNA-templated);GO:0007275(multicellular organism development);GO:0009791(post-embryonic development);GO:0009845(seed germination);GO:0009873(ethylene-activated signaling pathway);GO:0010311(lateral root formation);GO:004…	NA
XM_011071620.2:749	PC-5p-1084611_6	XM_011071620.2	737	758	749	-36.8	-25	0.679348	12.5	5-10,754-749;13-23,747-737	1-4,758-755[UP5];11-12,748-748[AILq]	(((((((((((.-((((((....&....))))))..)))))))))))	GAGAGAAGGGCA-AAGUCGGAAA&UUUACGAUUUCAGCCCUUUUCUC	2	9.14319	3	0.986299	Output/S_seed/cleaveLand_result/t_plot/PC-5p-1084611_6_XM_011071620.2_749_TPlot.pdf	GO:0003677(DNA binding);GO:0003700(DNA binding transcription factor activity);GO:0005634(nucleus);GO:0006351(transcription, DNA-templated);GO:0006355(regulation of transcription, DNA-templated);GO:0007275(multicellular organism development);GO:0009791(post-embryonic development);GO:0009845(seed germination);GO:0009873(ethylene-activated signaling pathway);GO:0010311(lateral root formation);GO:004…	NA
XM_011071621.2:2144	PC-5p-709069_11	XM_011071621.2	2133	2153	2144	-33.6	-22.38	0.666071	11	4-11,2150-2143;16-23,2140-2133	1-3,2153-2151[UP5];12-15,2142-2141[AILq]	((((((((..--((((((((...&...))))))))....))))))))	GAAUGGAGCU--GGAUGGAAAAA&UUAUUCCAUCUUUUACUCCAUUC	1	4.5716	4	1	Output/S_seed/cleaveLand_result/t_plot/PC-5p-709069_11_XM_011071621.2_2144_TPlot.pdf	GO:0003677(DNA binding);GO:0005515(protein binding);GO:0005634(nucleus);GO:0005677(chromatin silencing complex);GO:0006351(transcription, DNA-templated);GO:0006355(regulation of transcription, DNA-templated);GO:0009409(response to cold);GO:0009506(plasmodesma);GO:0009908(flower development);GO:0010228(vegetative to reproductive phase transition of meristem);GO:0031519(PcG protein complex);GO:0032…	NA
XM_011071621.2:2181	csi-miR171e-3p	XM_011071621.2	2168	2190	2181	-39.2	-26.2	0.668367	10.5	5-18,2186-2173;19-21,2170-2168	1-4,2190-2187[UP5];x-x,2172-2171[BULt]	(((..((((((((((((((....&....))))))))))))))--)))	GGAAAGGUAUUGACGCGGUGCCU&UUGAGCCGCGUCAAUAUC--UCC	1	4.5716	4	0.999893	Output/S_seed/cleaveLand_result/t_plot/csi-miR171e-3p_XM_011071621.2_2181_TPlot.pdf	GO:0003677(DNA binding);GO:0005515(protein binding);GO:0005634(nucleus);GO:0005677(chromatin silencing complex);GO:0006351(transcription, DNA-templated);GO:0006355(regulation of transcription, DNA-templated);GO:0009409(response to cold);GO:0009506(plasmodesma);GO:0009908(flower development);GO:0010228(vegetative to reproductive phase transition of meristem);GO:0031519(PcG protein complex);GO:0032…	NA
XM_011071623.2:1034	mtr-MIR2592ay-p5_2ss6AG17CG_1	XM_011071623.2	1026	1043	1034	-33.8	-22.2	0.656805	7.5	1-9,1043-1035;12-17,1032-1027	10-11,1034-1033[SIL];18-18,1026-1026[UP3]	.((((((..(((((((((&)))))))))..)))))).	GCCCAAGAUAUCCGACUU&GAGUCGGGUUGUUUGGGA	1	4.5716	4	1	Output/S_seed/cleaveLand_result/t_plot/mtr-MIR2592ay-p5_2ss6AG17CG_1_XM_011071623.2_1034_TPlot.pdf	GO:0004674(protein serine/threonine kinase activity);GO:0004675(transmembrane receptor protein serine/threonine kinase activity);GO:0005524(ATP binding);GO:0005634(nucleus);GO:0006468(protein phosphorylation);GO:0016301(kinase activity);GO:0016310(phosphorylation)	NA
XM_011071623.2:1290	ppe-MIR399e-p5_2ss7TG19CT	XM_011071623.2	1281	1300	1290	-26	-18	0.692308	10	5-8,1296-1293;9-19,1291-1281	1-4,1300-1297[UP5];x-x,1292-1292[BULt]	(((((((((((.((((....&....))))-)))))))))))	AGAGGUGAUUGAUCCAAGGA&CAAAUGGA-CAAUCACUUUU	1	4.5716	4	1	Output/S_seed/cleaveLand_result/t_plot/ppe-MIR399e-p5_2ss7TG19CT_XM_011071623.2_1290_TPlot.pdf	GO:0004674(protein serine/threonine kinase activity);GO:0004675(transmembrane receptor protein serine/threonine kinase activity);GO:0005524(ATP binding);GO:0005634(nucleus);GO:0006468(protein phosphorylation);GO:0016301(kinase activity);GO:0016310(phosphorylation)	NA
XM_011071623.2:267	bdi-miR156b-3p_L+1R-1_1ss7CT	XM_011071623.2	255	277	267	-39.4	-35.4	0.898477	3.5	1-6,277-272;7-22,270-255	x-x,271-271[BULt]	((((((((((((((((.((((((&))))))-))))))))))))))))	GUGAUAGAGAGAGAGAGUGAGCA&UGCUCA-UUUCUCUCUCUGUCAC	1	4.5716	4	0.0558726	Output/S_seed/cleaveLand_result/t_plot/bdi-miR156b-3p_L+1R-1_1ss7CT_XM_011071623.2_267_TPlot.pdf	GO:0004674(protein serine/threonine kinase activity);GO:0004675(transmembrane receptor protein serine/threonine kinase activity);GO:0005524(ATP binding);GO:0005634(nucleus);GO:0006468(protein phosphorylation);GO:0016301(kinase activity);GO:0016310(phosphorylation)	NA
XM_011071623.2:512	mtr-MIR2592ay-p5_2ss6AG17CG_1	XM_011071623.2	504	521	512	-33.8	-23.7	0.701183	6	1-10,521-512;12-17,510-505	11-11,511-511[SIL];18-18,504-504[UP3]	.((((((.((((((((((&)))))))))).)))))).	GCCCAGAGAAUCCGAUUU&GAGUCGGGUUGUUUGGGA	1	4.5716	4	1	Output/S_seed/cleaveLand_result/t_plot/mtr-MIR2592ay-p5_2ss6AG17CG_1_XM_011071623.2_512_TPlot.pdf	GO:0004674(protein serine/threonine kinase activity);GO:0004675(transmembrane receptor protein serine/threonine kinase activity);GO:0005524(ATP binding);GO:0005634(nucleus);GO:0006468(protein phosphorylation);GO:0016301(kinase activity);GO:0016310(phosphorylation)	NA
XM_011071625.2:298	PC-3p-329759_36	XM_011071625.2	287	305	298	-34.3	-22.6	0.658892	5.5	1-4,305-302;6-9,301-298;11-21,297-287	5-5,x-x[BULq];10-10,x-x[BULq]	(((((((((((-((((-((((&)))).)))).)))))))))))	GAUGCUUCUAU-UAUG-CUGG&UCAGACAUAUGUAGAAGCAUC	1	4.5716	4	0.999746	Output/S_seed/cleaveLand_result/t_plot/PC-3p-329759_36_XM_011071625.2_298_TPlot.pdf	GO:0004601(peroxidase activity);GO:0005576(extracellular region);GO:0006979(response to oxidative stress);GO:0020037(heme binding);GO:0042744(hydrogen peroxide catabolic process);GO:0046872(metal ion binding);GO:0055114(oxidation-reduction process)	ko00940(Phenylpropanoid biosynthesis)
XM_011071625.2:505	pgi-miR482a_R-2_2ss14TA20TC	XM_011071625.2	495	514	505	-36.8	-24.4	0.663043	8	2-4,513-511;6-16,509-499	1-1,514-514[UP5];5-5,510-510[SIL];17-20,498-495[UP3]	....(((((((((((.(((.&.))).)))))))))))....	ACCAGGUGGAGUUGGGAAGG&UCUUGCCAAUUCCACCCAUC	1	4.5716	4	1	Output/S_seed/cleaveLand_result/t_plot/pgi-miR482a_R-2_2ss14TA20TC_XM_011071625.2_505_TPlot.pdf	GO:0004601(peroxidase activity);GO:0005576(extracellular region);GO:0006979(response to oxidative stress);GO:0020037(heme binding);GO:0042744(hydrogen peroxide catabolic process);GO:0046872(metal ion binding);GO:0055114(oxidation-reduction process)	ko00940(Phenylpropanoid biosynthesis)
XM_011071625.2:509	csi-MIR169a-p3_2ss8CT18TC	XM_011071625.2	498	518	509	-35.1	-24.1	0.68661	6.5	2-13,517-506;15-20,503-498	1-1,518-518[UP5];14-14,505-504[AILt]	((((((..((((((((((((.&.))))))))))))-.))))))	AGGUGGAGUUGGGAAGGAGAG&UUCUCCUUCUUGA-GCCACUU	1	4.5716	4	1	Output/S_seed/cleaveLand_result/t_plot/csi-MIR169a-p3_2ss8CT18TC_XM_011071625.2_509_TPlot.pdf	GO:0004601(peroxidase activity);GO:0005576(extracellular region);GO:0006979(response to oxidative stress);GO:0020037(heme binding);GO:0042744(hydrogen peroxide catabolic process);GO:0046872(metal ion binding);GO:0055114(oxidation-reduction process)	ko00940(Phenylpropanoid biosynthesis)
XM_011071625.2:518	aly-MIR408-p5_2ss7TA18CT	XM_011071625.2	508	526	518	-38.7	-26.7	0.689922	4.5	1-7,526-520;9-14,519-514;16-21,513-508	8-8,x-x[BULq];15-15,x-x[BULq]	((((((-((((((-(((((((&))))))).)))))).))))))	GGGAAG-GAGAGA-UGGGAGA&UCUCUCACUCUCUCUCUUUCC	1	4.5716	4	1	Output/S_seed/cleaveLand_result/t_plot/aly-MIR408-p5_2ss7TA18CT_XM_011071625.2_518_TPlot.pdf	GO:0004601(peroxidase activity);GO:0005576(extracellular region);GO:0006979(response to oxidative stress);GO:0020037(heme binding);GO:0042744(hydrogen peroxide catabolic process);GO:0046872(metal ion binding);GO:0055114(oxidation-reduction process)	ko00940(Phenylpropanoid biosynthesis)
XM_011071626.2:210	PC-5p-279579_44	XM_011071626.2	199	220	210	-40	-32.9	0.8225	8	1-5,220-216;6-19,214-201	x-x,215-215[BULt];20-21,200-199[UP3]	..((((((((((((((.(((((&)))))-))))))))))))))..	ACGGCGACGGUGGCGGCGGAGG&UUUCC-CUGCCAUCGUUGCCUA	1	4.5716	4	0.526415	Output/S_seed/cleaveLand_result/t_plot/PC-5p-279579_44_XM_011071626.2_210_TPlot.pdf	GO:0004034(aldose 1-epimerase activity);GO:0005829(cytosol);GO:0005975(carbohydrate metabolic process);GO:0006012(galactose metabolic process);GO:0009737(response to abscisic acid);GO:0047938(glucose-6-phosphate 1-epimerase activity)	ko00010(Glycolysis / Gluconeogenesis)
XM_011071626.2:239	PC-5p-648451_13	XM_011071626.2	217	248	239	-41.5	-27.6	0.66506	13	2-14,247-235;15-16,226-225;18-19,223-222;20-23,220-217	1-1,248-248[UP5];x-x,234-227[BULt];17-17,224-224[SIL];x-x,221-221[BULt]	((((.((.((........(((((((((((((.&.)))))))))))))--------)).))-))))	GAGGCGGCGAGCGAGAAGGCUCCGAUGGAGAU&UUUUCCAUCGGAGU--------UCACC-CUUC	1	4.5716	4	0.999999	Output/S_seed/cleaveLand_result/t_plot/PC-5p-648451_13_XM_011071626.2_239_TPlot.pdf	GO:0004034(aldose 1-epimerase activity);GO:0005829(cytosol);GO:0005975(carbohydrate metabolic process);GO:0006012(galactose metabolic process);GO:0009737(response to abscisic acid);GO:0047938(glucose-6-phosphate 1-epimerase activity)	ko00010(Glycolysis / Gluconeogenesis)
XM_011071626.2:365	PC-5p-850873_8	XM_011071626.2	351	372	365	-38.5	-28	0.727273	7	2-8,371-365;11-23,364-352	1-1,372-372[UP5];9-10,x-x[BULq];24-24,351-351[UP3]	.(((((((((((((--(((((((.&.)))))))..))))))))))))).	UGAGCACAGGGAAG--AAUUGCUU&UAGCAAUUUACUUCCCUGUGUUUC	3	13.7148	3	0.286674	Output/S_seed/cleaveLand_result/t_plot/PC-5p-850873_8_XM_011071626.2_365_TPlot.pdf	GO:0004034(aldose 1-epimerase activity);GO:0005829(cytosol);GO:0005975(carbohydrate metabolic process);GO:0006012(galactose metabolic process);GO:0009737(response to abscisic acid);GO:0047938(glucose-6-phosphate 1-epimerase activity)	ko00010(Glycolysis / Gluconeogenesis)
XM_011071626.2:367	PC-5p-554712_17	XM_011071626.2	352	373	367	-36.4	-23.7	0.651099	11	3-7,371-367;11-14,366-363;15-24,361-352	1-2,373-372[UP5];8-10,x-x[BULq];x-x,362-362[BULt]	((((((((((.((((---(((((..&..)))))...))))-))))))))))	GAGCACAGGGAAGAA---UUGCUUU&UUAGCAAAUUUUCU-CCCUGUGUUU	5	22.858	2	0.999999	Output/S_seed/cleaveLand_result/t_plot/PC-5p-554712_17_XM_011071626.2_367_TPlot.pdf	GO:0004034(aldose 1-epimerase activity);GO:0005829(cytosol);GO:0005975(carbohydrate metabolic process);GO:0006012(galactose metabolic process);GO:0009737(response to abscisic acid);GO:0047938(glucose-6-phosphate 1-epimerase activity)	ko00010(Glycolysis / Gluconeogenesis)
XM_011071626.2:645	PC-5p-226980_57	XM_011071626.2	632	654	645	-39.8	-27.6	0.693467	11.5	4-6,651-649;8-22,647-633	1-3,654-652[UP5];7-7,648-648[SIL];23-23,632-632[UP3]	.(((((((((((((((.(((...&...))).))))))))))))))).	UGGGACCUGCCGGAGAUCUGAUG&UUGUAGUUCUCUGGCAGGUUUUC	8	36.5728	2	0.996393	Output/S_seed/cleaveLand_result/t_plot/PC-5p-226980_57_XM_011071626.2_645_TPlot.pdf	GO:0004034(aldose 1-epimerase activity);GO:0005829(cytosol);GO:0005975(carbohydrate metabolic process);GO:0006012(galactose metabolic process);GO:0009737(response to abscisic acid);GO:0047938(glucose-6-phosphate 1-epimerase activity)	ko00010(Glycolysis / Gluconeogenesis)
XM_011071628.2:231	egu-MIR172f-p5_2ss11AG17CT	XM_011071628.2	223	241	231	-32.2	-21.5	0.667702	7	1-5,241-237;7-9,235-233;10-17,231-224	6-6,236-236[SIL];x-x,232-232[BULt];18-18,223-223[UP3]	.((((((((.(((.(((((&))))).)))-)))))))).	GACAAGGCCAUCAGUCUCG&CGAGGAUGA-GGUCUUGUA	1	4.5716	4	1	Output/S_seed/cleaveLand_result/t_plot/egu-MIR172f-p5_2ss11AG17CT_XM_011071628.2_231_TPlot.pdf	GO:0005887(integral component of plasma membrane);GO:0008553(proton-exporting ATPase activity, phosphorylative mechanism);GO:0043231(intracellular membrane-bounded organelle);GO:0051453(regulation of intracellular pH);GO:1902600(proton transmembrane transport)	ko00190(Oxidative phosphorylation)
XM_011071628.2:2581	PC-5p-682430_12	XM_011071628.2	2567	2589	2581	-38.3	-25.2	0.657963	10	3-8,2587-2582;10-17,2581-2574;20-24,2571-2567	1-2,2589-2588[UP5];9-9,x-x[BULq];18-19,2573-2572[SIL]	(((((..((((((((-((((((..&..)))))).))))))))..)))))	CCGGACUUCUGCUAG-UGACUGCU&UUUAGUCAUCUGGUAGAUUUUCGG	2	9.14319	3	0.844015	Output/S_seed/cleaveLand_result/t_plot/PC-5p-682430_12_XM_011071628.2_2581_TPlot.pdf	GO:0005887(integral component of plasma membrane);GO:0008553(proton-exporting ATPase activity, phosphorylative mechanism);GO:0043231(intracellular membrane-bounded organelle);GO:0051453(regulation of intracellular pH);GO:1902600(proton transmembrane transport)	ko00190(Oxidative phosphorylation)
XM_011071629.2:388	ath-miR160a-5p	XM_011071629.2	378	402	388	-45.4	-31.1	0.685022	15	2-9,401-394;10-15,388-383;18-21,381-378	1-1,402-402[UP5];x-x,393-389[BULt];16-17,382-382[AILq]	((((.-((((((.....((((((((.&.))))))))-----))))))..))))	UGGUG-GCAGGGUUGGUGGCCAGGCU&UGCCUGGCU-----CCCUGUAUGCCA	1	4.5716	4	0.999399	Output/S_seed/cleaveLand_result/t_plot/ath-miR160a-5p_XM_011071629.2_388_TPlot.pdf	GO:0003674(molecular_function);GO:0005783(endoplasmic reticulum);GO:0016021(integral component of membrane);GO:0034599(cellular response to oxidative stress);GO:0071470(cellular response to osmotic stress)	NA
XM_011071632.2:1122	PC-3p-4489_1486	XM_011071632.2	1111	1132	1122	-39.3	-26.7	0.679389	5.5	2-6,1131-1127;7-12,1125-1120;14-21,1118-1111	1-1,1132-1132[UP5];x-x,1126-1126[BULt];13-13,1119-1119[SIL]	((((((((.((((((.(((((.&.)))))-)))))).))))))))	GUUGUUGGAGGAAGCUAAGAGU&UCUCUU-GCUUCUGCCAACGAC	2	9.14319	2	0.997022	Output/S_seed/cleaveLand_result/t_plot/PC-3p-4489_1486_XM_011071632.2_1122_TPlot.pdf	GO:0003729(mRNA binding);GO:0005739(mitochondrion);GO:0008150(biological_process);GO:0009507(chloroplast);GO:0043231(intracellular membrane-bounded organelle)	NA
XM_011071632.2:2171	PC-5p-908989_7	XM_011071632.2	2160	2180	2171	-25.8	-18.1	0.70155	12	6-11,2175-2170;12-20,2168-2160	1-5,2180-2176[UP5];x-x,2169-2169[BULt]	(((((((((.((((((.....&.....))))))-)))))))))	AGAUGUAUGAACGUGCUCACG&UUAUUGCACGU-CAUAUAUUU	3	13.7148	2	0.999886	Output/S_seed/cleaveLand_result/t_plot/PC-5p-908989_7_XM_011071632.2_2171_TPlot.pdf	GO:0003729(mRNA binding);GO:0005739(mitochondrion);GO:0008150(biological_process);GO:0009507(chloroplast);GO:0043231(intracellular membrane-bounded organelle)	NA
XM_011071633.2:1149	PC-5p-664806_12	XM_011071633.2	1135	1158	1149	-38.5	-25.9	0.672727	11.5	4-11,1155-1148;13-22,1146-1137	1-3,1158-1156[UP5];12-12,1147-1147[SIL];23-24,1136-1135[UP3]	..((((((((((.((((((((...&...)))))))).))))))))))..	UGCCAGAAUGCAUGGGGUAGUGAA&AAAAUUACCCCCUGUGUUUUGGAA	1	4.5716	4	0.998656	Output/S_seed/cleaveLand_result/t_plot/PC-5p-664806_12_XM_011071633.2_1149_TPlot.pdf	GO:0004842(ubiquitin-protein transferase activity);GO:0005515(protein binding);GO:0005634(nucleus);GO:0005737(cytoplasm);GO:0005829(cytosol);GO:0006511(ubiquitin-dependent protein catabolic process);GO:0007623(circadian rhythm);GO:0009881(photoreceptor activity);GO:0009882(blue light photoreceptor activity);GO:0009908(flower development);GO:0010114(response to red light);GO:0010498(proteasomal pr…	ko04712(Circadian rhythm - plant)
XM_011071633.2:234	stu-MIR8005c-p3_1ss13AG	XM_011071633.2	223	244	234	-36.1	-23.9	0.66205	9.5	4-9,241-236;10-20,234-224	1-3,244-242[UP5];x-x,235-235[BULt];21-21,223-223[UP3]	.(((((((((((.((((((...&...))))))-))))))))))).	UUCUUGAACCCUAAAACCCAUC&UUAGGGUUU-AGGGUUUAGGGU	1	4.5716	4	1	Output/S_seed/cleaveLand_result/t_plot/stu-MIR8005c-p3_1ss13AG_XM_011071633.2_234_TPlot.pdf	GO:0004842(ubiquitin-protein transferase activity);GO:0005515(protein binding);GO:0005634(nucleus);GO:0005737(cytoplasm);GO:0005829(cytosol);GO:0006511(ubiquitin-dependent protein catabolic process);GO:0007623(circadian rhythm);GO:0009881(photoreceptor activity);GO:0009882(blue light photoreceptor activity);GO:0009908(flower development);GO:0010114(response to red light);GO:0010498(proteasomal pr…	ko04712(Circadian rhythm - plant)
XM_011071635.2:64	osa-MIR2118e-p3_2ss12TA18CT	XM_011071635.2	56	73	64	-26	-17.7	0.680769	5	1-9,73-65;12-17,62-57	10-11,64-63[SIL];18-18,56-56[UP3]	.((((((..(((((((((&)))))))))..)))))).	UCUCUUUCUCUCUCUUUU&AAAAGAGAGUCAAAGAGU	1	4.5716	4	1	Output/S_seed/cleaveLand_result/t_plot/osa-MIR2118e-p3_2ss12TA18CT_XM_011071635.2_64_TPlot.pdf	GO:0003674(molecular_function);GO:0008150(biological_process);GO:0016021(integral component of membrane)	NA
XM_011071636.2:1394	cme-MIR166i-p5_2ss9GT18CT	XM_011071636.2	1385	1403	1394	-30.9	-20.3	0.656958	11	6-19,1398-1385	1-5,1403-1399[UP5]	((((((((((((((.....&.....))))))))))))))	GAGGUGGAGCAUGGGAUUC&UCGGACCAUGCUUCAUUUU	1	4.5716	4	1	Output/S_seed/cleaveLand_result/t_plot/cme-MIR166i-p5_2ss9GT18CT_XM_011071636.2_1394_TPlot.pdf	GO:0005794(Golgi apparatus);GO:0016413(O-acetyltransferase activity);GO:0071554(cell wall organization or biogenesis)	NA
XM_011071636.2:155	PC-3p-1219405_5	XM_011071636.2	143	165	155	-37.7	-26.4	0.700265	6	1-7,165-159;8-14,157-151;16-22,149-143	x-x,158-158[BULt];15-15,150-150[SIL]	(((((((.(((((((.(((((((&)))))))-))))))).)))))))	UCUUCAGCAGAAGGGCUCUCGAG&UUUGAGA-CUCUUCUUCUGAGGA	1	4.5716	4	0.998992	Output/S_seed/cleaveLand_result/t_plot/PC-3p-1219405_5_XM_011071636.2_155_TPlot.pdf	GO:0005794(Golgi apparatus);GO:0016413(O-acetyltransferase activity);GO:0071554(cell wall organization or biogenesis)	NA
XM_011071638.2:1176	osa-miR394_1ss11GT	XM_011071638.2	1166	1182	1176	-36.7	-24.04	0.655041	10.5	1-6,1182-1177;11-20,1175-1166	7-10,1176-1176[AILq]	((((((((((.---((((((&))))))....))))))))))	GGAGGUGGAGU---UGCCGG&UUGGCAUUCUUUCCACCUCC	1	4.5716	4	1	Output/S_seed/cleaveLand_result/t_plot/osa-miR394_1ss11GT_XM_011071638.2_1176_TPlot.pdf	GO:0003677(DNA binding);GO:0003680(AT DNA binding);GO:0005634(nucleus);GO:0005654(nucleoplasm);GO:0005730(nucleolus);GO:0005737(cytoplasm);GO:0005739(mitochondrion);GO:0006351(transcription, DNA-templated);GO:0006355(regulation of transcription, DNA-templated);GO:0043565(sequence-specific DNA binding);GO:0098687(chromosomal region)	NA
XM_011071638.2:680	PC-5p-532113_18	XM_011071638.2	666	689	680	-40.6	-26.4	0.650246	11.5	5-12,685-678;14-24,676-666	1-4,689-686[UP5];13-13,677-677[SIL]	(((((((((((.((((((((....&....)))))))).)))))))))))	GGGGCAGACCUAGAAAGUACGGUC&UCUAGUGCUUUUGAGGUUUGCUUC	1	4.5716	4	1	Output/S_seed/cleaveLand_result/t_plot/PC-5p-532113_18_XM_011071638.2_680_TPlot.pdf	GO:0003677(DNA binding);GO:0003680(AT DNA binding);GO:0005634(nucleus);GO:0005654(nucleoplasm);GO:0005730(nucleolus);GO:0005737(cytoplasm);GO:0005739(mitochondrion);GO:0006351(transcription, DNA-templated);GO:0006355(regulation of transcription, DNA-templated);GO:0043565(sequence-specific DNA binding);GO:0098687(chromosomal region)	NA
XM_011071640.2:332	PC-5p-233179_55	XM_011071640.2	318	342	332	-38.8	-26.58	0.685052	8	2-5,341-338;6-14,336-328;18-23,324-319	1-1,342-342[UP5];x-x,337-337[BULt];15-17,327-325[SIL];24-24,318-318[UP3]	.((((((...(((((((((.((((.&.))))-)))))))))...)))))).	UCCAGGAGUUGAAACAGGUGCCACA&AGUGG-ACCUGUUUCUAAUUUUGGU	7	32.0012	2	0.791123	Output/S_seed/cleaveLand_result/t_plot/PC-5p-233179_55_XM_011071640.2_332_TPlot.pdf	GO:0005773(vacuole);GO:0005783(endoplasmic reticulum);GO:0005794(Golgi apparatus);GO:0008794(arsenate reductase (glutaredoxin) activity);GO:0009055(electron transfer activity);GO:0009507(chloroplast);GO:0015035(protein disulfide oxidoreductase activity);GO:0045454(cell redox homeostasis)	NA
XM_011071640.2:362	stu-MIR166d-p3_1ss17AT	XM_011071640.2	348	371	362	-37	-24.7	0.667568	12	2-8,370-364;10-11,362-361;12-19,357-350	1-1,371-371[UP5];9-9,363-363[SIL];x-x,360-358[BULt];20-21,349-348[UP3]	..((((((((...((.(((((((.&.))))))).))---))))))))..	UUGAACUCGACGAACGAGAUGACG&UGUCGUCUGGU---UCGAGUUCUU	3	13.7148	2	1	Output/S_seed/cleaveLand_result/t_plot/stu-MIR166d-p3_1ss17AT_XM_011071640.2_362_TPlot.pdf	GO:0005773(vacuole);GO:0005783(endoplasmic reticulum);GO:0005794(Golgi apparatus);GO:0008794(arsenate reductase (glutaredoxin) activity);GO:0009055(electron transfer activity);GO:0009507(chloroplast);GO:0015035(protein disulfide oxidoreductase activity);GO:0045454(cell redox homeostasis)	NA
XM_011071641.2:1116	PC-3p-684876_12	XM_011071641.2	1098	1125	1116	-42.2	-33.1	0.78436	12	5-21,1121-1105;22-24,1100-1098	1-4,1125-1122[UP5];x-x,1104-1101[BULt]	(((....(((((((((((((((((....&....)))))))))))))))))----)))	GGAAAAUCCAGGAGGGGAAUUCCGGGGA&UUAACGGAAUUCCCCUUUUGG----UCC	1	4.5716	4	0.0558726	Output/S_seed/cleaveLand_result/t_plot/PC-3p-684876_12_XM_011071641.2_1116_TPlot.pdf	GO:0043161(proteasome-mediated ubiquitin-dependent protein catabolic process);GO:0061630(ubiquitin protein ligase activity)	NA
XM_011071641.2:1117	PC-3p-36214_301	XM_011071641.2	1098	1126	1117	-42.2	-29.3	0.694313	10.5	1-3,1126-1124;6-18,1121-1109;19-21,1107-1105;22-24,1100-1098	4-5,1123-1122[SIL];x-x,1108-1108[BULt];x-x,1104-1101[BULt]	(((....(((.(((((((((((((..(((&)))..)))))))))))))-)))----)))	GGAAAAUCCAGGAGGGGAAUUCCGGGGAA&UUUAACGGAAUUCCCCUU-UGG----UCC	2	9.14319	3	0.376835	Output/S_seed/cleaveLand_result/t_plot/PC-3p-36214_301_XM_011071641.2_1117_TPlot.pdf	GO:0043161(proteasome-mediated ubiquitin-dependent protein catabolic process);GO:0061630(ubiquitin protein ligase activity)	NA
XM_011071641.2:1120	PC-5p-648451_13	XM_011071641.2	1108	1128	1120	-41.5	-29.9	0.720482	6	1-6,1128-1123;8-16,1122-1114;18-23,1113-1108	7-7,x-x[BULq];17-17,x-x[BULq]	((((((-(((((((((-((((((&)))))).))))))))).))))))	GGAGGG-GAAUUCCGG-GGAAGA&UUUUCCAUCGGAGUUCACCCUUC	1	4.5716	4	0.748386	Output/S_seed/cleaveLand_result/t_plot/PC-5p-648451_13_XM_011071641.2_1120_TPlot.pdf	GO:0043161(proteasome-mediated ubiquitin-dependent protein catabolic process);GO:0061630(ubiquitin protein ligase activity)	NA
XM_011071641.2:1341	mtr-MIR2603-p3_2ss9AC17AC	XM_011071641.2	1333	1351	1341	-34.6	-23.2	0.67052	10	1-6,1351-1346;8-8,1344-1344;9-15,1342-1336	7-7,1345-1345[SIL];x-x,1343-1343[BULt];16-18,1335-1333[UP3]	...(((((((.(.((((((&)))))).)-)))))))...	GAGGCGGAGGAGGGGGGAC&GUCCCUGC-CCUUUGUACA	2	9.14319	3	1	Output/S_seed/cleaveLand_result/t_plot/mtr-MIR2603-p3_2ss9AC17AC_XM_011071641.2_1341_TPlot.pdf	GO:0043161(proteasome-mediated ubiquitin-dependent protein catabolic process);GO:0061630(ubiquitin protein ligase activity)	NA
XM_011071641.2:1435	PC-3p-172967_77	XM_011071641.2	1421	1444	1435	-41.6	-27.7	0.665865	13	4-17,1441-1428	1-3,1444-1442[UP5];18-24,1427-1421[UP3]	.......((((((((((((((...&...)))))))))))))).......	GGGAAGAGGAGGAGGGGAGUGGCA&UUACACUCCCCUUCUCUGAAGUUU	1	4.5716	4	0.999101	Output/S_seed/cleaveLand_result/t_plot/PC-3p-172967_77_XM_011071641.2_1435_TPlot.pdf	GO:0043161(proteasome-mediated ubiquitin-dependent protein catabolic process);GO:0061630(ubiquitin protein ligase activity)	NA
XM_011071641.2:1449	mtr-MIR2592bj-p3_2ss12TC19AT	XM_011071641.2	1440	1457	1449	-36.5	-31.5	0.863014	4.5	1-6,1457-1452;8-18,1451-1441	7-7,x-x[BULq];19-19,1440-1440[UP3]	.(((((((((((-((((((&)))))).))))))))))).	UGGCAGGGACAG-GGGAGU&AUUCCCACUGUCCCUGUCU	1	4.5716	4	0.331327	Output/S_seed/cleaveLand_result/t_plot/mtr-MIR2592bj-p3_2ss12TC19AT_XM_011071641.2_1449_TPlot.pdf	GO:0043161(proteasome-mediated ubiquitin-dependent protein catabolic process);GO:0061630(ubiquitin protein ligase activity)	NA
XM_011071641.2:781	PC-5p-318042_38	XM_011071641.2	768	791	781	-44.3	-30.5	0.688488	9.5	3-7,789-785;8-13,783-778;15-21,776-770;23-24,769-768	1-2,791-790[UP5];x-x,784-784[BULt];14-14,777-777[SIL];22-22,x-x[BULq]	((-(((((((.((((((.(((((..&..)))))-)))))).))))))).))	GA-GGGGCCAGAAGGACGGCCUCGA&AAGAGGC-GUUUUUGUGGCUCCAUC	2	9.14319	3	0.777602	Output/S_seed/cleaveLand_result/t_plot/PC-5p-318042_38_XM_011071641.2_781_TPlot.pdf	GO:0043161(proteasome-mediated ubiquitin-dependent protein catabolic process);GO:0061630(ubiquitin protein ligase activity)	NA
XM_011071644.2:1454	PC-3p-589010_15	XM_011071644.2	1443	1463	1454	-36.5	-25.6	0.70137	8	1-14,1463-1450;17-18,1447-1446	15-16,1449-1448[SIL];19-21,1445-1443[UP3]	...((..((((((((((((((&))))))))))))))..))...	UUACUGUGGCCGACAUCCCAG&UUGGGGUGUUGGUCUAAGAUA	1	4.5716	4	0.998731	Output/S_seed/cleaveLand_result/t_plot/PC-3p-589010_15_XM_011071644.2_1454_TPlot.pdf	GO:0005737(cytoplasm)	NA
XM_011071645.2:1446	PC-3p-589010_15	XM_011071645.2	1435	1455	1446	-36.5	-25.6	0.70137	8	1-14,1455-1442;17-18,1439-1438	15-16,1441-1440[SIL];19-21,1437-1435[UP3]	...((..((((((((((((((&))))))))))))))..))...	UUACUGUGGCCGACAUCCCAG&UUGGGGUGUUGGUCUAAGAUA	1	4.5716	4	0.998932	Output/S_seed/cleaveLand_result/t_plot/PC-3p-589010_15_XM_011071645.2_1446_TPlot.pdf	GO:0005737(cytoplasm)	NA
XM_011071646.2:140	osa-MIR396h-p3_2ss12TA21GT	XM_011071646.2	123	149	140	-56.2	-43.3	0.770463	8	1-11,149-139;12-20,137-129;22-24,125-123	x-x,138-138[BULt];21-21,128-126[AILt]	(((...(((((((((.(((((((((((&)))))))))))-)))))))))--.)))	GCCUCUCCAUCGCCUGCCGCCGCCUCC&GGAGGUGGUGG-AGGUGGUGG--UGGC	1	4.5716	4	1	Output/S_seed/cleaveLand_result/t_plot/osa-MIR396h-p3_2ss12TA21GT_XM_011071646.2_140_TPlot.pdf	GO:0005634(nucleus);GO:0016567(protein ubiquitination)	NA
XM_011071649.2:509	mtr-MIR2592bj-p5_1ss12TC	XM_011071649.2	501	519	509	-34.9	-23	0.659026	6	2-4,518-516;5-12,514-507;14-18,505-501	1-1,519-519[UP5];x-x,515-515[BULt];13-13,506-506[SIL]	(((((.((((((((.(((.&.)))-)))))))).)))))	GGCGGAGACGGUGGAGAAG&AUUC-CCACUGUCCCUGUC	2	9.14319	3	1	Output/S_seed/cleaveLand_result/t_plot/mtr-MIR2592bj-p5_1ss12TC_XM_011071649.2_509_TPlot.pdf	NA	NA
XM_011071651.2:1135	PC-5p-38_155784	XM_011071651.2	1124	1157	1135	-37.2	-24.2	0.650538	31	2-8,1156-1150;9-19,1136-1126	1-1,1157-1157[UP5];x-x,1149-1137[BULt];20-21,1125-1124[UP3]	..(((((((((((.............(((((((.&.)))))))-------------)))))))))))..	ACUGGAUGGCCUGGUUACGAACUUUCUGCAGGAU&UUUUUGCA-------------CAGGCCAUCCAAC	1	4.5716	4	1	Output/S_seed/cleaveLand_result/t_plot/PC-5p-38_155784_XM_011071651.2_1135_TPlot.pdf	GO:0005887(integral component of plasma membrane);GO:0015179(L-amino acid transmembrane transporter activity);GO:0015297(antiporter activity)	NA
XM_011071651.2:2078	bdi-miR156a_L+1R-3_2ss17AC18GA	XM_011071651.2	2070	2087	2078	-33.9	-24.3	0.716814	5	1-10,2087-2078;12-19,2077-2070	11-11,x-x[BULq]	((((((((-((((((((((&)))))))))).))))))))	GUGUUCUC-CUUUUGUCGG&UUGACAGAAGAGAGAGCAC	5	22.858	2	0.994357	Output/S_seed/cleaveLand_result/t_plot/bdi-miR156a_L+1R-3_2ss17AC18GA_XM_011071651.2_2078_TPlot.pdf	GO:0005887(integral component of plasma membrane);GO:0015179(L-amino acid transmembrane transporter activity);GO:0015297(antiporter activity)	NA
XM_011071651.2:2362	egu-MIR172f-p5_2ss11AG17CT	XM_011071651.2	2354	2371	2362	-32.2	-23.1	0.717391	7.5	4-10,2368-2362;12-18,2360-2354	1-3,2371-2369[UP5];11-11,2361-2361[SIL]	(((((((.(((((((...&...))))))).)))))))	UACGAGAGCUCAUCCAAC&CGAGGAUGAGGUCUUGUA	1	4.5716	4	1	Output/S_seed/cleaveLand_result/t_plot/egu-MIR172f-p5_2ss11AG17CT_XM_011071651.2_2362_TPlot.pdf	GO:0005887(integral component of plasma membrane);GO:0015179(L-amino acid transmembrane transporter activity);GO:0015297(antiporter activity)	NA
XM_011071654.2:488	PC-3p-1258393_5	XM_011071654.2	474	497	488	-41.4	-32	0.772947	6.5	3-20,495-478;22-24,476-474	1-2,497-496[UP5];21-21,477-477[SIL]	(((.((((((((((((((((((..&..)))))))))))))))))).)))	AUACACUCCGACUACGUUGGAUUC&UUGUCCAAUGUAGUCGGAGUAUGU	3	13.7148	2	0.031454	Output/S_seed/cleaveLand_result/t_plot/PC-3p-1258393_5_XM_011071654.2_488_TPlot.pdf	GO:0004128(cytochrome-b5 reductase activity, acting on NAD(P)H);GO:0005515(protein binding);GO:0005737(cytoplasm);GO:0005741(mitochondrial outer membrane);GO:0005783(endoplasmic reticulum);GO:0005886(plasma membrane);GO:0009505(plant-type cell wall);GO:0016021(integral component of membrane);GO:0016491(oxidoreductase activity);GO:0022900(electron transport chain)	ko00520(Amino sugar and nucleotide sugar metabolism)
XM_011071655.2:339	PC-3p-1258393_5	XM_011071655.2	325	348	339	-41.4	-32	0.772947	6.5	3-20,346-329;22-24,327-325	1-2,348-347[UP5];21-21,328-328[SIL]	(((.((((((((((((((((((..&..)))))))))))))))))).)))	AUACACUCCGACUACGUUGGAUUC&UUGUCCAAUGUAGUCGGAGUAUGU	2	9.14319	2	0.0914252	Output/S_seed/cleaveLand_result/t_plot/PC-3p-1258393_5_XM_011071655.2_339_TPlot.pdf	GO:0004128(cytochrome-b5 reductase activity, acting on NAD(P)H);GO:0005515(protein binding);GO:0005737(cytoplasm);GO:0005741(mitochondrial outer membrane);GO:0005783(endoplasmic reticulum);GO:0005886(plasma membrane);GO:0009505(plant-type cell wall);GO:0016021(integral component of membrane);GO:0016491(oxidoreductase activity);GO:0022900(electron transport chain)	ko00520(Amino sugar and nucleotide sugar metabolism)
XM_011071656.2:490	PC-3p-1258393_5	XM_011071656.2	476	499	490	-41.4	-32	0.772947	6.5	3-20,497-480;22-24,478-476	1-2,499-498[UP5];21-21,479-479[SIL]	(((.((((((((((((((((((..&..)))))))))))))))))).)))	AUACACUCCGACUACGUUGGAUUC&UUGUCCAAUGUAGUCGGAGUAUGU	4	18.2864	2	0.0619187	Output/S_seed/cleaveLand_result/t_plot/PC-3p-1258393_5_XM_011071656.2_490_TPlot.pdf	GO:0004128(cytochrome-b5 reductase activity, acting on NAD(P)H);GO:0005515(protein binding);GO:0005737(cytoplasm);GO:0005741(mitochondrial outer membrane);GO:0005783(endoplasmic reticulum);GO:0005886(plasma membrane);GO:0009505(plant-type cell wall);GO:0016021(integral component of membrane);GO:0016491(oxidoreductase activity);GO:0022900(electron transport chain)	ko00520(Amino sugar and nucleotide sugar metabolism)
XM_011071662.2:590	gma-MIR4995-p5_1ss19GC	XM_011071662.2	581	599	590	-34.8	-22.8	0.655172	8.5	1-16,599-584;19-19,581-581	17-18,583-582[SIL]	(..((((((((((((((((&))))))))))))))))..)	GGGCCCUUGAUUGGGCUAU&GUGGCUUGGUUAAGGGAAC	1	4.5716	4	1	Output/S_seed/cleaveLand_result/t_plot/gma-MIR4995-p5_1ss19GC_XM_011071662.2_590_TPlot.pdf	GO:0005515(protein binding);GO:0005524(ATP binding);GO:0009507(chloroplast);GO:0009532(plastid stroma);GO:0009570(chloroplast stroma);GO:0009941(chloroplast envelope);GO:0019538(protein metabolic process);GO:0043424(protein histidine kinase binding)	NA
XM_011071666.2:1157	PC-5p-1084611_6	XM_011071666.2	1143	1166	1157	-36.8	-24.5	0.665761	12.5	6-13,1161-1154;14-22,1152-1144	1-5,1166-1162[UP5];x-x,1153-1153[BULt];23-23,1143-1143[UP3]	.(((((((((.((((((((.....&.....))))))))-))))))))).	AGGAAAAGGGCCUGGAAUCAGGAA&UUUACGAUUUCAG-CCCUUUUCUC	1	4.5716	4	1	Output/S_seed/cleaveLand_result/t_plot/PC-5p-1084611_6_XM_011071666.2_1157_TPlot.pdf	GO:0005432(calcium:sodium antiporter activity);GO:0005774(vacuolar membrane);GO:0006812(cation transport);GO:0006813(potassium ion transport);GO:0006814(sodium ion transport);GO:0015297(antiporter activity);GO:0015491(cation:cation antiporter activity);GO:0016021(integral component of membrane);GO:0055085(transmembrane transport)	NA
XM_011071666.2:1214	osa-miR394_L+1	XM_011071666.2	1202	1223	1214	-40.1	-28.1	0.700748	11	4-13,1220-1211;14-21,1209-1202	1-3,1223-1221[UP5];x-x,1210-1210[BULt]	((((((((.((((((((((...&...))))))))))-))))))))	GGAGGUGGAAUGGGGUGUCUGA&UUUGGCAUUCUGU-CCACCUCC	3	13.7148	3	0.973968	Output/S_seed/cleaveLand_result/t_plot/osa-miR394_L+1_XM_011071666.2_1214_TPlot.pdf	GO:0005432(calcium:sodium antiporter activity);GO:0005774(vacuolar membrane);GO:0006812(cation transport);GO:0006813(potassium ion transport);GO:0006814(sodium ion transport);GO:0015297(antiporter activity);GO:0015491(cation:cation antiporter activity);GO:0016021(integral component of membrane);GO:0055085(transmembrane transport)	NA
XM_011071666.2:1461	PC-5p-267712_47	XM_011071666.2	1449	1470	1461	-37.8	-26.1	0.690476	6	2-14,1469-1457;17-22,1455-1450	1-1,1470-1470[UP5];15-16,1456-1456[AILq];23-23,1449-1449[UP3]	.((((((.-(((((((((((((.&.)))))))))))))..)))))).	CAUCAAUC-AUAGUCGGGACUGU&UUAGUCCCGACUGUUAGUUGAUU	1	4.5716	4	0.957667	Output/S_seed/cleaveLand_result/t_plot/PC-5p-267712_47_XM_011071666.2_1461_TPlot.pdf	GO:0005432(calcium:sodium antiporter activity);GO:0005774(vacuolar membrane);GO:0006812(cation transport);GO:0006813(potassium ion transport);GO:0006814(sodium ion transport);GO:0015297(antiporter activity);GO:0015491(cation:cation antiporter activity);GO:0016021(integral component of membrane);GO:0055085(transmembrane transport)	NA
XM_011071666.2:1896	gma-MIR1510a-p3_2ss12AT19CT	XM_011071666.2	1887	1910	1896	-29.9	-20.2	0.675585	19.5	4-8,1907-1903;9-18,1897-1888	1-3,1910-1908[UP5];x-x,1902-1898[BULt];19-19,1887-1887[UP3]	.((((((((((.....(((((...&...)))))-----)))))))))).	UGAUGGGGGGAUUGUUGUGGGCAC&UUACCUAU-----UCCUCCCAUUU	2	9.14319	3	1	Output/S_seed/cleaveLand_result/t_plot/gma-MIR1510a-p3_2ss12AT19CT_XM_011071666.2_1896_TPlot.pdf	GO:0005432(calcium:sodium antiporter activity);GO:0005774(vacuolar membrane);GO:0006812(cation transport);GO:0006813(potassium ion transport);GO:0006814(sodium ion transport);GO:0015297(antiporter activity);GO:0015491(cation:cation antiporter activity);GO:0016021(integral component of membrane);GO:0055085(transmembrane transport)	NA
XM_011071671.2:521	gra-miR167a_1ss5AG	XM_011071671.2	509	530	521	-38.6	-27.1	0.702073	9	1-6,530-525;9-11,522-520;12-21,518-509	7-8,524-523[SIL];x-x,519-519[BULt]	((((((((((.(((..((((((&))))))..)))-))))))))))	UGAAGCUGCGUGGAAAGCCUGA&UCAGGUCAUCU-UGCAGCUUCA	1	4.5716	4	0.99976	Output/S_seed/cleaveLand_result/t_plot/gra-miR167a_1ss5AG_XM_011071671.2_521_TPlot.pdf	GO:0005515(protein binding);GO:0005524(ATP binding);GO:0009507(chloroplast);GO:0009532(plastid stroma);GO:0009570(chloroplast stroma);GO:0009941(chloroplast envelope);GO:0019538(protein metabolic process);GO:0043424(protein histidine kinase binding)	NA
XM_011071675.2:1322	ptc-MIR6473-p3_2ss4CG17GT	XM_011071675.2	1314	1332	1322	-29	-19.12	0.65931	9	1-5,1332-1328;9-17,1323-1315	6-8,1327-1324[AILt];18-18,1314-1314[UP3]	.(((((((((....(((((&)))))-...))))))))).	CAUCACCACAUCAAUCUCA&UGAGA-CAUUGUGGUGAUA	1	4.5716	4	1	Output/S_seed/cleaveLand_result/t_plot/ptc-MIR6473-p3_2ss4CG17GT_XM_011071675.2_1322_TPlot.pdf	GO:0000981(RNA polymerase II transcription factor activity, sequence-specific DNA binding);GO:0001135(transcription factor activity, RNA polymerase II transcription factor recruiting);GO:0003677(DNA binding);GO:0003700(DNA binding transcription factor activity);GO:0005515(protein binding);GO:0005634(nucleus);GO:0006351(transcription, DNA-templated);GO:0006355(regulation of transcription, DNA-temp…	NA
XM_011071675.2:1366	osa-miR394_1ss11GT	XM_011071675.2	1355	1380	1366	-36.7	-26	0.708447	12	1-7,1380-1374;8-18,1368-1358;19-20,1356-1355	x-x,1373-1369[BULt];x-x,1357-1357[BULt]	((.(((((((((((.....(((((((&)))))))-----)))))))))))-))	GGAAGGUGGAAAGAAUAUGAUGCUAA&UUGGCAU-----UCUUUCCACCU-CC	1	4.5716	4	1	Output/S_seed/cleaveLand_result/t_plot/osa-miR394_1ss11GT_XM_011071675.2_1366_TPlot.pdf	GO:0000981(RNA polymerase II transcription factor activity, sequence-specific DNA binding);GO:0001135(transcription factor activity, RNA polymerase II transcription factor recruiting);GO:0003677(DNA binding);GO:0003700(DNA binding transcription factor activity);GO:0005515(protein binding);GO:0005634(nucleus);GO:0006351(transcription, DNA-templated);GO:0006355(regulation of transcription, DNA-temp…	NA
XM_011071682.2:330	PC-5p-235146_55	XM_011071682.2	316	339	330	-37.6	-24.8	0.659574	14	6-13,334-327;14-20,325-319	1-5,339-335[UP5];x-x,326-326[BULt];21-23,318-316[UP3]	...(((((((.((((((((.....&.....))))))))-)))))))...	CCCGAGCUGGUCAGAGGACCCGAU&UUUUAGUCCUCUG-UCAGCUUUUC	3	13.7148	3	0.999998	Output/S_seed/cleaveLand_result/t_plot/PC-5p-235146_55_XM_011071682.2_330_TPlot.pdf	GO:0003735(structural constituent of ribosome);GO:0006412(translation);GO:0022627(cytosolic small ribosomal subunit)	ko03010(Ribosome)
XM_011071682.2:332	mtr-MIR2592ay-p5_2ss6AG17CG_1	XM_011071682.2	315	341	332	-33.8	-24	0.710059	22.5	1-10,341-332;11-17,322-316	x-x,331-323[BULt];18-18,315-315[UP3]	.(((((((.........((((((((((&))))))))))---------))))))).	ACCCGAGCUGGUCAGAGGACCCGAUUC&GAGUCGGGUU---------GUUUGGGA	2	9.14319	3	0.999976	Output/S_seed/cleaveLand_result/t_plot/mtr-MIR2592ay-p5_2ss6AG17CG_1_XM_011071682.2_332_TPlot.pdf	GO:0003735(structural constituent of ribosome);GO:0006412(translation);GO:0022627(cytosolic small ribosomal subunit)	ko03010(Ribosome)
XM_011071682.2:360	mdm-miR1511	XM_011071682.2	348	369	360	-37	-24.1	0.651351	8	2-5,368-365;7-13,363-357;14-21,355-348	1-1,369-369[UP5];6-6,364-364[SIL];x-x,356-356[BULt]	((((((((.(((((((.((((.&.)))).)))))))-))))))))	UUCGUGGUGGUCGGGGAUGGGA&ACCUAGCUCUGAU-ACCAUGAA	1	4.5716	4	0.999999	Output/S_seed/cleaveLand_result/t_plot/mdm-miR1511_XM_011071682.2_360_TPlot.pdf	GO:0003735(structural constituent of ribosome);GO:0006412(translation);GO:0022627(cytosolic small ribosomal subunit)	ko03010(Ribosome)
XM_011071682.2:377	PC-5p-184090_72	XM_011071682.2	362	386	377	-41.6	-29.3	0.704327	10.5	4-15,383-372;16-24,370-362	1-3,386-384[UP5];x-x,371-371[BULt]	(((((((((.((((((((((((...&...))))))))))))-)))))))))	GGAUGGGAACGGUCACGUGGGGUUA&AGUUCUCGCGUGACU-UUUUCAUCC	1	4.5716	4	0.623712	Output/S_seed/cleaveLand_result/t_plot/PC-5p-184090_72_XM_011071682.2_377_TPlot.pdf	GO:0003735(structural constituent of ribosome);GO:0006412(translation);GO:0022627(cytosolic small ribosomal subunit)	ko03010(Ribosome)
XM_011071682.2:448	bol-MIR9410-p3_2ss4TG17TA	XM_011071682.2	440	457	448	-25.3	-18.2	0.719368	7	2-15,456-443	1-1,457-457[UP5];16-18,442-440[UP3]	...((((((((((((((.&.))))))))))))))...	GGCUAAGUUGUCUGUGAU&UUUGCAGACGACUUAAAU	2	9.14319	3	0.999789	Output/S_seed/cleaveLand_result/t_plot/bol-MIR9410-p3_2ss4TG17TA_XM_011071682.2_448_TPlot.pdf	GO:0003735(structural constituent of ribosome);GO:0006412(translation);GO:0022627(cytosolic small ribosomal subunit)	ko03010(Ribosome)
XM_011071683.2:1265	PC-5p-831508_8	XM_011071683.2	1251	1276	1265	-37.3	-25.8	0.691689	14	4-9,1273-1268;11-23,1264-1252	1-3,1276-1274[UP5];10-10,1267-1265[AILt];24-24,1251-1251[UP3]	.(((((((((((((...((((((...&...))))))--.))))))))))))).	CGUCUGGAGGAGGAGAAUGAAAGGCU&UUACUUUUA--GUCCUCUUCCAGAUU	2	9.14319	3	0.872633	Output/S_seed/cleaveLand_result/t_plot/PC-5p-831508_8_XM_011071683.2_1265_TPlot.pdf	GO:0000977(RNA polymerase II regulatory region sequence-specific DNA binding);GO:0001228(transcriptional activator activity, RNA polymerase II transcription regulatory region sequence-specific DNA binding);GO:0003677(DNA binding);GO:0003700(DNA binding transcription factor activity);GO:0005634(nucleus);GO:0006351(transcription, DNA-templated);GO:0006355(regulation of transcription, DNA-templated)…	ko04075(Plant hormone signal transduction)
XM_011071684.2:219	rgl-miR7972_1ss14TC	XM_011071684.2	208	230	219	-38	-24.8	0.652632	10.5	3-8,228-223;9-20,220-209	1-2,230-229[UP5];x-x,222-221[BULt];21-21,208-208[UP3]	.((((((((((((..((((((..&..))))))--)))))))))))).	CGAGGAUGACAAGGUUCUGGCUU&UUGUCAGG--CUUGUCAUUCUCC	1	4.5716	4	1	Output/S_seed/cleaveLand_result/t_plot/rgl-miR7972_1ss14TC_XM_011071684.2_219_TPlot.pdf	GO:0000166(nucleotide binding);GO:0005080(protein kinase C binding);GO:0005777(peroxisome);GO:0005829(cytosol);GO:0005886(plasma membrane);GO:0006790(sulfur compound metabolic process);GO:0008270(zinc ion binding);GO:0009150(purine ribonucleotide metabolic process);GO:0009507(chloroplast);GO:0047627(adenylylsulfatase activity)	NA
XM_011071684.2:427	ptc-miR393a-3p_R-1	XM_011071684.2	417	435	427	-33.4	-21.8	0.652695	11.5	6-7,430-429;9-20,428-417	1-5,435-431[UP5];8-8,x-x[BULq]	((((((((((((-((.....&.....)).))))))))))))	GUCCAAAGGGAU-GCCAAUC&AUCAUGCUAUCCCUUUGGAU	1	4.5716	4	1	Output/S_seed/cleaveLand_result/t_plot/ptc-miR393a-3p_R-1_XM_011071684.2_427_TPlot.pdf	GO:0000166(nucleotide binding);GO:0005080(protein kinase C binding);GO:0005777(peroxisome);GO:0005829(cytosol);GO:0005886(plasma membrane);GO:0006790(sulfur compound metabolic process);GO:0008270(zinc ion binding);GO:0009150(purine ribonucleotide metabolic process);GO:0009507(chloroplast);GO:0047627(adenylylsulfatase activity)	NA
XM_011071693.2:1556	osa-MIR396h-p3_2ss12TA21GT	XM_011071693.2	1542	1565	1556	-56.2	-43.7	0.77758	4.5	1-2,1565-1564;4-17,1562-1549;19-23,1547-1543	3-3,1563-1563[SIL];18-18,1548-1548[SIL];24-24,1542-1542[UP3]	.(((((.((((((((((((((.((&)).)))))))))))))).))))).	CCCACCUCCACCUCCACCACCGCU&GGAGGUGGUGGAGGUGGUGGUGGC	1	4.5716	4	1	Output/S_seed/cleaveLand_result/t_plot/osa-MIR396h-p3_2ss12TA21GT_XM_011071693.2_1556_TPlot.pdf	GO:0003674(molecular_function);GO:0005634(nucleus);GO:0008150(biological_process)	NA
XM_011071694.2:1325	gma-miR156a_R+1	XM_011071694.2	1312	1334	1325	-38.8	-26.4	0.680412	5.5	1-8,1334-1327;10-12,1325-1323;13-19,1321-1315;20-21,1313-1312	9-9,1326-1326[SIL];x-x,1322-1322[BULt];x-x,1314-1314[BULt]	((.(((((((.(((.((((((((&)))))))).)))-)))))))-))	AGAUGCUUACAUCUGUUCUGUCA&UGACAGAAGAGA-GUGAGCA-CU	1	4.5716	4	0.99799	Output/S_seed/cleaveLand_result/t_plot/gma-miR156a_R+1_XM_011071694.2_1325_TPlot.pdf	GO:0003674(molecular_function);GO:0005634(nucleus);GO:0008150(biological_process)	NA
XM_011071694.2:1387	csi-MIR169a-p3_2ss8CT18TC	XM_011071694.2	1377	1396	1387	-35.1	-23	0.655271	6	1-6,1396-1391;9-12,1388-1385;14-16,1383-1381;18-20,1379-1377	7-8,1390-1389[SIL];13-13,1384-1384[SIL];17-17,1380-1380[SIL]	(((.(((.((((..((((((&))))))..)))).))).)))	AAGCGGCCCAAGUUGGAGAA&UUCUCCUUCUUGAGCCACUU	1	4.5716	4	1	Output/S_seed/cleaveLand_result/t_plot/csi-MIR169a-p3_2ss8CT18TC_XM_011071694.2_1387_TPlot.pdf	GO:0003674(molecular_function);GO:0005634(nucleus);GO:0008150(biological_process)	NA
XM_011071694.2:1416	PC-3p-257609_49	XM_011071694.2	1403	1425	1416	-32.6	-21.9	0.671779	11	3-15,1423-1411	1-2,1425-1424[UP5];16-23,1410-1403[UP3]	........(((((((((((((..&..)))))))))))))........	GGUUUUUCCUGAUGCCAACAAUU&UUUUGUUGGCAUCAGUAUUUUUC	1	4.5716	4	1	Output/S_seed/cleaveLand_result/t_plot/PC-3p-257609_49_XM_011071694.2_1416_TPlot.pdf	GO:0003674(molecular_function);GO:0005634(nucleus);GO:0008150(biological_process)	NA
XM_011071694.2:1584	cme-MIR166i-p5_2ss9GT18CT	XM_011071694.2	1575	1605	1584	-30.9	-20.1	0.650485	28	1-9,1605-1597;10-17,1584-1577	x-x,1596-1585[BULt];18-19,1576-1575[UP3]	..((((((((............(((((((((&)))))))))------------))))))))..	AUGAUGGGGCUUCCAUUUGGCUAUGGUCCGA&UCGGACCAU------------GCUUCAUUUU	1	4.5716	4	1	Output/S_seed/cleaveLand_result/t_plot/cme-MIR166i-p5_2ss9GT18CT_XM_011071694.2_1584_TPlot.pdf	GO:0003674(molecular_function);GO:0005634(nucleus);GO:0008150(biological_process)	NA
XM_011071695.2:2294	PC-5p-267712_47	XM_011071695.2	2281	2303	2294	-37.8	-27.3	0.722222	7.5	2-9,2302-2295;11-16,2293-2288;18-22,2286-2282	1-1,2303-2303[UP5];10-10,2294-2294[SIL];17-17,2287-2287[SIL];23-23,2281-2281[UP3]	.(((((.((((((.((((((((.&.)))))))).)))))).))))).	CAUCGAGUGGCAGCCGGGGCUAU&UUAGUCCCGACUGUUAGUUGAUU	4	18.2864	2	0.578064	Output/S_seed/cleaveLand_result/t_plot/PC-5p-267712_47_XM_011071695.2_2294_TPlot.pdf	GO:0005871(kinesin complex);GO:0007018(microtubule-based movement);GO:0008104(protein localization);GO:0008574(ATP-dependent microtubule motor activity, plus-end-directed);GO:0030705(cytoskeleton-dependent intracellular transport)	ko04144(Endocytosis)
XM_011071695.2:2607	PC-5p-765792_10	XM_011071695.2	2592	2616	2607	-40.8	-29.6	0.72549	8.5	2-3,2615-2614;5-21,2612-2596;22-23,2594-2593	1-1,2616-2616[UP5];4-4,2613-2613[SIL];x-x,2595-2595[BULt];24-24,2592-2592[UP3]	.((.(((((((((((((((((.((.&.)).)))))))))))))))))-)).	AGCAGGGACUAAGAGUGGGAGGUCA&AGAAUUCUCACUUUUGGUCCC-GUA	1	4.5716	4	0.70102	Output/S_seed/cleaveLand_result/t_plot/PC-5p-765792_10_XM_011071695.2_2607_TPlot.pdf	GO:0005871(kinesin complex);GO:0007018(microtubule-based movement);GO:0008104(protein localization);GO:0008574(ATP-dependent microtubule motor activity, plus-end-directed);GO:0030705(cytoskeleton-dependent intracellular transport)	ko04144(Endocytosis)
XM_011071695.2:372	PC-3p-306260_39	XM_011071695.2	359	381	372	-37.4	-24.6	0.657754	10.5	3-13,379-369;14-19,367-362	1-2,381-380[UP5];x-x,368-368[BULt];20-22,361-359[UP3]	...((((((.(((((((((((..&..)))))))))))-))))))...	GAAAUGCAGAAGAGAUGGUGGCG&AACCGCCGUUUCU-CUGUAUAAC	1	4.5716	4	1	Output/S_seed/cleaveLand_result/t_plot/PC-3p-306260_39_XM_011071695.2_372_TPlot.pdf	GO:0005871(kinesin complex);GO:0007018(microtubule-based movement);GO:0008104(protein localization);GO:0008574(ATP-dependent microtubule motor activity, plus-end-directed);GO:0030705(cytoskeleton-dependent intracellular transport)	ko04144(Endocytosis)
XM_011071699.2:1047	PC-5p-908989_7	XM_011071699.2	1037	1056	1047	-25.8	-18.38	0.712403	6	1-12,1056-1045;16-20,1041-1037	13-15,1044-1042[SIL]	(((((...((((((((((((&))))))))))))...)))))	AAAUGCUGGACGUGCAGUGG&UUAUUGCACGUCAUAUAUUU	1	4.5716	4	0.999999	Output/S_seed/cleaveLand_result/t_plot/PC-5p-908989_7_XM_011071699.2_1047_TPlot.pdf	GO:0003674(molecular_function);GO:0005739(mitochondrion)	NA
XM_011071699.2:864	cme-MIR166i-p5_2ss9GT18CT	XM_011071699.2	854	872	864	-30.9	-21.3	0.68932	6.5	1-7,872-866;9-10,865-864;11-19,862-854	8-8,x-x[BULq];x-x,863-863[BULt]	(((((((((.((-(((((((&))))))).))-)))))))))	GAGAUGGAGACA-GGUCUGA&UCGGACCAUG-CUUCAUUUU	2	9.14319	3	0.999979	Output/S_seed/cleaveLand_result/t_plot/cme-MIR166i-p5_2ss9GT18CT_XM_011071699.2_864_TPlot.pdf	GO:0003674(molecular_function);GO:0005739(mitochondrion)	NA
XM_011071702.2:1443	mtr-MIR2592bj-p5_1ss12TC	XM_011071702.2	1432	1452	1443	-34.9	-23.1	0.661891	11	2-12,1451-1441;13-16,1437-1434	1-1,1452-1452[UP5];x-x,1440-1438[BULt];17-18,1433-1432[UP3]	..((((...(((((((((((.&.)))))))))))---))))..	CUCAGGUGUGGCAGUGGGAGC&AUUCCCACUGUC---CCUGUC	1	4.5716	4	1	Output/S_seed/cleaveLand_result/t_plot/mtr-MIR2592bj-p5_1ss12TC_XM_011071702.2_1443_TPlot.pdf	GO:0006855(drug transmembrane transport)	NA
XM_011071704.2:2293	PC-5p-267712_47	XM_011071704.2	2280	2302	2293	-37.8	-27.3	0.722222	7.5	2-9,2301-2294;11-16,2292-2287;18-22,2285-2281	1-1,2302-2302[UP5];10-10,2293-2293[SIL];17-17,2286-2286[SIL];23-23,2280-2280[UP3]	.(((((.((((((.((((((((.&.)))))))).)))))).))))).	CAUCGAGUGGCAGCCGGGGCUAU&UUAGUCCCGACUGUUAGUUGAUU	2	9.14319	3	0.376835	Output/S_seed/cleaveLand_result/t_plot/PC-5p-267712_47_XM_011071704.2_2293_TPlot.pdf	GO:0005871(kinesin complex);GO:0007018(microtubule-based movement);GO:0008104(protein localization);GO:0008574(ATP-dependent microtubule motor activity, plus-end-directed);GO:0030705(cytoskeleton-dependent intracellular transport)	ko04144(Endocytosis)
XM_011071704.2:2603	PC-5p-765792_10	XM_011071704.2	2589	2612	2603	-40.8	-29.4	0.720588	9	2-3,2611-2610;5-21,2608-2592	1-1,2612-2612[UP5];4-4,2609-2609[SIL];22-24,2591-2589[UP3]	...(((((((((((((((((.((.&.)).)))))))))))))))))...	CAAGGGACUAAGAGUGGGAGGUCA&AGAAUUCUCACUUUUGGUCCCGUA	1	4.5716	4	0.717725	Output/S_seed/cleaveLand_result/t_plot/PC-5p-765792_10_XM_011071704.2_2603_TPlot.pdf	GO:0005871(kinesin complex);GO:0007018(microtubule-based movement);GO:0008104(protein localization);GO:0008574(ATP-dependent microtubule motor activity, plus-end-directed);GO:0030705(cytoskeleton-dependent intracellular transport)	ko04144(Endocytosis)
XM_011071704.2:371	PC-3p-306260_39	XM_011071704.2	358	380	371	-37.4	-24.6	0.657754	10.5	3-13,378-368;14-19,366-361	1-2,380-379[UP5];x-x,367-367[BULt];20-22,360-358[UP3]	...((((((.(((((((((((..&..)))))))))))-))))))...	GAAAUGCAGAAGAGAUGGUGGCG&AACCGCCGUUUCU-CUGUAUAAC	1	4.5716	4	1	Output/S_seed/cleaveLand_result/t_plot/PC-3p-306260_39_XM_011071704.2_371_TPlot.pdf	GO:0005871(kinesin complex);GO:0007018(microtubule-based movement);GO:0008104(protein localization);GO:0008574(ATP-dependent microtubule motor activity, plus-end-directed);GO:0030705(cytoskeleton-dependent intracellular transport)	ko04144(Endocytosis)
XM_011071715.2:126	csi-miR164a-3p_1ss11TC	XM_011071715.2	112	135	126	-44.2	-29.12	0.658824	15	5-12,131-124;15-21,118-112	1-4,135-132[UP5];13-14,123-119[AILt]	(((((((.....((((((((....&....))))))))---..)))))))	GAUGGGGUCGUCGGAGGGCAACCA&CAUGUGCCCUCC---UUCCCCAUC	18	82.2887	2	1	Output/S_seed/cleaveLand_result/t_plot/csi-miR164a-3p_1ss11TC_XM_011071715.2_126_TPlot.pdf	GO:0003677(DNA binding);GO:0005634(nucleus);GO:0008150(biological_process);GO:0008270(zinc ion binding)	NA
XM_011071715.2:399	osa-MIR164f-p3_1ss7GT	XM_011071715.2	388	408	399	-54.4	-37.5	0.689338	6	1-2,408-407;5-17,404-392;19-20,390-389	3-4,406-405[SIL];18-18,391-391[SIL];21-21,388-388[UP3]	.((.(((((((((((((..((&))..))))))))))))).)).	CGCUGCGGCGGCGGAGGGUGA&UCCGCCUCCGCCGCCGCCGCC	2	9.14319	3	1	Output/S_seed/cleaveLand_result/t_plot/osa-MIR164f-p3_1ss7GT_XM_011071715.2_399_TPlot.pdf	GO:0003677(DNA binding);GO:0005634(nucleus);GO:0008150(biological_process);GO:0008270(zinc ion binding)	NA
XM_011071715.2:404	bra-miR156b-3p_L-1R+1_1ss12AC	XM_011071715.2	393	412	404	-41.5	-28.4	0.684337	7	1-3,412-410;5-7,409-407;9-17,405-397;19-21,395-393	4-4,x-x[BULq];8-8,406-406[SIL];18-18,396-396[SIL]	(((.(((((((((.(((-(((&))).))).))))))))).)))	CGGCGGCGGAGGGUGAG-GAG&CUCACUCUCUCUCUGUCACCG	1	4.5716	4	1	Output/S_seed/cleaveLand_result/t_plot/bra-miR156b-3p_L-1R+1_1ss12AC_XM_011071715.2_404_TPlot.pdf	GO:0003677(DNA binding);GO:0005634(nucleus);GO:0008150(biological_process);GO:0008270(zinc ion binding)	NA
XM_011071715.2:406	PC-5p-765792_10	XM_011071715.2	391	415	406	-40.8	-26.6	0.651961	13	5-15,411-401;17-19,399-397;20-24,395-391	1-4,415-412[UP5];16-16,400-400[SIL];x-x,396-396[BULt]	(((((.(((.(((((((((((....&....))))))))))).)))-)))))	UGCGGCGGCGGAGGGUGAGGAGAAG&AGAAUUCUCACUUUUGGUC-CCGUA	1	4.5716	4	0.99981	Output/S_seed/cleaveLand_result/t_plot/PC-5p-765792_10_XM_011071715.2_406_TPlot.pdf	GO:0003677(DNA binding);GO:0005634(nucleus);GO:0008150(biological_process);GO:0008270(zinc ion binding)	NA
XM_011071715.2:470	PC-5p-231870_56	XM_011071715.2	457	479	470	-34.7	-22.66	0.653026	16	5-8,475-472;13-23,467-457	1-4,479-476[UP5];9-12,471-468[SIL]	(((((((((((....((((....&....))))....)))))))))))	GGUAGGGGUGAUGGGGUUCCAGU&UUUCGAACAAUUUUACCCCUAUC	2	9.14319	3	0.849196	Output/S_seed/cleaveLand_result/t_plot/PC-5p-231870_56_XM_011071715.2_470_TPlot.pdf	GO:0003677(DNA binding);GO:0005634(nucleus);GO:0008150(biological_process);GO:0008270(zinc ion binding)	NA
XM_011071715.2:562	mdm-MIR394b-p3_2ss3CA21GC	XM_011071715.2	550	571	562	-37.7	-25.6	0.679045	10	5-18,567-554;19-20,552-551	1-4,571-568[UP5];x-x,553-553[BULt];21-21,550-550[UP3]	.((.((((((((((((((....&....))))))))))))))-)).	AGGACAAGGGAGGGAGAACAUU&CUAUUUCUCCCUCUCUUG-CUC	2	9.14319	3	1	Output/S_seed/cleaveLand_result/t_plot/mdm-MIR394b-p3_2ss3CA21GC_XM_011071715.2_562_TPlot.pdf	GO:0003677(DNA binding);GO:0005634(nucleus);GO:0008150(biological_process);GO:0008270(zinc ion binding)	NA
XM_011071718.2:1821	PC-5p-247913_51	XM_011071718.2	1806	1830	1821	-39.2	-28.1	0.716837	9	4-16,1827-1815;17-18,1813-1812;20-24,1810-1806	1-3,1830-1828[UP5];x-x,1814-1814[BULt];19-19,1811-1811[SIL]	(((((.((.(((((((((((((...&...)))))))))))))-)).)))))	UUUGAUGAUUCUGCUGGAGGACAAC&UUAGUCCUCUAGCAGA-UUUUCGAA	1	4.5716	4	0.498389	Output/S_seed/cleaveLand_result/t_plot/PC-5p-247913_51_XM_011071718.2_1821_TPlot.pdf	GO:0003924(GTPase activity);GO:0005096(GTPase activator activity);GO:0005525(GTP binding);GO:0005737(cytoplasm);GO:0005829(cytosol);GO:0006913(nucleocytoplasmic transport);GO:0009615(response to virus);GO:0046872(metal ion binding)	NA
XM_011071720.2:195	bol-MIR9410-p3_2ss4TG17TA	XM_011071720.2	187	204	195	-25.3	-17	0.671937	9.5	2-9,203-196;11-14,194-191	1-1,204-204[UP5];10-10,195-195[SIL];15-18,190-187[UP3]	....((((.((((((((.&.)))))))).))))....	UACAAGGUGGUCUGCGGC&UUUGCAGACGACUUAAAU	1	4.5716	4	1	Output/S_seed/cleaveLand_result/t_plot/bol-MIR9410-p3_2ss4TG17TA_XM_011071720.2_195_TPlot.pdf	GO:0012505(endomembrane system);GO:0016020(membrane);GO:0020037(heme binding)	NA
XM_011071721.2:243	mtr-MIR2671g-p3_2ss1GT17TC	XM_011071721.2	230	252	243	-34.8	-24.2	0.695402	9.5	1-8,252-245;10-13,243-240;15-23,238-230	9-9,244-244[SIL];14-14,239-239[SIL]	(((((((((.((((.((((((((&)))))))).)))).)))))))))	AGGUUGGGGAGCUAUGGCGGGGA&UUUUCGUUUUAGUCCCCUAACUU	1	4.5716	4	0.997161	Output/S_seed/cleaveLand_result/t_plot/mtr-MIR2671g-p3_2ss1GT17TC_XM_011071721.2_243_TPlot.pdf	GO:0005886(plasma membrane);GO:0006952(defense response);GO:0007165(signal transduction)	ko04016(MAPK signaling pathway - plant);ko04075(Plant hormone signal transduction);ko04626(Plant-pathogen interaction)
XM_011071722.2:4190	ptc-miR6478_R-2	XM_011071722.2	4181	4200	4190	-36.5	-25	0.684932	7.5	2-5,4199-4196;7-19,4193-4181	1-1,4200-4200[UP5];6-6,4195-4194[AILt]	(((((((((((((..((((.&.))))-.)))))))))))))	CCAGCUGAGCUGAUAGUUGA&CCGAC-CUUAGCUCAGUUGG	1	4.5716	4	1	Output/S_seed/cleaveLand_result/t_plot/ptc-miR6478_R-2_XM_011071722.2_4190_TPlot.pdf	GO:0003674(molecular_function);GO:0005634(nucleus);GO:0008150(biological_process);GO:0016021(integral component of membrane)	NA
XM_011071722.2:4982	PC-5p-367357_31	XM_011071722.2	4968	4991	4982	-44.3	-34	0.767494	8	4-13,4988-4979;15-24,4977-4968	1-3,4991-4989[UP5];14-14,4978-4978[SIL]	((((((((((.((((((((((...&...)))))))))).))))))))))	GCUCGAGCUCAAGUUCGAGCUCCA&AUCAGUUUGAACUCGAGCUCGAGC	1	4.5716	4	0.664586	Output/S_seed/cleaveLand_result/t_plot/PC-5p-367357_31_XM_011071722.2_4982_TPlot.pdf	GO:0003674(molecular_function);GO:0005634(nucleus);GO:0008150(biological_process);GO:0016021(integral component of membrane)	NA
XM_011071724.2:1145	osa-miR394_1ss11GT	XM_011071724.2	1135	1157	1145	-36.7	-27.5	0.749319	12	3-5,1155-1153;6-20,1149-1135	1-2,1157-1156[UP5];x-x,1152-1150[BULt]	(((((((((((((((...(((..&..)))---)))))))))))))))	GGAGGUGGGGAGAAUAGGGCUGG&UUGGC---AUUCUUUCCACCUCC	1	4.5716	4	0.999928	Output/S_seed/cleaveLand_result/t_plot/osa-miR394_1ss11GT_XM_011071724.2_1145_TPlot.pdf	GO:0003674(molecular_function);GO:0005739(mitochondrion);GO:0008150(biological_process)	NA
XM_011071724.2:1146	osa-miR394_L+1	XM_011071724.2	1135	1158	1146	-40.1	-26.4	0.658354	14.5	4-6,1155-1153;7-11,1149-1145;13-21,1143-1135	1-3,1158-1156[UP5];x-x,1152-1150[BULt];12-12,1144-1144[SIL]	(((((((((.(((((...(((...&...)))---))))).)))))))))	GGAGGUGGGGAGAAUAGGGCUGGU&UUUGGC---AUUCUGUCCACCUCC	4	18.2864	2	1	Output/S_seed/cleaveLand_result/t_plot/osa-miR394_L+1_XM_011071724.2_1146_TPlot.pdf	GO:0003674(molecular_function);GO:0005739(mitochondrion);GO:0008150(biological_process)	NA
XM_011071725.2:534	ath-MIR5638a-p3_2ss11GA18CT	XM_011071725.2	526	543	534	-23.7	-17.5	0.738397	7	1-7,543-537;9-14,535-530	8-8,536-536[SIL];15-18,529-526[UP3]	....((((((.(((((((&))))))).))))))....	AACGGUUUCAUCUCUGCU&AGUAGAGUUGAAACAUUU	2	9.14319	3	0.99391	Output/S_seed/cleaveLand_result/t_plot/ath-MIR5638a-p3_2ss11GA18CT_XM_011071725.2_534_TPlot.pdf	GO:0005515(protein binding)	ko04016(MAPK signaling pathway - plant);ko04070(Phosphatidylinositol signaling system);ko04626(Plant-pathogen interaction)
XM_011071730.2:12	bdi-miR156a_L+1R-3_2ss17AC18GA	XM_011071730.2	3	25	12	-33.9	-23.5	0.693215	9	1-6,25-20;7-8,18-17;9-18,13-4	x-x,19-19[BULt];x-x,16-14[BULt];19-19,3-3[UP3]	.((((((((((...((.((((((&))))))-))---)))))))))).	UUGCUCUCUCUGUGUCUUGUCAA&UUGACA-GA---AGAGAGAGCAC	1	4.5716	4	1	Output/S_seed/cleaveLand_result/t_plot/bdi-miR156a_L+1R-3_2ss17AC18GA_XM_011071730.2_12_TPlot.pdf	GO:0000502(proteasome complex);GO:0004175(endopeptidase activity);GO:0004298(threonine-type endopeptidase activity);GO:0005634(nucleus);GO:0005737(cytoplasm);GO:0005773(vacuole);GO:0005774(vacuolar membrane);GO:0005829(cytosol);GO:0005839(proteasome core complex);GO:0006511(ubiquitin-dependent protein catabolic process);GO:0008233(peptidase activity);GO:0009409(response to cold);GO:0010498(protea…	ko03050(Proteasome)
XM_011071730.2:130	aly-MIR408-p3_2ss17CT21CT	XM_011071730.2	119	139	130	-38.6	-26.8	0.694301	7	2-15,138-125	1-1,139-139[UP5];16-21,124-119[UP3]	......((((((((((((((.&.))))))))))))))......	GUGUUAGAGAGAGAGAGAGAA&CUCUCUCUCUCUCUCCUUCUU	9	41.1444	2	1	Output/S_seed/cleaveLand_result/t_plot/aly-MIR408-p3_2ss17CT21CT_XM_011071730.2_130_TPlot.pdf	GO:0000502(proteasome complex);GO:0004175(endopeptidase activity);GO:0004298(threonine-type endopeptidase activity);GO:0005634(nucleus);GO:0005737(cytoplasm);GO:0005773(vacuole);GO:0005774(vacuolar membrane);GO:0005829(cytosol);GO:0005839(proteasome core complex);GO:0006511(ubiquitin-dependent protein catabolic process);GO:0008233(peptidase activity);GO:0009409(response to cold);GO:0010498(protea…	ko03050(Proteasome)
XM_011071730.2:133	aly-MIR408-p3_2ss18CT19TG	XM_011071730.2	121	142	133	-38.6	-26.6	0.689119	7.5	2-18,141-125	1-1,142-142[UP5];19-22,124-121[UP3]	....(((((((((((((((((.&.)))))))))))))))))....	GUUAGAGAGAGAGAGAGAAGGA&CUCUUUUCUCUCUCUCUUGCUC	2	9.14319	3	1	Output/S_seed/cleaveLand_result/t_plot/aly-MIR408-p3_2ss18CT19TG_XM_011071730.2_133_TPlot.pdf	GO:0000502(proteasome complex);GO:0004175(endopeptidase activity);GO:0004298(threonine-type endopeptidase activity);GO:0005634(nucleus);GO:0005737(cytoplasm);GO:0005773(vacuole);GO:0005774(vacuolar membrane);GO:0005829(cytosol);GO:0005839(proteasome core complex);GO:0006511(ubiquitin-dependent protein catabolic process);GO:0008233(peptidase activity);GO:0009409(response to cold);GO:0010498(protea…	ko03050(Proteasome)
XM_011071730.2:137	bdi-miR156b-3p_L+1R-1_1ss7CT	XM_011071730.2	125	155	137	-39.4	-26.7	0.677665	22	1-8,155-148;9-17,138-130;19-20,128-127	x-x,147-139[BULt];18-18,129-129[SIL];21-22,126-125[UP3]	..((.(((((((((.........((((((((&))))))))---------))))))))).))..	GAGAGAGAGAGAGAAGGAAGCAAGAUGAGCA&UGCUCAUU---------UCUCUCUCUGUCAC	11	50.2876	2	1	Output/S_seed/cleaveLand_result/t_plot/bdi-miR156b-3p_L+1R-1_1ss7CT_XM_011071730.2_137_TPlot.pdf	GO:0000502(proteasome complex);GO:0004175(endopeptidase activity);GO:0004298(threonine-type endopeptidase activity);GO:0005634(nucleus);GO:0005737(cytoplasm);GO:0005773(vacuole);GO:0005774(vacuolar membrane);GO:0005829(cytosol);GO:0005839(proteasome core complex);GO:0006511(ubiquitin-dependent protein catabolic process);GO:0008233(peptidase activity);GO:0009409(response to cold);GO:0010498(protea…	ko03050(Proteasome)
XM_011071730.2:14	bdi-miR156a_L+1R-1_1ss7GT	XM_011071730.2	3	25	14	-36.3	-24.38	0.671625	11	1-6,25-20;9-9,15-15;11-20,13-4	7-8,19-16[AILt];10-10,14-14[SIL];21-21,3-3[UP3]	.((((((((((.(....((((((&))))))--..).)))))))))).	UUGCUCUCUCUGUGUCUUGUCAA&UUGACA--UAAGAGAGAGAGCAC	2	9.14319	3	0.928279	Output/S_seed/cleaveLand_result/t_plot/bdi-miR156a_L+1R-1_1ss7GT_XM_011071730.2_14_TPlot.pdf	GO:0000502(proteasome complex);GO:0004175(endopeptidase activity);GO:0004298(threonine-type endopeptidase activity);GO:0005634(nucleus);GO:0005737(cytoplasm);GO:0005773(vacuole);GO:0005774(vacuolar membrane);GO:0005829(cytosol);GO:0005839(proteasome core complex);GO:0006511(ubiquitin-dependent protein catabolic process);GO:0008233(peptidase activity);GO:0009409(response to cold);GO:0010498(protea…	ko03050(Proteasome)
XM_011071730.2:143	PC-3p-518941_18	XM_011071730.2	131	152	143	-34.7	-25	0.720461	6.5	1-6,152-147;9-12,144-141;14-22,139-131	7-8,146-145[SIL];13-13,140-140[SIL]	(((((((((.((((..((((((&))))))..)))).)))))))))	GAGAGAGAAGGAAGCAAGAUGA&UCAUCUCUCUUUGUUCUCUUUC	1	4.5716	4	1	Output/S_seed/cleaveLand_result/t_plot/PC-3p-518941_18_XM_011071730.2_143_TPlot.pdf	GO:0000502(proteasome complex);GO:0004175(endopeptidase activity);GO:0004298(threonine-type endopeptidase activity);GO:0005634(nucleus);GO:0005737(cytoplasm);GO:0005773(vacuole);GO:0005774(vacuolar membrane);GO:0005829(cytosol);GO:0005839(proteasome core complex);GO:0006511(ubiquitin-dependent protein catabolic process);GO:0008233(peptidase activity);GO:0009409(response to cold);GO:0010498(protea…	ko03050(Proteasome)
XM_011071730.2:163	PC-5p-639654_13	XM_011071730.2	152	174	163	-34.3	-23.4	0.682216	11.5	1-7,174-168;9-18,164-155	8-8,167-165[AILt];19-21,154-152[UP3]	...((((((((((...(((((((&)))))))--.))))))))))...	AGCAGCAUAGGCACAGGCUACGA&UUGUAGU--AUGCCUGUGCUAAU	5	22.858	2	0.999969	Output/S_seed/cleaveLand_result/t_plot/PC-5p-639654_13_XM_011071730.2_163_TPlot.pdf	GO:0000502(proteasome complex);GO:0004175(endopeptidase activity);GO:0004298(threonine-type endopeptidase activity);GO:0005634(nucleus);GO:0005737(cytoplasm);GO:0005773(vacuole);GO:0005774(vacuolar membrane);GO:0005829(cytosol);GO:0005839(proteasome core complex);GO:0006511(ubiquitin-dependent protein catabolic process);GO:0008233(peptidase activity);GO:0009409(response to cold);GO:0010498(protea…	ko03050(Proteasome)
XM_011071734.2:1130	sly-miR166c-5p_1ss21AG	XM_011071734.2	1119	1139	1130	-42.7	-32.1	0.751756	5.5	1-17,1139-1123;20-21,1120-1119	18-19,1122-1121[SIL]	((..(((((((((((((((((&)))))))))))))))))..))	CGGAGAGUCGGACGACAUUCC&GGGAUGUUGUCUGGCUCGACG	1	4.5716	4	0.331327	Output/S_seed/cleaveLand_result/t_plot/sly-miR166c-5p_1ss21AG_XM_011071734.2_1130_TPlot.pdf	GO:0003677(DNA binding);GO:0005515(protein binding);GO:0009507(chloroplast);GO:0009534(chloroplast thylakoid);GO:0009535(chloroplast thylakoid membrane);GO:0009658(chloroplast organization);GO:0009706(chloroplast inner membrane);GO:0009941(chloroplast envelope);GO:0015979(photosynthesis);GO:0015995(chlorophyll biosynthetic process);GO:0046872(metal ion binding);GO:0048529(magnesium-protoporphyrin…	ko00860(Porphyrin and chlorophyll metabolism)
XM_011071734.2:1137	gra-miR166d_L+2R+1_2ss6TG18TC	XM_011071734.2	1123	1146	1137	-45.5	-35	0.769231	8.5	3-3,1144-1144;5-24,1142-1123	1-2,1146-1145[UP5];4-4,1143-1143[SIL]	((((((((((((((((((((.(..&..).))))))))))))))))))))	GAGUCGGACGACAUUCCCUUGGUG&UUUGAGGGGAAUGUUGUCUGGCUC	1	4.5716	4	0.249842	Output/S_seed/cleaveLand_result/t_plot/gra-miR166d_L+2R+1_2ss6TG18TC_XM_011071734.2_1137_TPlot.pdf	GO:0003677(DNA binding);GO:0005515(protein binding);GO:0009507(chloroplast);GO:0009534(chloroplast thylakoid);GO:0009535(chloroplast thylakoid membrane);GO:0009658(chloroplast organization);GO:0009706(chloroplast inner membrane);GO:0009941(chloroplast envelope);GO:0015979(photosynthesis);GO:0015995(chlorophyll biosynthetic process);GO:0046872(metal ion binding);GO:0048529(magnesium-protoporphyrin…	ko00860(Porphyrin and chlorophyll metabolism)
XM_011071734.2:399	osa-miR396c-5p	XM_011071734.2	388	409	399	-33.4	-25.5	0.763473	8.5	4-5,406-405;6-21,403-388	1-3,409-407[UP5];x-x,404-404[BULt]	((((((((((((((((.((...&...))-))))))))))))))))	GAGUUCAAGGAAGCUGCUGACA&UUCCA-CAGCUUUCUUGAACUU	2	9.14319	3	0.732193	Output/S_seed/cleaveLand_result/t_plot/osa-miR396c-5p_XM_011071734.2_399_TPlot.pdf	GO:0003677(DNA binding);GO:0005515(protein binding);GO:0009507(chloroplast);GO:0009534(chloroplast thylakoid);GO:0009535(chloroplast thylakoid membrane);GO:0009658(chloroplast organization);GO:0009706(chloroplast inner membrane);GO:0009941(chloroplast envelope);GO:0015979(photosynthesis);GO:0015995(chlorophyll biosynthetic process);GO:0046872(metal ion binding);GO:0048529(magnesium-protoporphyrin…	ko00860(Porphyrin and chlorophyll metabolism)
XM_011071734.2:886	PC-5p-641301_13	XM_011071734.2	873	896	886	-38.6	-25.4	0.658031	8.5	3-6,894-891;7-16,889-880;20-24,877-873	1-2,896-895[UP5];x-x,890-890[BULt];17-19,879-878[AILq]	(((((..-((((((((((.((((..&..))))-))))))))))...)))))	GAAGGCG-AAGUUGUGGGCACGUUU&UUACGU-CCCACAACUUAUACCUUU	1	4.5716	4	0.952508	Output/S_seed/cleaveLand_result/t_plot/PC-5p-641301_13_XM_011071734.2_886_TPlot.pdf	GO:0003677(DNA binding);GO:0005515(protein binding);GO:0009507(chloroplast);GO:0009534(chloroplast thylakoid);GO:0009535(chloroplast thylakoid membrane);GO:0009658(chloroplast organization);GO:0009706(chloroplast inner membrane);GO:0009941(chloroplast envelope);GO:0015979(photosynthesis);GO:0015995(chlorophyll biosynthetic process);GO:0046872(metal ion binding);GO:0048529(magnesium-protoporphyrin…	ko00860(Porphyrin and chlorophyll metabolism)
XM_011071738.2:1177	cca-MIR6116-p5_2ss5GA21TG	XM_011071738.2	1166	1186	1177	-30.9	-20.6	0.666667	10.5	4-8,1183-1179;10-20,1177-1167	1-3,1186-1184[UP5];9-9,1178-1178[SIL];21-21,1166-1166[UP3]	.(((((((((((.(((((...&...))))).))))))))))).	GGAUGAUGGUGAUGUGUUGAU&UUAAAUGCUUCACCAUCAUUG	2	9.14319	2	1	Output/S_seed/cleaveLand_result/t_plot/cca-MIR6116-p5_2ss5GA21TG_XM_011071738.2_1177_TPlot.pdf	GO:0000775(chromosome, centromeric region);GO:0003677(DNA binding);GO:0005634(nucleus);GO:0005694(chromosome);GO:0008270(zinc ion binding);GO:0018024(histone-lysine N-methyltransferase activity);GO:0034968(histone lysine methylation);GO:0040029(regulation of gene expression, epigenetic);GO:0042054(histone methyltransferase activity)	ko00310(Lysine degradation)
XM_011071738.2:1793	osa-miR394_L+1	XM_011071738.2	1781	1805	1793	-40.1	-26.7	0.665835	14	4-8,1802-1798;9-17,1794-1786;18-20,1784-1782	1-3,1805-1803[UP5];x-x,1797-1795[BULt];x-x,1785-1785[BULt];21-21,1781-1781[UP3]	.(((.(((((((((...(((((...&...)))))---)))))))))-))).	UGAGUGUGGACAGACCUGUGCCUGU&UUUGGCAU---UCUGUCCAC-CUCC	1	4.5716	4	1	Output/S_seed/cleaveLand_result/t_plot/osa-miR394_L+1_XM_011071738.2_1793_TPlot.pdf	GO:0000775(chromosome, centromeric region);GO:0003677(DNA binding);GO:0005634(nucleus);GO:0005694(chromosome);GO:0008270(zinc ion binding);GO:0018024(histone-lysine N-methyltransferase activity);GO:0034968(histone lysine methylation);GO:0040029(regulation of gene expression, epigenetic);GO:0042054(histone methyltransferase activity)	ko00310(Lysine degradation)
XM_011071740.2:1158	cca-MIR6116-p3_2ss5GA21TG	XM_011071740.2	1147	1167	1158	-30.9	-20.6	0.666667	10.5	4-8,1164-1160;10-20,1158-1148	1-3,1167-1165[UP5];9-9,1159-1159[SIL];21-21,1147-1147[UP3]	.(((((((((((.(((((...&...))))).))))))))))).	GGAUGAUGGUGAUGUGUUGAU&UUAAAUGCUUCACCAUCAUUG	2	9.14319	2	1	Output/S_seed/cleaveLand_result/t_plot/cca-MIR6116-p3_2ss5GA21TG_XM_011071740.2_1158_TPlot.pdf	GO:0000775(chromosome, centromeric region);GO:0003677(DNA binding);GO:0005634(nucleus);GO:0005694(chromosome);GO:0008270(zinc ion binding);GO:0018024(histone-lysine N-methyltransferase activity);GO:0034968(histone lysine methylation);GO:0040029(regulation of gene expression, epigenetic);GO:0042054(histone methyltransferase activity)	ko00310(Lysine degradation)
XM_011071740.2:1161	PC-5p-115522_114	XM_011071740.2	1147	1170	1161	-40.9	-27.3	0.667482	12	5-8,1166-1163;10-24,1161-1147	1-4,1170-1167[UP5];9-9,1162-1162[SIL]	(((((((((((((((.((((....&....)))).)))))))))))))))	GGAUGAUGGUGAUGUGUUGAUUUA&AGUUUCGGGACAUUAUCAUCAUCC	1	4.5716	4	0.994657	Output/S_seed/cleaveLand_result/t_plot/PC-5p-115522_114_XM_011071740.2_1161_TPlot.pdf	GO:0000775(chromosome, centromeric region);GO:0003677(DNA binding);GO:0005634(nucleus);GO:0005694(chromosome);GO:0008270(zinc ion binding);GO:0018024(histone-lysine N-methyltransferase activity);GO:0034968(histone lysine methylation);GO:0040029(regulation of gene expression, epigenetic);GO:0042054(histone methyltransferase activity)	ko00310(Lysine degradation)
XM_011071740.2:1199	PC-5p-709069_11	XM_011071740.2	1180	1208	1199	-33.6	-23.7	0.705357	14.5	5-14,1204-1195;15-23,1188-1180	1-4,1208-1205[UP5];x-x,1194-1189[BULt]	(((((((((......((((((((((....&....))))))))))------)))))))))	GGGUGGAGUUCAGAGGAAAGAUGGACAAA&UUAUUCCAUCUUUU------ACUCCAUUC	1	4.5716	4	1	Output/S_seed/cleaveLand_result/t_plot/PC-5p-709069_11_XM_011071740.2_1199_TPlot.pdf	GO:0000775(chromosome, centromeric region);GO:0003677(DNA binding);GO:0005634(nucleus);GO:0005694(chromosome);GO:0008270(zinc ion binding);GO:0018024(histone-lysine N-methyltransferase activity);GO:0034968(histone lysine methylation);GO:0040029(regulation of gene expression, epigenetic);GO:0042054(histone methyltransferase activity)	ko00310(Lysine degradation)
XM_011071742.2:2274	nta-miR479a_2ss11GC21TG	XM_011071742.2	2257	2283	2274	-39.7	-26.6	0.670025	14.5	1-12,2283-2272;13-21,2266-2258	x-x,2271-2267[BULt];22-22,2257-2257[UP3]	.(((((((((.....((((((((((((&))))))))))))-----))))))))).	ACUGAGCUAACAUCUAGCAAUGUUAUG&CGUGAUAUUGCU-----UUGGCUCAGC	13	59.4307	2	0.98997	Output/S_seed/cleaveLand_result/t_plot/nta-miR479a_2ss11GC21TG_XM_011071742.2_2274_TPlot.pdf	GO:0005576(extracellular region);GO:0005773(vacuole);GO:0009044(xylan 1,4-beta-xylosidase activity);GO:0009505(plant-type cell wall);GO:0016798(hydrolase activity, acting on glycosyl bonds);GO:0045493(xylan catabolic process);GO:0046373(L-arabinose metabolic process);GO:0046556(alpha-L-arabinofuranosidase activity);GO:0048046(apoplast)	ko00520(Amino sugar and nucleotide sugar metabolism)
XM_011071744.2:2311	mdm-miR477b	XM_011071744.2	2299	2320	2311	-45.2	-29.8	0.659292	6	1-5,2320-2316;7-8,2314-2313;10-22,2311-2299	6-6,2315-2315[SIL];9-9,2312-2312[SIL]	(((((((((((((.((.(((((&))))).)).)))))))))))))	GUUGAAGCCUUUGUGGAAGGGU&ACUCUCCCUCAAGGGCUUCGAC	1	4.5716	4	0.998992	Output/S_seed/cleaveLand_result/t_plot/mdm-miR477b_XM_011071744.2_2311_TPlot.pdf	GO:0000245(spliceosomal complex assembly);GO:0003729(mRNA binding);GO:0005686(U2 snRNP);GO:0005689(U12-type spliceosomal complex);GO:0071004(U2-type prespliceosome);GO:0071013(catalytic step 2 spliceosome)	ko03040(Spliceosome)
XM_011071746.2:403	ath-MIR414-p3_2ss18TA22CT	XM_011071746.2	391	418	403	-34.1	-22.6	0.662757	16	1-6,418-413;7-13,406-400;15-20,398-393	x-x,412-407[BULt];14-14,399-399[SIL];21-22,392-391[UP3]	..((((((.(((((((......((((((&))))))------))))))).))))))..	ACUGUUGAAGAUGAUGCAGCUAGCGAUG&CAUCGU------CAUCAUCAUCAACAUU	1	4.5716	4	1	Output/S_seed/cleaveLand_result/t_plot/ath-MIR414-p3_2ss18TA22CT_XM_011071746.2_403_TPlot.pdf	GO:0000139(Golgi membrane);GO:0000938(GARP complex);GO:0005515(protein binding);GO:0005794(Golgi apparatus);GO:0006896(Golgi to vacuole transport);GO:0009860(pollen tube growth);GO:0010008(endosome membrane);GO:0012505(endomembrane system);GO:0015031(protein transport);GO:0017137(Rab GTPase binding);GO:0019905(syntaxin binding);GO:0019953(sexual reproduction);GO:0032456(endocytic recycling);GO:00…	NA
XM_011071749.2:1139	PC-5p-271354_46	XM_011071749.2	1121	1148	1139	-38.7	-26.2	0.677003	10	2-10,1147-1139;13-15,1136-1134;16-24,1129-1121	1-1,1148-1148[UP5];11-12,1138-1137[SIL];x-x,1133-1130[BULt]	(((((((((....(((..(((((((((.&.)))))))))..)))----)))))))))	GGAGGUAGAAAGGUUGGCGCAUUUUAGG&UUUAAAAUGCAGCAA----UCUACCUCC	1	4.5716	4	0.932944	Output/S_seed/cleaveLand_result/t_plot/PC-5p-271354_46_XM_011071749.2_1139_TPlot.pdf	GO:0009507(chloroplast);GO:0016787(hydrolase activity)	NA
XM_011071749.2:955	PC-5p-513811_19	XM_011071749.2	944	964	955	-31.1	-24.6	0.790997	4	1-17,964-948;20-21,945-944	18-19,947-946[SIL]	((..(((((((((((((((((&)))))))))))))))))..))	CAAGAUAGUUCCAGGGUUCAG&UUGAACCUUGGAAUUAUAGUG	1	4.5716	4	0.205448	Output/S_seed/cleaveLand_result/t_plot/PC-5p-513811_19_XM_011071749.2_955_TPlot.pdf	GO:0009507(chloroplast);GO:0016787(hydrolase activity)	NA
XM_011071750.2:2315	mdm-miR477b	XM_011071750.2	2303	2324	2315	-45.2	-29.8	0.659292	6	1-5,2324-2320;7-8,2318-2317;10-22,2315-2303	6-6,2319-2319[SIL];9-9,2316-2316[SIL]	(((((((((((((.((.(((((&))))).)).)))))))))))))	GUUGAAGCCUUUGUGGAAGGGU&ACUCUCCCUCAAGGGCUUCGAC	2	9.14319	2	0.983274	Output/S_seed/cleaveLand_result/t_plot/mdm-miR477b_XM_011071750.2_2315_TPlot.pdf	GO:0000245(spliceosomal complex assembly);GO:0003729(mRNA binding);GO:0005686(U2 snRNP);GO:0005689(U12-type spliceosomal complex);GO:0071004(U2-type prespliceosome);GO:0071013(catalytic step 2 spliceosome)	ko03040(Spliceosome)
XM_011071750.2:2524	PC-5p-689883_12	XM_011071750.2	2509	2533	2524	-34.5	-22.7	0.657971	16.5	7-11,2527-2523;12-23,2521-2510	1-6,2533-2528[UP5];x-x,2522-2522[BULt];24-24,2509-2509[UP3]	.((((((((((((.(((((......&......)))))-)))))))))))).	UGAGUACAGAAGGUGUGGAGGCGGA&UAACAAUUUAC-CCUUCUGUACUUU	1	4.5716	4	0.999621	Output/S_seed/cleaveLand_result/t_plot/PC-5p-689883_12_XM_011071750.2_2524_TPlot.pdf	GO:0000245(spliceosomal complex assembly);GO:0003729(mRNA binding);GO:0005686(U2 snRNP);GO:0005689(U12-type spliceosomal complex);GO:0071004(U2-type prespliceosome);GO:0071013(catalytic step 2 spliceosome)	ko03040(Spliceosome)
XM_011071750.2:3990	sly-MIR482e-p3_2ss8CT21CG	XM_011071750.2	3978	3999	3990	-39.5	-27.6	0.698734	8	1-6,3999-3994;9-14,3991-3986;17-21,3983-3979	7-8,3993-3992[SIL];15-16,3985-3984[SIL];22-22,3978-3978[UP3]	.(((((..((((((..((((((&))))))..))))))..))))).	CCGGUACUGGAGGAUGAGGAGA&UUUCCUAUUCCUCCCAUACCGA	1	4.5716	4	0.999798	Output/S_seed/cleaveLand_result/t_plot/sly-MIR482e-p3_2ss8CT21CG_XM_011071750.2_3990_TPlot.pdf	GO:0000245(spliceosomal complex assembly);GO:0003729(mRNA binding);GO:0005686(U2 snRNP);GO:0005689(U12-type spliceosomal complex);GO:0071004(U2-type prespliceosome);GO:0071013(catalytic step 2 spliceosome)	ko03040(Spliceosome)
XM_011071753.2:504	PC-3p-420045_25	XM_011071753.2	490	517	504	-45.5	-31.7	0.696703	13.5	2-8,516-510;9-14,505-500;16-23,497-490	1-1,517-517[UP5];x-x,509-506[BULt];15-15,499-498[AILt]	((((((((..((((((....(((((((.&.)))))))----))))))-.))))))))	GCCGACCGCCUCCGGCGGAUCGGAGAAC&UUUCUCUG----GUCGGA-AUGGUCGGC	2	9.14319	3	0.36622	Output/S_seed/cleaveLand_result/t_plot/PC-3p-420045_25_XM_011071753.2_504_TPlot.pdf	GO:0003674(molecular_function);GO:0005634(nucleus);GO:0008150(biological_process)	NA
XM_011071758.2:104	ssl-MIR171a-p5	XM_011071758.2	92	113	104	-33.1	-23.8	0.719033	10.5	1-11,113-103;12-17,101-96	x-x,102-102[BULt];18-21,95-92[UP3]	....((((((.(((((((((((&)))))))))))-))))))....	AUGAGAGCCGCCGCCGAUGUUU&AGAUAUUGGUG-CGGUUCAAUU	1	4.5716	4	0.946721	Output/S_seed/cleaveLand_result/t_plot/ssl-MIR171a-p5_XM_011071758.2_104_TPlot.pdf	GO:0005739(mitochondrion);GO:0008168(methyltransferase activity);GO:0032259(methylation)	NA
XM_011071759.2:1101	stu-miR408b-3p_R+1_2ss19GT20CT	XM_011071759.2	1084	1110	1101	-41.2	-28.4	0.68932	14.5	3-12,1108-1099;13-18,1094-1089;19-22,1087-1084	1-2,1110-1109[UP5];x-x,1098-1095[BULt];x-x,1088-1088[BULt]	((((.((((((....((((((((((..&..))))))))))----))))))-))))	AGAAUCAGGGAAGGCGGAGGCGGUGGU&UGCACUGCCUCU----UCCCUG-UUUU	1	4.5716	4	1	Output/S_seed/cleaveLand_result/t_plot/stu-miR408b-3p_R+1_2ss19GT20CT_XM_011071759.2_1101_TPlot.pdf	GO:0000209(protein polyubiquitination);GO:0043161(proteasome-mediated ubiquitin-dependent protein catabolic process);GO:0061630(ubiquitin protein ligase activity)	NA
XM_011071760.2:234	ath-MIR414-p3_2ss18TA22CT	XM_011071760.2	222	243	234	-34.1	-25.6	0.750733	4.5	1-7,243-237;9-17,235-227;19-22,225-222	8-8,236-236[SIL];18-18,226-226[SIL]	((((.(((((((((.(((((((&))))))).))))))))).))))	GAUGAUGAUGAUGAGGAUGAUG&CAUCGUCAUCAUCAUCAACAUU	3	13.7148	3	0.99845	Output/S_seed/cleaveLand_result/t_plot/ath-MIR414-p3_2ss18TA22CT_XM_011071760.2_234_TPlot.pdf	GO:0005634(nucleus);GO:0005794(Golgi apparatus);GO:0005829(cytosol);GO:0005854(nascent polypeptide-associated complex);GO:0009506(plasmodesma);GO:0009651(response to salt stress);GO:0015031(protein transport);GO:0022626(cytosolic ribosome)	NA
XM_011071760.2:255	egu-MIR172f-p5	XM_011071760.2	244	264	255	-33.8	-22.78	0.673964	8	1-10,264-255;14-19,251-246	11-13,254-252[SIL];20-21,245-244[UP3]	..((((((...((((((((((&))))))))))...))))))..	AAGGGGAUGAAGAUGAUGCUG&CAGCAUCAUCAAGAUUCUCAU	10	45.716	2	1	Output/S_seed/cleaveLand_result/t_plot/egu-MIR172f-p5_XM_011071760.2_255_TPlot.pdf	GO:0005634(nucleus);GO:0005794(Golgi apparatus);GO:0005829(cytosol);GO:0005854(nascent polypeptide-associated complex);GO:0009506(plasmodesma);GO:0009651(response to salt stress);GO:0015031(protein transport);GO:0022626(cytosolic ribosome)	NA
[truncated: 30,345 more rows]
