# Supplementary material for: Integration of miRNAs, Degradome, and Transcriptome Omics Uncovers a Complex Regulatory Network and Provides Insights Into Lipid and Fatty Acid Synthesis During Sesame Seed Development
Source: Front Plant Sci. 2021 Jul 29;12:709197. doi: 10.3389/fpls.2021.709197 (PMC8358462; doi:10.3389/fpls.2021.709197)
Supplement: Supplementary File 7 — Co-expression network involved genes of nine categories. [file Table_7.XLS]

## Sheet: Sheet1
gene_id	gene_name	miR_name	miR_seq	pvalue(ANOVA)	transcript_id	GO	KEGG	KO_ENTRY	EC	Description	FPKM.S1_seed1	FPKM.S1_seed2	FPKM.S1_seed3	FPKM.S2_seed1	FPKM.S2_seed2	FPKM.S2_seed3	FPKM.S3_seed1	FPKM.S3_seed2	FPKM.S3_seed3	FPKM.S4_seed1	FPKM.S4_seed2	FPKM.S4_seed3	pval	qval	significant
Glycerophospholipid metabolism	5
105176298	LOC105176298	bol-MIR9410-p3_2ss4TG17TA	TTTGCAGACGACTTAAAT	0.000837997	XM_011099049.2	GO:0004367(glycerol-3-phosphate dehydrogenase [NAD+] activity);GO:0005975(carbohydrate metabolic process);GO:0006072(glycerol-3-phosphate metabolic process);GO:0006650(glycerophospholipid metabolic process);GO:0008654(phospholipid biosynthetic process);GO:0009331(glycerol-3-phosphate dehydrogenase complex);GO:0009507(chloroplast);GO:0042803(protein homodimerization activity);GO:0046167(glycerol-3…	00564(Glycerophospholipid metabolism)	K00006	EC:1.1.1.8	glycerol-3-phosphate dehydrogenase [NAD(+)] [Sesamum indicum]	10.0044	15.3902	14.5596	14.1393	13.4088	15.4763	78.0208	89.6183	78.9743	62.6047	81.4513	47.0525	2.82375e-35	3.77156e-34	yes
105176298	LOC105176298	bol-MIR9410-p3_2ss4TG17TA	TTTGCAGACGACTTAAAT	0.000837997	XM_011099049.2	GO:0004367(glycerol-3-phosphate dehydrogenase [NAD+] activity);GO:0005975(carbohydrate metabolic process);GO:0006072(glycerol-3-phosphate metabolic process);GO:0006650(glycerophospholipid metabolic process);GO:0008654(phospholipid biosynthetic process);GO:0009331(glycerol-3-phosphate dehydrogenase complex);GO:0009507(chloroplast);GO:0042803(protein homodimerization activity);GO:0046167(glycerol-3…	00564(Glycerophospholipid metabolism)	K00006	EC:1.1.1.8	glycerol-3-phosphate dehydrogenase [NAD(+)] [Sesamum indicum]	10.0044	15.3902	14.5596	14.1393	13.4088	15.4763	78.0208	89.6183	78.9743	62.6047	81.4513	47.0525	2.82375e-35	3.77156e-34	yes
105163373	LOC105163373	PC-3p-14226_618	CACGAACGTGACTTGGGACCAG	0.0121961	XM_011081686.1;XM_011081687.2	GO:0004620(phospholipase activity);GO:0004806(triglyceride lipase activity);GO:0006629(lipid metabolic process);GO:0008970(phosphatidylcholine 1-acylhydrolase activity);GO:0009507(chloroplast);GO:0016042(lipid catabolic process);GO:0016787(hydrolase activity);GO:0047714(galactolipase activity);GO:0047714(galactolipase activity)	00564(Glycerophospholipid metabolism);00592(alpha-Linolenic acid metabolism);00220(Arginine biosynthesis);00220(Arginine biosynthesis)	K00145;K16818	EC:1.2.1.38;EC:3.1.1.32	phospholipase A1-Igamma2, chloroplastic isoform X1 [Sesamum indicum];phospholipase A1-Igamma2, chloroplastic isoform X2 [Sesamum indicum]	39.3616	64.8682	82.8986	110.341	87.8964	114.541	22.0007	22.7242	20.5551	12.8417	22.1051	9.14476	1.82263e-19	1.02228e-18	yes
105173864	LOC105173864	PC-5p-228878_56	TTAACAATTTATCTCCCTGTGTT	0.0282291	XM_011095763.2;XM_011095764.2	GO:0004306(ethanolamine-phosphate cytidylyltransferase activity);GO:0005634(nucleus);GO:0005739(mitochondrion);GO:0006646(phosphatidylethanolamine biosynthetic process);GO:0009058(biosynthetic process);GO:0031307(integral component of mitochondrial outer membrane);GO:0031307(integral component of mitochondrial outer membrane)	00564(Glycerophospholipid metabolism);00440(Phosphonate and phosphinate metabolism);00440(Phosphonate and phosphinate metabolism)	K00967	EC:2.7.7.14	ethanolamine-phosphate cytidylyltransferase-like [Sesamum indicum]	20.5753	21.674	21.9103	21.0681	20.9137	22.3847	13.1005	14.7756	16.8698	10.9283	13.6163	9.0776	4.77536e-05	8.14335e-05	yes
105178588	LOC105178588	PC-5p-145800_91	TTACTTTTAGTCCCTTGGCATATT	0.0448021	XM_011102097.2;XM_011102098.2	GO:0004105(choline-phosphate cytidylyltransferase activity);GO:0005634(nucleus);GO:0006656(phosphatidylcholine biosynthetic process);GO:0009058(biosynthetic process);GO:0009058(biosynthetic process)	00564(Glycerophospholipid metabolism);00440(Phosphonate and phosphinate metabolism);00440(Phosphonate and phosphinate metabolism)	K00968	EC:2.7.7.15	choline-phosphate cytidylyltransferase 2 isoform X1 [Sesamum indicum];choline-phosphate cytidylyltransferase 2 isoform X2 [Sesamum indicum]	130.846	153.64	119.239	109.791	120.834	116.38	69.3994	74.534	90.9908	96.2797	88.8241	131.755	0.0431226	0.052758	yes
105161430	LOC105161430	cca-MIR6116-p3_2ss5GA21TG	TTAAATGCTTCACCATCATTG	0.0352558	XM_011079112.2	GO:0008195(phosphatidate phosphatase activity)	00561(Glycerolipid metabolism);00564(Glycerophospholipid metabolism)	K15728	EC:3.1.3.4	phosphatidate phosphatase PAH1 [Sesamum indicum]	11.9334	8.58602	10.3357	9.10574	10.1615	9.08294	16.6316	18.5626	18.8056	12.0596	15.2872	8.74425	0.000367313	0.000570229	yes
105161430	LOC105161430	cca-MIR6116-p3_2ss5GA21TG	TTAAATGCTTCACCATCATTG	0.0352558	XM_011079112.2	GO:0008195(phosphatidate phosphatase activity)	00561(Glycerolipid metabolism);00564(Glycerophospholipid metabolism)	K15728	EC:3.1.3.4	phosphatidate phosphatase PAH1 [Sesamum indicum]	11.9334	8.58602	10.3357	9.10574	10.1615	9.08294	16.6316	18.5626	18.8056	12.0596	15.2872	8.74425	0.000367313	0.000570229	yes
Glycerolipid metabolism	7
105158773	LOC105158773	mes-miR160a_L-2R+2	CCTGGCTCCCTGTATGCCATC	0.0196139	XM_011075634.2	GO:0005737(cytoplasm);GO:0005829(cytosol);GO:0016491(oxidoreductase activity);GO:0046686(response to cadmium ion);GO:0055114(oxidation-reduction process)	00010(Glycolysis / Gluconeogenesis);00040(Pentose and glucuronate interconversions);00561(Glycerolipid metabolism)	K00002	EC:1.1.1.2	auxin-induced protein PCNT115-like [Sesamum indicum]	36.7386	29.032	29.5236	30.0777	28.2229	33.2927	72.7235	71.5289	96.7831	125.25	128.343	161.543	2.81214e-24	2.15153e-23	yes
105171095	LOC105171095	mdm-MIR1511-p5_2ss18TA19GT	ACCTAGCTCTGATACCAAT	0.00080639	XM_011092112.2	GO:0004028(3-chloroallyl aldehyde dehydrogenase activity);GO:0004029(aldehyde dehydrogenase (NAD) activity)	00010(Glycolysis / Gluconeogenesis);00053(Ascorbate and aldarate metabolism);00620(Pyruvate metabolism);00071(Fatty acid degradation);00561(Glycerolipid metabolism);00280(Valine, leucine and isoleucine degradation);00310(Lysine degradation);00330(Arginine and proline metabolism);00340(Histidine metabolism);00380(Tryptophan metabolism);00410(beta-Alanine metabolism);00903(Limonene and pinene degra…	K00128	EC:1.2.1.3	aldehyde dehydrogenase family 3 member F1 [Sesamum indicum]	73.4336	71.2302	64.9568	62.6626	68.1644	62.2572	17.323	13.5516	18.4967	14.5378	19.3545	13.1671	1.43806e-29	1.43519e-28	yes
105159459	LOC105159459	gma-MIR1510a-p3_2ss12AT19CT	TTACCTATTCCTCCCATTT	0.0177411	XM_011076535.2	GO:0004028(3-chloroallyl aldehyde dehydrogenase activity);GO:0004029(aldehyde dehydrogenase (NAD) activity)	00010(Glycolysis / Gluconeogenesis);00053(Ascorbate and aldarate metabolism);00620(Pyruvate metabolism);00071(Fatty acid degradation);00561(Glycerolipid metabolism);00280(Valine, leucine and isoleucine degradation);00310(Lysine degradation);00330(Arginine and proline metabolism);00340(Histidine metabolism);00380(Tryptophan metabolism);00410(beta-Alanine metabolism);00903(Limonene and pinene degra…	K00128	EC:1.2.1.3	aldehyde dehydrogenase [Sesamum indicum]	9.06489	12.2149	15.6555	18.3393	14.6715	19.943	51.5087	48.3852	52.2431	26.8736	40.6433	14.9498	7.46329e-11	2.17302e-10	yes
105159459	LOC105159459	stu-MIR8005c-p3_1ss13AG	TTAGGGTTTAGGGTTTAGGGT	0.00371801	XM_011076535.2	GO:0004028(3-chloroallyl aldehyde dehydrogenase activity);GO:0004029(aldehyde dehydrogenase (NAD) activity)	00010(Glycolysis / Gluconeogenesis);00053(Ascorbate and aldarate metabolism);00620(Pyruvate metabolism);00071(Fatty acid degradation);00561(Glycerolipid metabolism);00280(Valine, leucine and isoleucine degradation);00310(Lysine degradation);00330(Arginine and proline metabolism);00340(Histidine metabolism);00380(Tryptophan metabolism);00410(beta-Alanine metabolism);00903(Limonene and pinene degra…	K00128	EC:1.2.1.3	aldehyde dehydrogenase [Sesamum indicum]	9.06489	12.2149	15.6555	18.3393	14.6715	19.943	51.5087	48.3852	52.2431	26.8736	40.6433	14.9498	7.46329e-11	2.17302e-10	yes
105159459	LOC105159459				XM_011076535.2	GO:0004028(3-chloroallyl aldehyde dehydrogenase activity);GO:0004029(aldehyde dehydrogenase (NAD) activity)	00010(Glycolysis / Gluconeogenesis);00053(Ascorbate and aldarate metabolism);00620(Pyruvate metabolism);00071(Fatty acid degradation);00561(Glycerolipid metabolism);00280(Valine, leucine and isoleucine degradation);00310(Lysine degradation);00330(Arginine and proline metabolism);00340(Histidine metabolism);00380(Tryptophan metabolism);00410(beta-Alanine metabolism);00903(Limonene and pinene degra…	K00128	EC:1.2.1.3	aldehyde dehydrogenase [Sesamum indicum]	9.06489	12.2149	15.6555	18.3393	14.6715	19.943	51.5087	48.3852	52.2431	26.8736	40.6433	14.9498	7.46329e-11	2.17302e-10	yes
105158355	LOC105158355	stu-miR482a-3p_1ss8TC	TTTCCAACTCCACCCATTCCTA	0.0278658	XM_011075086.2	GO:0004370(glycerol kinase activity);GO:0005739(mitochondrion);GO:0006071(glycerol metabolic process);GO:0006641(triglyceride metabolic process);GO:0046167(glycerol-3-phosphate biosynthetic process)	00561(Glycerolipid metabolism);04626(Plant-pathogen interaction)	K00864	EC:2.7.1.30	glycerol kinase-like [Sesamum indicum]	31.4061	35.0824	40.8583	46.7821	39.2985	47.4979	19.2139	21.0012	19.4417	12.7982	16.8738	13.5276	2.18315e-14	8.37808e-14	yes
105158355	LOC105158355	pgi-miR482a_2ss14TA20TC	TCTTGCCAATTCCACCCATCCC	4.0099e-06	XM_011075086.2	GO:0004370(glycerol kinase activity);GO:0005739(mitochondrion);GO:0006071(glycerol metabolic process);GO:0006641(triglyceride metabolic process);GO:0046167(glycerol-3-phosphate biosynthetic process)	00561(Glycerolipid metabolism);04626(Plant-pathogen interaction)	K00864	EC:2.7.1.30	glycerol kinase-like [Sesamum indicum]	31.4061	35.0824	40.8583	46.7821	39.2985	47.4979	19.2139	21.0012	19.4417	12.7982	16.8738	13.5276	2.18315e-14	8.37808e-14	yes
105158772	LOC105158772	ath-miR858a_L-1R+1_1ss5GA	TTCATTGTCTGTTCGACCTTG	0.00895786	XM_011075633.2	GO:0004033(aldo-keto reductase (NADP) activity);GO:0005737(cytoplasm);GO:0005886(plasma membrane);GO:0009941(chloroplast envelope);GO:0016491(oxidoreductase activity);GO:0055114(oxidation-reduction process)	00010(Glycolysis / Gluconeogenesis);00040(Pentose and glucuronate interconversions);00561(Glycerolipid metabolism)	K00002		auxin-induced protein PCNT115-like [Sesamum indicum]	60.8479	58.6909	52.4841	54.1047	54.5302	54.5603	19.788	22.4263	25.355	18.1715	20.882	14.7825	8.40299e-19	4.51413e-18	yes
105165222	LOC105165222	vvi-MIR390-p3	TGTGGCGCTATCTATCCTGAG	0.0113327	XM_011084165.2	GO:0006629(lipid metabolic process);GO:0016020(membrane);GO:0016298(lipase activity)	00561(Glycerolipid metabolism)	K01054	EC:3.1.1.23	caffeoylshikimate esterase-like [Sesamum indicum]	41.8163	53.5199	62.8724	77.7052	63.6412	67.0353	37.042	37.413	35.1956	23.8013	36.2159	23.7257	8.47937e-07	1.72133e-06	yes
105165222	LOC105165222				XM_011084165.2	GO:0006629(lipid metabolic process);GO:0016020(membrane);GO:0016298(lipase activity)	00561(Glycerolipid metabolism)	K01054	EC:3.1.1.23	caffeoylshikimate esterase-like [Sesamum indicum]	41.8163	53.5199	62.8724	77.7052	63.6412	67.0353	37.042	37.413	35.1956	23.8013	36.2159	23.7257	8.47937e-07	1.72133e-06	yes
105165222	LOC105165222				XM_011084165.2	GO:0006629(lipid metabolic process);GO:0016020(membrane);GO:0016298(lipase activity)	00561(Glycerolipid metabolism)	K01054	EC:3.1.1.23	caffeoylshikimate esterase-like [Sesamum indicum]	41.8163	53.5199	62.8724	77.7052	63.6412	67.0353	37.042	37.413	35.1956	23.8013	36.2159	23.7257	8.47937e-07	1.72133e-06	yes
105168326	LOC105168326	rgl-miR7972_1ss14TC	TTGTCAGGCTTGTCATTCTCC	0.016398	XM_011088368.2;XM_011088370.2;XM_011088369.2;XR_002287693.1	GO:0004557(alpha-galactosidase activity);GO:0005576(extracellular region);GO:0005618(cell wall);GO:0005829(cytosol);GO:0005829(cytosol)	00052(Galactose metabolism);00561(Glycerolipid metabolism);00600(Sphingolipid metabolism);00603(Glycosphingolipid biosynthesis - globo and isoglobo series);00603(Glycosphingolipid biosynthesis - globo and isoglobo series)	K07407	EC:3.2.1.22	uncharacterized protein LOC105168326 isoform X1 [Sesamum indicum]	22.6398	20.3889	28.0932	27.566	24.6826	32.8085	47.6478	43.1708	44.5552	38.6106	46.253	46.8541	4.52304e-05	7.72979e-05	yes
105168326	LOC105168326				XM_011088368.2;XM_011088370.2;XM_011088369.2;XR_002287693.1	GO:0004557(alpha-galactosidase activity);GO:0005576(extracellular region);GO:0005618(cell wall);GO:0005829(cytosol);GO:0005829(cytosol)	00052(Galactose metabolism);00561(Glycerolipid metabolism);00600(Sphingolipid metabolism);00603(Glycosphingolipid biosynthesis - globo and isoglobo series);00603(Glycosphingolipid biosynthesis - globo and isoglobo series)	K07407	EC:3.2.1.22	uncharacterized protein LOC105168326 isoform X1 [Sesamum indicum]	22.6398	20.3889	28.0932	27.566	24.6826	32.8085	47.6478	43.1708	44.5552	38.6106	46.253	46.8541	4.52304e-05	7.72979e-05	yes
105168326	LOC105168326				XM_011088368.2;XM_011088370.2;XM_011088369.2;XR_002287693.1	GO:0004557(alpha-galactosidase activity);GO:0005576(extracellular region);GO:0005618(cell wall);GO:0005829(cytosol);GO:0005829(cytosol)	00052(Galactose metabolism);00561(Glycerolipid metabolism);00600(Sphingolipid metabolism);00603(Glycosphingolipid biosynthesis - globo and isoglobo series);00603(Glycosphingolipid biosynthesis - globo and isoglobo series)	K07407	EC:3.2.1.22	uncharacterized protein LOC105168326 isoform X1 [Sesamum indicum]	22.6398	20.3889	28.0932	27.566	24.6826	32.8085	47.6478	43.1708	44.5552	38.6106	46.253	46.8541	4.52304e-05	7.72979e-05	yes
105168326	LOC105168326				XM_011088368.2;XM_011088370.2;XM_011088369.2;XR_002287693.1	GO:0004557(alpha-galactosidase activity);GO:0005576(extracellular region);GO:0005618(cell wall);GO:0005829(cytosol);GO:0005829(cytosol)	00052(Galactose metabolism);00561(Glycerolipid metabolism);00600(Sphingolipid metabolism);00603(Glycosphingolipid biosynthesis - globo and isoglobo series);00603(Glycosphingolipid biosynthesis - globo and isoglobo series)	K07407	EC:3.2.1.22	uncharacterized protein LOC105168326 isoform X1 [Sesamum indicum]	22.6398	20.3889	28.0932	27.566	24.6826	32.8085	47.6478	43.1708	44.5552	38.6106	46.253	46.8541	4.52304e-05	7.72979e-05	yes
Unsaturated fatty acid	3
105163532	FAD2	sly-miR166c-5p_1ss21AG	GGGATGTTGTCTGGCTCGACG	0.000394776	XM_011081925.2;XM_011081924.2;XM_020694946.1;XM_020694947.1	GO:0005634(nucleus);GO:0005783(endoplasmic reticulum);GO:0005789(endoplasmic reticulum membrane);GO:0006636(unsaturated fatty acid biosynthetic process);GO:0016021(integral component of membrane);GO:0016720(delta12-fatty acid dehydrogenase activity);GO:0031090(organelle membrane);GO:0045485(omega-6 fatty acid desaturase activity);GO:0055114(oxidation-reduction process);GO:0102985(Delta12-fatty-ac…	01040(Biosynthesis of unsaturated fatty acids);01040(Biosynthesis of unsaturated fatty acids)	K10256	EC:1.14.19.6;EC:1.14.19.22	omega-6 fatty acid desaturase, endoplasmic reticulum isozyme 2 isoform X1 [Sesamum indicum]	46.6547	23.502	23.9666	21.4751	24.5132	16.7305	267.149	377.011	313.485	234.131	452.354	184.11	8.68077e-29	8.3229e-28	yes
105174578	LOC105174578	PC-3p-59282_203	CAGCCTCTTTGACCATTCCTTT	0.0486768	XM_011096724.2	GO:0000062(fatty-acyl-CoA binding);GO:0003995(acyl-CoA dehydrogenase activity);GO:0005777(peroxisome);GO:0009055(electron transfer activity);GO:0033539(fatty acid beta-oxidation using acyl-CoA dehydrogenase);GO:0050660(flavin adenine dinucleotide binding);GO:0052890(oxidoreductase activity, acting on the CH-CH group of donors, with a flavin as acceptor);GO:0055088(lipid homeostasis)	00071(Fatty acid degradation);00592(alpha-Linolenic acid metabolism);01040(Biosynthesis of unsaturated fatty acids);04146(Peroxisome)	K00232	EC:1.3.3.6	acyl-coenzyme A oxidase 4, peroxisomal [Sesamum indicum]	25.6986	25.205	31.0911	33.9952	31.7968	38.2593	63.222	68.2709	71.2334	40.8973	54.599	31.6912	4.3196e-07	9.01724e-07	yes
105174578	LOC105174578				XM_011096724.2	GO:0000062(fatty-acyl-CoA binding);GO:0003995(acyl-CoA dehydrogenase activity);GO:0005777(peroxisome);GO:0009055(electron transfer activity);GO:0033539(fatty acid beta-oxidation using acyl-CoA dehydrogenase);GO:0050660(flavin adenine dinucleotide binding);GO:0052890(oxidoreductase activity, acting on the CH-CH group of donors, with a flavin as acceptor);GO:0055088(lipid homeostasis)	00071(Fatty acid degradation);00592(alpha-Linolenic acid metabolism);01040(Biosynthesis of unsaturated fatty acids);04146(Peroxisome)	K00232	EC:1.3.3.6	acyl-coenzyme A oxidase 4, peroxisomal [Sesamum indicum]	25.6986	25.205	31.0911	33.9952	31.7968	38.2593	63.222	68.2709	71.2334	40.8973	54.599	31.6912	4.3196e-07	9.01724e-07	yes
105174578	LOC105174578				XM_011096724.2	GO:0000062(fatty-acyl-CoA binding);GO:0003995(acyl-CoA dehydrogenase activity);GO:0005777(peroxisome);GO:0009055(electron transfer activity);GO:0033539(fatty acid beta-oxidation using acyl-CoA dehydrogenase);GO:0050660(flavin adenine dinucleotide binding);GO:0052890(oxidoreductase activity, acting on the CH-CH group of donors, with a flavin as acceptor);GO:0055088(lipid homeostasis)	00071(Fatty acid degradation);00592(alpha-Linolenic acid metabolism);01040(Biosynthesis of unsaturated fatty acids);04146(Peroxisome)	K00232	EC:1.3.3.6	acyl-coenzyme A oxidase 4, peroxisomal [Sesamum indicum]	25.6986	25.205	31.0911	33.9952	31.7968	38.2593	63.222	68.2709	71.2334	40.8973	54.599	31.6912	4.3196e-07	9.01724e-07	yes
105174578	LOC105174578				XM_011096724.2	GO:0000062(fatty-acyl-CoA binding);GO:0003995(acyl-CoA dehydrogenase activity);GO:0005777(peroxisome);GO:0009055(electron transfer activity);GO:0033539(fatty acid beta-oxidation using acyl-CoA dehydrogenase);GO:0050660(flavin adenine dinucleotide binding);GO:0052890(oxidoreductase activity, acting on the CH-CH group of donors, with a flavin as acceptor);GO:0055088(lipid homeostasis)	00071(Fatty acid degradation);00592(alpha-Linolenic acid metabolism);01040(Biosynthesis of unsaturated fatty acids);04146(Peroxisome)	K00232	EC:1.3.3.6	acyl-coenzyme A oxidase 4, peroxisomal [Sesamum indicum]	25.6986	25.205	31.0911	33.9952	31.7968	38.2593	63.222	68.2709	71.2334	40.8973	54.599	31.6912	4.3196e-07	9.01724e-07	yes
105169658	LOC105169658	mtr-MIR396b-p3_1ss19AG	TTCAATAAAGCTGTGGGAGG	9.79e-08	XM_020695753.1	GO:0005783(endoplasmic reticulum);GO:0016021(integral component of membrane);GO:0018812(3-hydroxyacyl-CoA dehydratase activity);GO:0019899(enzyme binding);GO:0030148(sphingolipid biosynthetic process);GO:0030497(fatty acid elongation);GO:0042761(very long-chain fatty acid biosynthetic process)	00062(Fatty acid elongation);01040(Biosynthesis of unsaturated fatty acids)	K10703	EC:4.2.1.134	very-long-chain (3R)-3-hydroxyacyl-CoA dehydratase PASTICCINO 2 [Sesamum indicum]	44.6975	37.92	45.808	42.673	45.5762	42.2226	56.1882	47.312	59.7546	16.6102	47.4542	8.02337	0.039144	0.0481636	yes
Fatty acid extension	2
105164358	LOC105164358	osa-miR167a-5p_2ss2GA21AG	TAAAGCTGCCAGCATGATCTG	1.84e-07	XM_011082991.2	GO:0005764(lysosome);GO:0016790(thiolester hydrolase activity);GO:0043231(intracellular membrane-bounded organelle)	00062(Fatty acid elongation)	K01074	EC:3.1.2.22	palmitoyl-protein thioesterase 1-like [Sesamum indicum]	24.6436	23.4346	26.1168	29.8048	26.6719	34.995	12.7759	14.1775	15.5125	10.0548	15.2813	5.14709	3.19411e-07	6.75797e-07	yes
	LOC105164358	osa-miR167a-5p_2ss14AG21AC	TGAAGCTGCCAGCGTGATCTC	0.000136517
	LOC105164358	osa-miR167a-5p	TGAAGCTGCCAGCATGATCTA	0.000446185
	LOC105164358	osa-miR167a-5p_2ss2GA21AT	TAAAGCTGCCAGCATGATCTT	0.00376252
105169658	LOC105169658				XM_020695753.1	GO:0005783(endoplasmic reticulum);GO:0016021(integral component of membrane);GO:0018812(3-hydroxyacyl-CoA dehydratase activity);GO:0019899(enzyme binding);GO:0030148(sphingolipid biosynthetic process);GO:0030497(fatty acid elongation);GO:0042761(very long-chain fatty acid biosynthetic process)	00062(Fatty acid elongation);01040(Biosynthesis of unsaturated fatty acids)	K10703	EC:4.2.1.134	very-long-chain (3R)-3-hydroxyacyl-CoA dehydratase PASTICCINO 2 [Sesamum indicum]	44.6975	37.92	45.808	42.673	45.5762	42.2226	56.1882	47.312	59.7546	16.6102	47.4542	8.02337	0.039144	0.0481636	yes
Fatty acid degradation	7
105178021	LOC105178021	bol-MIR9410-p5_2ss4TG17TA_1	TTTGCAGACGACTTAAAT	0.000837997	XM_011101358.2	GO:0005739(mitochondrion);GO:0008270(zinc ion binding);GO:0010033(response to organic substance);GO:0050897(cobalt ion binding)	00010(Glycolysis / Gluconeogenesis);00071(Fatty acid degradation);00350(Tyrosine metabolism)	K00121	EC:1.1.1.284;EC:1.1.1.1	alcohol dehydrogenase 1B [Sesamum indicum]	54.8694	61.6021	62.7885	67.8182	64.2556	61.1603	35.2841	43.2636	36.2516	20.882	24.0627	17.1729	1.02007e-12	3.43193e-12	yes
105155310	LOC105155310	osa-miR398a	TGTGTTCTCAGGTCACCCCTT	0.0381781	XM_011071188.2	GO:0004028(3-chloroallyl aldehyde dehydrogenase activity);GO:0004029(aldehyde dehydrogenase (NAD) activity)	00010(Glycolysis / Gluconeogenesis);00053(Ascorbate and aldarate metabolism);00620(Pyruvate metabolism);00071(Fatty acid degradation);00561(Glycerolipid metabolism);00280(Valine, leucine and isoleucine degradation);00310(Lysine degradation);00330(Arginine and proline metabolism);00340(Histidine metabolism);00380(Tryptophan metabolism);00410(beta-Alanine metabolism);00903(Limonene and pinene degra…	K00128	EC:1.2.1.3	aldehyde dehydrogenase-like [Sesamum indicum]	336.653	411.496	287.728	244.666	273.511	231.617	27.754	24.6686	29.8596	8.29801	20.0668	7.55788	1.41252e-39	2.25925e-38	yes
105171095	LOC105171095				XM_011092112.2	GO:0004028(3-chloroallyl aldehyde dehydrogenase activity);GO:0004029(aldehyde dehydrogenase (NAD) activity)	00010(Glycolysis / Gluconeogenesis);00053(Ascorbate and aldarate metabolism);00620(Pyruvate metabolism);00071(Fatty acid degradation);00561(Glycerolipid metabolism);00280(Valine, leucine and isoleucine degradation);00310(Lysine degradation);00330(Arginine and proline metabolism);00340(Histidine metabolism);00380(Tryptophan metabolism);00410(beta-Alanine metabolism);00903(Limonene and pinene degra…	K00128	EC:1.2.1.3	aldehyde dehydrogenase family 3 member F1 [Sesamum indicum]	73.4336	71.2302	64.9568	62.6626	68.1644	62.2572	17.323	13.5516	18.4967	14.5378	19.3545	13.1671	1.43806e-29	1.43519e-28	yes
105159459	LOC105159459				XM_011076535.2	GO:0004028(3-chloroallyl aldehyde dehydrogenase activity);GO:0004029(aldehyde dehydrogenase (NAD) activity)	00010(Glycolysis / Gluconeogenesis);00053(Ascorbate and aldarate metabolism);00620(Pyruvate metabolism);00071(Fatty acid degradation);00561(Glycerolipid metabolism);00280(Valine, leucine and isoleucine degradation);00310(Lysine degradation);00330(Arginine and proline metabolism);00340(Histidine metabolism);00380(Tryptophan metabolism);00410(beta-Alanine metabolism);00903(Limonene and pinene degra…	K00128	EC:1.2.1.3	aldehyde dehydrogenase [Sesamum indicum]	9.06489	12.2149	15.6555	18.3393	14.6715	19.943	51.5087	48.3852	52.2431	26.8736	40.6433	14.9498	7.46329e-11	2.17302e-10	yes
105159459	LOC105159459				XM_011076535.2	GO:0004028(3-chloroallyl aldehyde dehydrogenase activity);GO:0004029(aldehyde dehydrogenase (NAD) activity)	00010(Glycolysis / Gluconeogenesis);00053(Ascorbate and aldarate metabolism);00620(Pyruvate metabolism);00071(Fatty acid degradation);00561(Glycerolipid metabolism);00280(Valine, leucine and isoleucine degradation);00310(Lysine degradation);00330(Arginine and proline metabolism);00340(Histidine metabolism);00380(Tryptophan metabolism);00410(beta-Alanine metabolism);00903(Limonene and pinene degra…	K00128	EC:1.2.1.3	aldehyde dehydrogenase [Sesamum indicum]	9.06489	12.2149	15.6555	18.3393	14.6715	19.943	51.5087	48.3852	52.2431	26.8736	40.6433	14.9498	7.46329e-11	2.17302e-10	yes
105158444	LOC105158444	bol-MIR9410-p3_2ss4TG17TA	TTTGCAGACGACTTAAAT	0.000837997	XM_020693032.1	GO:0003824(catalytic activity);GO:0004165(dodecenoyl-CoA delta-isomerase activity);GO:0005737(cytoplasm);GO:0005777(peroxisome);GO:0006635(fatty acid beta-oxidation);GO:0009062(fatty acid catabolic process);GO:0048767(root hair elongation);GO:0080024(indolebutyric acid metabolic process);GO:0080026(response to indolebutyric acid)	00071(Fatty acid degradation);04626(Plant-pathogen interaction)	K18880	EC:5.3.3.8	LOW QUALITY PROTEIN: enoyl-CoA delta isomerase 2, peroxisomal-like [Sesamum indicum]	37.5781	35.208	45.1516	45.945	42.6281	41.2576	13.7852	18.0824	17.5613	14.2217	9.616	10.7412	6.20358e-19	3.35724e-18	yes
105167408	LOC105167408	bol-MIR9410-p3_2ss4TG17TA	TTTGCAGACGACTTAAAT	0.000837997	XM_011087111.2	GO:0000723(telomere maintenance);GO:0000784(nuclear chromosome, telomeric region);GO:0004467(long-chain fatty acid-CoA ligase activity);GO:0005524(ATP binding);GO:0005783(endoplasmic reticulum);GO:0005794(Golgi apparatus);GO:0006631(fatty acid metabolic process);GO:0006633(fatty acid biosynthetic process);GO:0009507(chloroplast);GO:0009941(chloroplast envelope);GO:0043047(single-stranded telomeri…	00061(Fatty acid biosynthesis);00071(Fatty acid degradation);04146(Peroxisome)	K01897	EC:6.2.1.3	long chain acyl-CoA synthetase 8 [Sesamum indicum]	67.6892	59.2032	66.266	62.6928	67.9028	64.989	31.8461	42.5755	50.8461	29.9227	28.6569	20.6465	1.27966e-06	2.55445e-06	yes
105174578	LOC105174578				XM_011096724.2	GO:0000062(fatty-acyl-CoA binding);GO:0003995(acyl-CoA dehydrogenase activity);GO:0005777(peroxisome);GO:0009055(electron transfer activity);GO:0033539(fatty acid beta-oxidation using acyl-CoA dehydrogenase);GO:0050660(flavin adenine dinucleotide binding);GO:0052890(oxidoreductase activity, acting on the CH-CH group of donors, with a flavin as acceptor);GO:0055088(lipid homeostasis)	00071(Fatty acid degradation);00592(alpha-Linolenic acid metabolism);01040(Biosynthesis of unsaturated fatty acids);04146(Peroxisome)	K00232	EC:1.3.3.6	acyl-coenzyme A oxidase 4, peroxisomal [Sesamum indicum]	25.6986	25.205	31.0911	33.9952	31.7968	38.2593	63.222	68.2709	71.2334	40.8973	54.599	31.6912	4.3196e-07	9.01724e-07	yes
105174578	LOC105174578				XM_011096724.2	GO:0000062(fatty-acyl-CoA binding);GO:0003995(acyl-CoA dehydrogenase activity);GO:0005777(peroxisome);GO:0009055(electron transfer activity);GO:0033539(fatty acid beta-oxidation using acyl-CoA dehydrogenase);GO:0050660(flavin adenine dinucleotide binding);GO:0052890(oxidoreductase activity, acting on the CH-CH group of donors, with a flavin as acceptor);GO:0055088(lipid homeostasis)	00071(Fatty acid degradation);00592(alpha-Linolenic acid metabolism);01040(Biosynthesis of unsaturated fatty acids);04146(Peroxisome)	K00232	EC:1.3.3.6	acyl-coenzyme A oxidase 4, peroxisomal [Sesamum indicum]	25.6986	25.205	31.0911	33.9952	31.7968	38.2593	63.222	68.2709	71.2334	40.8973	54.599	31.6912	4.3196e-07	9.01724e-07	yes
Arachidonic acid	3
105164488	LOC105164488	PC-5p-71445_174	AACGAGCACCCTCCAGATTTGACA	0.000191588	XM_011083169.2	GO:0004602(glutathione peroxidase activity);GO:0006979(response to oxidative stress);GO:0009507(chloroplast);GO:0009535(chloroplast thylakoid membrane);GO:0009570(chloroplast stroma);GO:0009941(chloroplast envelope);GO:0047066(phospholipid-hydroperoxide glutathione peroxidase activity);GO:0055114(oxidation-reduction process)	00590(Arachidonic acid metabolism);00480(Glutathione metabolism)	K00432	EC:1.11.1.9	phospholipid hydroperoxide glutathione peroxidase 1, chloroplastic [Sesamum indicum]	47.4469	31.6799	32.8696	30.0365	31.2738	30.2795	24.0292	25.9612	24.4697	24.9606	25.4915	22.6208	0.0194571	0.02484	yes
105155235	LOC105155235	stu-miR482a-5p_2ss3AG20GT	GGGATTGGTGGATTGGAAATC	0.0102523	XM_011071107.2	GO:0016787(hydrolase activity)	00590(Arachidonic acid metabolism);04146(Peroxisome)	K08726	EC:3.3.2.10;EC:3.1.3.76	uncharacterized protein LOC105155235 [Sesamum indicum]	87.2438	93.9694	100.683	101.673	96.2069	119.15	16.2879	19.9527	18.3356	17.759	16.688	12.6733	1.05277e-50	2.57095e-49	yes
105165228	LOC105165228	gma-MIR1510a-p3_2ss12AT19CT	TTACCTATTCCTCCCATTT	0.0177411	XM_011084173.2	GO:0003674(molecular_function);GO:0005634(nucleus);GO:0005737(cytoplasm);GO:0005829(cytosol);GO:0005886(plasma membrane);GO:0009506(plasmodesma);GO:0010449(root meristem growth);GO:0010628(positive regulation of gene expression);GO:0080037(negative regulation of cytokinin-activated signaling pathway);GO:2000012(regulation of auxin polar transport)	00590(Arachidonic acid metabolism)	K15730	EC:5.3.99.3	uncharacterized protein OsI_027940-like [Sesamum indicum]	205.86	209.438	192.068	171.018	183.728	174.389	96.6912	116.09	109.345	87.9364	103.89	68.1515	1.75517e-06	3.46518e-06	yes
Fatty acid biosynthesis	6
105161564	LOC105161564	gma-MIR169o-p3_2ss16AC21CG	TGCCGGCATATGCTTCAAAGGA	0.00332352	XM_011079296.2	GO:0003989(acetyl-CoA carboxylase activity);GO:0005524(ATP binding);GO:0006633(fatty acid biosynthetic process);GO:0009317(acetyl-CoA carboxylase complex);GO:0009507(chloroplast);GO:0009536(plastid);GO:0009570(chloroplast stroma);GO:0009706(chloroplast inner membrane);GO:0009941(chloroplast envelope);GO:0016020(membrane);GO:2001295(malonyl-CoA biosynthetic process)	00620(Pyruvate metabolism);00640(Propanoate metabolism);00061(Fatty acid biosynthesis)	K01962	EC:6.4.1.2;EC:2.1.3.15	acetyl-coenzyme A carboxylase carboxyl transferase subunit alpha, chloroplastic [Sesamum indicum]	21.2971	15.2526	15.2135	14.0626	14.6887	13.2055	49.0578	72.6399	54.0194	30.6277	46.3819	17.0705	1.31276e-11	4.06425e-11	yes
	LOC105161564	PC-5p-38_155784	TTTTTGCACAGGCCATCCAAC	6.7804e-06
105174533	LOC105174533	osa-MIR5083-p3_1ss20GT	AATGGATCCTTCTGAGCCTT	0.0047763	XM_011096662.2;XM_011096663.2;XM_020697720.1	GO:0003989(acetyl-CoA carboxylase activity);GO:0005524(ATP binding);GO:0006633(fatty acid biosynthetic process);GO:0009317(acetyl-CoA carboxylase complex);GO:0009507(chloroplast);GO:0009536(plastid);GO:0009570(chloroplast stroma);GO:0009706(chloroplast inner membrane);GO:0009941(chloroplast envelope);GO:0016020(membrane);GO:2001295(malonyl-CoA biosynthetic process);GO:2001295(malonyl-CoA biosynth…	00620(Pyruvate metabolism);00640(Propanoate metabolism);00061(Fatty acid biosynthesis);00061(Fatty acid biosynthesis)	K01962	EC:6.4.1.2;EC:2.1.3.15	acetyl-coenzyme A carboxylase carboxyl transferase subunit alpha, chloroplastic [Sesamum indicum]	22.3536	18.9894	20.4531	20.6783	19.8658	21.9248	32.7149	58.2882	41.1954	31.8222	49.2834	13.8141	0.00251673	0.0035523	yes
	LOC105174533	mdm-MIR11004-p3_2ss10AG22TC	TGCTATCCTGCCTGAGCTTTTC	6.51011e-05
105162096	LOC105162096	PC-3p-15838_568	AGTTACTCCAAATCCCGGTCC	8.7e-07	XM_011080032.2;XM_011080033.2;XM_011080034.2;XM_011080035.2	GO:0000036(acyl carrier activity);GO:0006633(fatty acid biosynthetic process);GO:0009507(chloroplast);GO:0009536(plastid);GO:0016297(acyl-[acyl-carrier-protein] hydrolase activity);GO:0016297(acyl-[acyl-carrier-protein] hydrolase activity)	00061(Fatty acid biosynthesis);00061(Fatty acid biosynthesis)	K10781	EC:3.1.2.14;EC:3.1.2.21	palmitoyl-acyl carrier protein thioesterase, chloroplastic [Sesamum indicum]	64.1693	63.6058	62.1972	61.5735	64.216	51.8322	30.1111	26.5718	38.111	21.6015	22.0232	22.3937	5.39366e-12	1.72269e-11	yes
105163021	LOC105163021	PC-5p-349388_33	TATATGAGCAATTTACCTCCCTGT	0.0448201	XM_011081222.2	GO:0004467(long-chain fatty acid-CoA ligase activity);GO:0005524(ATP binding);GO:0005634(nucleus);GO:0005783(endoplasmic reticulum);GO:0006631(fatty acid metabolic process);GO:0006633(fatty acid biosynthetic process);GO:0008152(metabolic process);GO:0010025(wax biosynthetic process);GO:0010143(cutin biosynthetic process);GO:0016874(ligase activity);GO:0031957(very long-chain fatty acid-CoA ligase…	00061(Fatty acid biosynthesis);00071(Fatty acid degradation);04146(Peroxisome)	K01897	EC:6.2.1.3	long chain acyl-CoA synthetase 1 [Sesamum indicum]	79.0598	57.8168	184.514	286.364	198.681	303.342	48.164	48.9075	39.4787	16.986	42.1229	10.2502	2.17727e-12	7.16053e-12	yes
105167408	LOC105167408	bol-MIR9410-p3_2ss4TG17TA	TTTGCAGACGACTTAAAT	0.000837997	XM_011087111.2	GO:0000723(telomere maintenance);GO:0000784(nuclear chromosome, telomeric region);GO:0004467(long-chain fatty acid-CoA ligase activity);GO:0005524(ATP binding);GO:0005783(endoplasmic reticulum);GO:0005794(Golgi apparatus);GO:0006631(fatty acid metabolic process);GO:0006633(fatty acid biosynthetic process);GO:0009507(chloroplast);GO:0009941(chloroplast envelope);GO:0043047(single-stranded telomeri…	00061(Fatty acid biosynthesis);00071(Fatty acid degradation);04146(Peroxisome)	K01897	EC:6.2.1.3	long chain acyl-CoA synthetase 8 [Sesamum indicum]	67.6892	59.2032	66.266	62.6928	67.9028	64.989	31.8461	42.5755	50.8461	29.9227	28.6569	20.6465	1.27966e-06	2.55445e-06	yes
105179140	LOC105179140	PC-5p-106404_123	TTACTTTTAGTCCTTGGCAGATTT	0.00757248	XM_011102740.2	GO:0004467(long-chain fatty acid-CoA ligase activity);GO:0005524(ATP binding);GO:0005634(nucleus);GO:0005794(Golgi apparatus);GO:0005829(cytosol);GO:0005886(plasma membrane);GO:0006631(fatty acid metabolic process);GO:0006633(fatty acid biosynthetic process);GO:0102391(decanoate-CoA ligase activity)	00061(Fatty acid biosynthesis);00071(Fatty acid degradation);04146(Peroxisome)	K01897	EC:6.2.1.3	long chain acyl-CoA synthetase 4 [Sesamum indicum]	29.6364	29.2132	31.7484	34.687	28.8653	30.8249	44.6735	54.7162	38.386	25.776	33.1495	17.7263	0.00819211	0.0109262	yes
Steroid synthesis	3
105169754	LOC105169754	stu-miR482a-5p_2ss3AG20GT	GGGATTGGTGGATTGGAAATC	0.0102523	XM_011090258.2	GO:0005783(endoplasmic reticulum);GO:0005886(plasma membrane);GO:0008398(sterol 14-demethylase activity);GO:0016126(sterol biosynthetic process)	00100(Steroid biosynthesis)	K05917	EC:1.14.13.70	sterol 14-demethylase-like [Sesamum indicum]	23.7302	23.8674	20.3722	17.8387	21.4533	19.8308	10.4922	12.92	12.2861	11.6184	12.174	8.17398	7.70129e-07	1.56897e-06	yes
105162196	LOC105162196	PC-3p-62_86681	TACTCCATATCCAGTCCTGGC	0.0137302	XM_011080168.2	GO:0004506(squalene monooxygenase activity);GO:0005576(extracellular region);GO:0005783(endoplasmic reticulum);GO:0009414(response to water deprivation);GO:0016021(integral component of membrane);GO:0016126(sterol biosynthetic process);GO:0050660(flavin adenine dinucleotide binding);GO:0055114(oxidation-reduction process)	00100(Steroid biosynthesis);00909(Sesquiterpenoid and triterpenoid biosynthesis)	K00511	EC:1.14.14.17	squalene monooxygenase [Sesamum indicum]	61.1855	83.9177	84.3585	114.159	101.984	101.666	131.553	142.374	190.958	233.075	215.902	292.76	8.79947e-07	1.78348e-06	yes
105169815	LOC105169815	PC-5p-38_155784	TTTTTGCACAGGCCATCCAAC	6.7804e-06	XM_011090343.2	GO:0005737(cytoplasm);GO:0008757(S-adenosylmethionine-dependent methyltransferase activity);GO:0032259(methylation)	00100(Steroid biosynthesis)	K08242	EC:2.1.1.143	24-methylenesterol C-methyltransferase 2-like [Sesamum indicum]	247.15	233.664	262.953	233.609	246.099	237.172	12.7429	22.8898	18.965	17.8952	21.5917	12.5272	1.41366e-52	3.73254e-51	yes
Ether ester metabolism	1
105166203	LOC105166203	gma-MIR1510a-p3_2ss12AT19CT	TTACCTATTCCTCCCATTT	0.0177411	XM_011085465.2	GO:0000166(nucleotide binding);GO:0005515(protein binding);GO:0005634(nucleus);GO:0005737(cytoplasm);GO:0005834(heterotrimeric G-protein complex);GO:0008150(biological_process);GO:0009846(pollen germination)	00565(Ether lipid metabolism)	K16794	NA	protein JINGUBANG [Sesamum indicum]	57.9264	29.7233	47.9204	31.2008	45.5246	37.4478	17.4358	13.1038	22.4113	14.6023	16.2609	6.50413	9.3969e-09	2.28066e-08	yes
